# Supplementary material for: Transcriptomic and Proteomic Analyses Show Minimal Role for ST2 on MCPT5‐Expressing Mast Cells in Primary Heligmosomoides polygyrus bakeri Infection
Source: Parasite Immunol. 2026 Mar 30;48(4):e70076. doi: 10.1111/pim.70076 (PMC13034402; doi:10.1111/pim.70076)
Supplement: Supplementary file 1 — Table S1: TPM values. [file PIM-48-e70076-s002.xlsx]

## Sheet: TPM_values
Ensembl Gene ID	Gene Name	MCPT5WT x ST2f/f Naïve 1	MCPT5WT x ST2f/f Naïve 2	MCPT5WT x ST2f/f Naïve 3	MCPT5WT x ST2f/f Naïve 4	MCPT5Cre x ST2f/f Naïve 1	MCPT5Cre x ST2f/f Naïve 2	MCPT5Cre x ST2f/f Naïve 3	MCPT5Cre x ST2f/f Naïve 4	MCPT5WT x ST2f/f Hpb D14 1	MCPT5WT x ST2f/f Hpb D14 2	MCPT5WT x ST2f/f Hpb D14 3	MCPT5WT x ST2f/f Hpb D14 4	MCPT5Cre x ST2f/f Hpb D14 1	MCPT5Cre x ST2f/f Hpb D14 2	MCPT5Cre x ST2f/f Hpb D14 3	MCPT5Cre x ST2f/f Hpb D14 4
ENSMUSG00000020125	Elane	1.4335	4.6184	4.7295	1.9651	1.3868	0.9036	0.7268	0.4201	2.0832	6.3957	4.6636	3.2641	0.6498	2.2671	0.5215	0.5592
ENSMUSG00000009350	Mpo	1.9809	3.8182	5.2076	2.2339	1.9459	1.3219	0.6591	0.4064	1.7352	4.1294	5.4142	3.1728	1.2876	1.0799	0.8127	0.3863
ENSMUSG00000038357	Camp	5.4683	11.9655	6.7532	9.4486	3.4598	3.2903	1.1026	2.0396	6.0683	14.7141	5.7671	11.8851	2.5631	2.2514	1.8988	2.4238
ENSMUSG00000032484	Ngp	26.2879	44.466	28.3455	36.1898	14.1528	11.0364	6.224	7.6543	28.5449	48.2224	29.6121	51.6057	15.0426	12.8014	7.0668	6.916
ENSMUSG00000056054	S100a8	21.8544	28.4927	27.66	27.3529	12.9708	10.5151	4.6968	5.9034	22.9217	37.9629	22.6295	40.0887	13.0282	10.519	10.7842	7.2008
ENSMUSG00000056071	S100a9	42.0492	60.5784	48.3782	60.3432	27.836	18.4038	7.6854	10.07	49.7504	68.9781	49.7815	85.6152	26.4826	19.797	12.4994	15.2049
ENSMUSG00000027398	Il1b	2.8158	2.3138	1.5658	1.2033	1.9328	3.7782	2.279	2.1889	4.2211	2.0263	3.6932	3.8441	3.1739	2.6846	7.1951	1.7342
ENSMUSG00000058427	Cxcl2	0.1367	0.1185	0.0825	0.1009	0.0343	0.0893	0.0404	0.0374	0.3244	0.1274	0.4306	0.2563	0.3613	0.2292	3.2943	0.1421
ENSMUSG00000022651	Retnlg	6.0427	5.1069	6.4548	5.7183	4.3134	3.9502	3.0242	4.3228	12.6091	12.8554	29.5585	22.2259	20.7703	38.3597	13.0986	13.6586
ENSMUSG00000040809	Chil3	3.8097	6.7091	5.2277	6.0076	3.2574	2.6602	0.7682	1.3263	7.4573	14.7983	107.59	19.0499	101.097	125.887	149.865	44.7156
ENSMUSG00000032496	Ltf	5.9799	9.2605	6.8747	14.5922	12.9228	3.6949	2.2288	2.3975	8.6107	12.6258	6.7109	13.338	35.3477	40.0665	5.8405	27.266
ENSMUSG00000026822	Lcn2	2.945	3.6447	2.9924	2.7835	1.6754	1.62	1.4976	1.2672	3.5803	4.7878	4.8146	5.2529	12.1074	2.3856	3.3654	0.8685
ENSMUSG00000096719	Mrgpra2b	0	0	0	0.1042	0	0	0	0	0.1437	0.1975	0.0607	0	0	0	0.0719	0.0551
ENSMUSG00000059657	Stfa2l1	0	0.1974	0	0.168	0	0	0.4038	0	0	0.2121	0.5866	0	0	0	0	0
ENSMUSG00000033508	Asprv1	1.0961	1.4789	1.6545	0.4045	0.5956	1.7316	1.5127	1.3991	1.0531	1.5327	1.0989	2.0553	1.0627	1.6547	1.7987	0.7126
ENSMUSG00000026073	Il1r2	3.0612	2.5267	1.9674	1.7857	1.7088	3.6794	2.8911	1.499	3.0135	1.4729	2.0366	3.0552	2.4281	4.9193	3.2688	1.6947
ENSMUSG00000030144	Clec4d	0.4713	0.1533	0.1067	0.1305	0.133	0.2888	0.1568	0.0483	0.2397	0.0549	0.1519	0.2762	0.514	0.1779	1.4402	0.3217
ENSMUSG00000028859	Csf3r	2.4276	1.6981	0.9929	0.9826	0.5892	1.7405	1.1348	1.1781	2.6553	1.3384	1.6375	2.4718	2.2775	2.5482	2.1535	1.0792
ENSMUSG00000017737	Mmp9	10.7275	6.7419	5.4482	3.4777	3.0243	10.2318	6.2111	4.7617	9.8022	7.5438	9.6759	5.3408	4.3496	7.0724	8.676	3.3641
ENSMUSG00000041754	Trem3	0.6634	1.5619	0.9441	0.5596	0.1426	0.0929	0.4204	0.3888	0.5784	0.9719	0.4887	1.1551	0.451	0.1908	0.4827	0.0739
ENSMUSG00000022582	Ly6g	0.4	0.347	0.1811	0.5167	0.2257	0	0.2662	0	0.5086	0.8391	0.3437	1.5002	0.1586	0.4026	0.713	0
ENSMUSG00000108596	Itgam	0.1961	0.068	0.0533	0.029	0.0148	0.1731	0.0348	0.1609	0.0798	0	0.0337	0.0736	0.0622	0.079	0.0799	0.0306
ENSMUSG00000030786	Itgam	2.5876	2.3095	2.1397	0.8858	0.7618	2.2799	2.2458	1.6925	2.3461	1.5033	1.8853	1.9338	2.231	2.2834	2.4255	1.2287
ENSMUSG00000052212	Cd177	2.72	4.1143	2.944	3.9909	2.0715	5.692	1.9718	1.8781	11.3038	11.9671	14.1953	14.399	16.2077	24.4697	25.8123	8.8758
ENSMUSG00000025236	Adpgk	3.3627	4.4984	3.5249	3.2202	3.1497	3.4992	3.2878	3.596	5.7244	3.6375	4.364	6.4617	4.7203	5.9101	5.0327	3.2581
ENSMUSG00000005800	Mmp8	1.5539	0.5054	0.7036	1.6057	0.4677	0.3047	0.1723	0.0956	1.067	1.014	0.434	2.2946	1.1709	0.5082	0.277	0.4546
ENSMUSG00000004609	Cd33	2.4366	1.6719	2.2946	0.8858	0.976	2.0089	2.0865	1.3727	2.3923	0.9606	1.4272	1.7162	1.6539	2.684	1.9632	0.9268
ENSMUSG00000037095	Lrg1	6.4848	6.1086	5.4309	4.1175	4.9317	5.4015	5.3203	7.9533	3.6885	6.7605	4.8536	2.4189	6.5819	10.1755	5.5398	11.8041
ENSMUSG00000021125	Arg2	573.474	508.401	459.856	151.048	107.859	655.343	453.479	321.333	420.964	371.64	175.228	271.833	258.028	294.913	349.806	111.007
ENSMUSG00000017002	Slpi	19.3998	19.7351	24.6548	12.1391	13.7555	33.3482	29.6776	32.0999	25.6627	22.4018	38.3498	28.8171	29.193	33.1827	48.9515	16.1928
ENSMUSG00000031688	Pou4f2	0	0	0	0	0	0.0288	0	0	0	0	0	0	0.07	0	0	0
ENSMUSG00000071562	Stfa1	0	0	0	0	0	0	0	0	0	0	0	0.2113	0	0	0	0
ENSMUSG00000037451	Slc22a20	0	0.0431	0	0.0367	0	0.0487	0	0	0	0.1389	0.128	0.0931	0.0394	0.05	0.2529	0
ENSMUSG00000095620	2010005H15Rik	1.7691	0.8951	0.9346	0.4353	0.6655	2.0238	0.9156	1.2097	5.5488	4.5354	2.6604	5.2523	4.0929	4.3027	7.9584	1.3801
ENSMUSG00000000204	Slfn4	3.4459	2.7003	3.8095	1.263	1.6808	4.614	4.0904	2.8081	7.325	5.8931	5.902	12.5443	6.4092	4.6638	13.3131	2.577
ENSMUSG00000044103	Il1f9	0	0.0496	0	0.1688	0.086	0.0561	0	0.0469	0.0581	0.1599	0.0491	0.3216	0.2267	0	0.2911	0.0446
ENSMUSG00000071561	BC100530	0	0	0.216	0	0.1794	0	0	0	0	0.1112	0.3074	0	0	0	0	0
ENSMUSG00000078817	Nlrp12	0.0624	0.0433	0.0678	0.0184	0.0094	0.1347	0.0775	0.0615	0.1143	0.0349	0.1073	0.0234	0.0495	0.1005	0.0382	0.0682
ENSMUSG00000022902	Stfa2	0	0	0.4034	0	0	0	0	0	0	0	0.5741	0	0	0.2241	0	0
ENSMUSG00000079597	Gm5483	0	0	0.2061	0.168	0.1712	0	0	0	0	0	0.1955	0	0	0.229	0	0.355
ENSMUSG00000090192	Gm16556	0	0.1568	0.4913	0.2669	0	0.3546	0.1604	0	0.1839	0	0.1554	0.1695	0.1434	0.5459	0	0
ENSMUSG00000074149	Gm10634	0	0	0.0346	0.0282	0	0	0	0.0314	0.0389	0.0356	0.0329	0.1075	0	0	0.0389	0
ENSMUSG00000079594	BC117090	0	0.2111	0	0	0	0.2387	0	0	0	0	0	0	0	0	0	0
ENSMUSG00000054905	Stfa3	0	0.1983	0.2071	0	0	0	0	0	0	0.2132	0.1965	0	0.1814	0	0	0
ENSMUSG00000045551	Fpr1	0.6404	0.2469	0.1933	0.2101	0.2141	0.4884	0	0.1752	0.2171	0.3316	0.6114	0.3335	0.1693	0.2864	0.2174	0.222
ENSMUSG00000073386	9830107B12Rik	0.2071	0.0674	0.1172	0	0.0195	0.0508	0.1837	0.1912	0.2633	0.0965	0.0667	0.1942	0.2669	0.1563	0.2109	0.0606
ENSMUSG00000046652	Tas2r143	0.1068	0	0	0	0	0	0	0	0.1086	0	0	0	0	0	0	0
ENSMUSG00000000157	Itgb2l	11.0376	6.4288	7.2065	4.4525	3.1626	6.4183	8.2269	4.081	11.0321	2.0041	4.191	8.8443	6.5409	7.5562	8.3337	4.7058
ENSMUSG00000052749	Trim30b	0.1252	0.0651	0.136	0.037	0.0565	0.0736	0.0999	0.0513	0.1019	0.035	0.0753	0.1643	0.1886	0.126	0.1275	0.0195
ENSMUSG00000092305	Prps1l1	0.1124	0.0975	0	0.1245	0	0.0551	0.0499	0	0.0572	0.1048	0	0.0527	0.0446	0.0566	0.0573	0
ENSMUSG00000079595	Gm4758	0	0	0	0	0	0	0	0	0	0	0	0	0	0	0	0
ENSMUSG00000094733	Gm5416	0	0	0	0	0	0	0	0	0	0	0	0	0	0	0	0
ENSMUSG00000021998	Lcp1	22.9961	15.2433	17.1278	10.2795	9.8445	19.0986	14.6597	13.1683	24.8748	16.7067	16.7971	20.0454	19.4829	30.595	20.5149	16.1843
ENSMUSG00000049130	C5ar1	1.6862	1.9712	1.7594	1.2175	0.9653	2.4441	2.5041	1.1731	4.0271	3.1438	4.7249	3.4367	4.0415	3.7997	5.2269	2.1733
ENSMUSG00000025804	Ccr1	5.0876	3.3169	4.1257	1.7181	1.4761	6.0321	4.0713	2.9469	8.355	4.1849	4.7435	5.5806	4.0356	5.823	6.74	2.205
ENSMUSG00000042265	Trem1	0.6918	0.3818	0.6265	0.2321	0.2129	0.555	0.5021	0.2064	0.4158	0.3518	0.2162	0.3832	0.3242	0.5063	0.4804	0.0981
ENSMUSG00000049313	Sorl1	27.9094	21.7105	22.4951	14.0162	14.7695	26.1673	19.3794	14.3528	26.2153	16.8179	17.8696	23.951	24.6132	35.801	25.4011	17.4621
ENSMUSG00000032322	Pstpip1	3.8862	3.9895	2.6062	1.1256	1.5916	2.9665	2.5532	2.0385	4.0033	3.3019	3.1493	2.9056	3.4338	4.4805	4.2088	3.0509
ENSMUSG00000026180	Cxcr2	0.5254	0.5898	0.1959	0.4106	0.1395	0.2121	0.1645	0.0254	0.3458	0.4034	0.5577	0.8983	0.5884	0.0622	0.724	0.1447
ENSMUSG00000046245	Pilra	5.945	4.4161	5.0251	1.4627	1.2846	6.6664	5.1662	3.052	5.5513	3.9505	3.9298	4.9735	2.781	3.0375	3.7263	1.3081
ENSMUSG00000029082	Bst1	153.988	89.6917	83.9782	9.9365	8.9321	74.6892	68.007	25.4721	47.9579	26.7672	9.7866	10.4911	13.3588	7.3457	13.3933	3.1461
ENSMUSG00000069516	Lyz2	174.569	146.64	129.052	78.7619	86.7805	190.145	146.428	133.843	231.246	210.534	244.905	244.945	223.877	319.47	238.287	138.331
ENSMUSG00000024659	Anxa1	6.7908	5.6082	7.6221	7.0121	11.0886	6.8359	5.8005	6.8469	21.1647	22.5613	37.3415	74.9115	28.2793	24.4653	38.9987	17.8372
ENSMUSG00000028961	Pgd	145.756	132.559	105.272	44.21	41.8772	152.938	90.7349	71.2466	195.122	216.957	150.48	243.828	135.678	136.704	201.815	67.7793
ENSMUSG00000024953	Prdx5	499.122	489.002	414.094	153.015	128.837	516.969	344.748	273.682	387.483	420.875	247.666	350.193	285.516	286.329	368.554	154.23
ENSMUSG00000040314	Ctsg	0.9402	2.4464	4.3424	0.9715	0.8489	0.8297	0.3336	0.3086	1.052	1.9282	3.878	1.3222	0.8203	0.5677	0.1915	0.1467
ENSMUSG00000001128	Cfp	10.5817	8.2369	8.8952	5.888	7.2268	11.7062	9.1956	8.5495	11.7578	11.4835	12.8238	16.5859	12.7409	18.5683	20.7821	9.5673
ENSMUSG00000001918	Slc1a5	40.6346	41.0804	37.2502	41.4741	44.4847	37.4981	34.6292	35.9926	48.5002	36.3658	45.2391	54.5216	58.1783	107.894	52.264	60.3174
ENSMUSG00000001020	S100a4	2.097	1.3992	1.607	1.3097	0.8496	1.2654	2.0036	1.1913	3.61	2.8572	4.8516	6.6544	5.7578	6.9807	6.0791	3.901
ENSMUSG00000018927	Ccl6	67.1765	30.6812	67.8248	33.3533	26.5751	88.3075	72.9161	76.9572	117.504	87.0381	120.099	125.718	96.704	137.326	225.9	60.2662
ENSMUSG00000019122	Ccl9	8.8172	5.9304	6.4722	3.4939	3.1192	8.2514	5.517	6.829	18.6623	16.0933	21.9863	20.217	17.4233	17.7784	30.3137	9.1471
ENSMUSG00000027995	Tlr2	2.4067	2.223	2.0381	1.6149	1.7638	2.3905	1.9688	2.4622	6.2636	3.4091	3.7334	5.3919	4.2147	5.1273	6.2397	2.3164
ENSMUSG00000051439	Cd14	9.4085	7.381	9.8232	5.6618	5.8616	14.5728	8.9853	8.0154	22.921	19.3854	21.0622	27.0249	24.5277	26.6571	29.9696	12.8561
ENSMUSG00000030142	Clec4e	0.0379	0.0823	0.0344	0.126	0.0143	0.0558	0.0337	0.0156	0.0386	0.1592	0.0978	0.1423	0.1957	0.1528	0.6571	0.0888
ENSMUSG00000048480	Cxcr1	0	0	0	0.0933	0	0	0	0	0	0	0	0	0.0501	0	0.0644	0
ENSMUSG00000027556	Car1	0.5284	0.3928	0.8203	0.4457	0.7383	0.8142	0.2009	0.3716	1.3822	0.4222	0.7135	0.7785	0.8981	0.6077	0.5382	0.1767
ENSMUSG00000074440	Defa3	10.5693	5.1816	6.4507	1.3568	2.7661	15.5457	19.162	11.501	3.7397	3.8556	5.5285	7.1089	2.5515	6.9371	4.4465	1.6132
ENSMUSG00000074272	Ceacam1	208.399	163.66	143.065	55.115	59.7585	241.067	151.899	86.2089	283.873	228.295	178.749	256.692	184.12	191.901	233.665	84.7809
ENSMUSG00000027360	Hdc	0.9879	0.6139	0.6143	0.37	0.2995	0.694	0.5102	0.5203	0.9149	0.5086	0.4308	0.6359	0.6784	0.7271	1.7121	0.4601
ENSMUSG00000037942	Crp	1.0668	0.3796	0.4211	0.2221	0.391	0.7242	1.0921	2.2221	0.6678	0.6375	0.2351	0.5898	0.5858	0.9084	1.1701	2.1765
ENSMUSG00000031722	Hp	13.726	12.3634	7.6497	4.0266	2.4274	12.3087	12.9584	27.8209	12.7693	13.9988	12.1984	4.2896	4.2806	14.3451	25.2724	27.5017
ENSMUSG00000032487	Ptgs2	1.6249	0.7136	0.9873	0.3188	1.3155	1.1496	0.8942	0.8777	2.2179	1.2464	2.8281	2.4105	1.501	0.6417	2.4931	0.6097
ENSMUSG00000020717	Pecam1	16.1697	11.1256	12.4521	8.1727	7.8414	12.4143	11.4471	9.2221	19.3259	13.1562	15.7929	16.1244	17.3852	21.2358	17.3015	12.39
ENSMUSG00000058755	Osm	0.539	0.2877	0.1502	0.0918	0.2184	0.2033	0.1104	0.3062	0.5061	0.6185	0.3919	0.311	0.5591	0.2504	1.7737	0.7116
ENSMUSG00000032691	Nlrp3	0.9056	0.3827	0.6729	0.2057	0.3494	0.7058	0.7416	0.4763	0.9448	0.2598	0.3991	0.6967	0.5341	0.4907	0.7095	0.3985
ENSMUSG00000043953	Ccrl2	4.7864	3.5854	4.5646	2.6229	2.319	4.8711	4.9221	2.9457	5.3484	3.6508	3.4587	3.1277	4.1417	4.671	4.4319	2.659
ENSMUSG00000030789	Itgax	19.751	11.2111	14.5479	4.1695	3.2909	16.1167	12.616	8.4818	23.2839	10.4405	12.5567	19.4188	13.5975	17.864	14.983	6.0898
ENSMUSG00000019726	Lyst	2.1305	1.5988	2.0957	1.3546	1.1827	1.5336	2.0459	1.4929	2.3864	1.9415	2.1325	2.7456	2.7026	2.7705	2.7227	1.9297
ENSMUSG00000015950	Ncf1	12.5246	10.975	9.2	4.6698	3.6379	11.4237	9.4006	7.344	14.3364	8.9907	9.6357	10.1994	8.0171	11.673	10.216	6.6408
ENSMUSG00000000982	Ccl3	4.1814	2.1334	1.1138	0.6354	0.7403	3.3766	1.8549	0.8073	2.5021	1.1465	0.8455	1.3836	2.3412	1.8565	6.6389	1.1513
ENSMUSG00000096295	Defa2	3.0959	2.3017	2.6035	0	0.3328	3.2526	2.9429	3.8106	1.7996	0	0.19	0	0.5262	0.8902	0.4505	0
ENSMUSG00000052085	Dock8	67.3545	45.197	50.2718	16.0259	13.6859	64.0933	41.1152	23.3192	54.614	35.6344	30.3496	40.4745	29.526	28.6001	46.6734	12.6656
ENSMUSG00000022836	Mylk	144.103	121.596	129.498	49.4729	40.5437	166.124	126.944	89.271	119.185	104.609	95.432	137.157	95.6649	110.673	120.253	39.3964
ENSMUSG00000031662	Snx20	15.8593	14.6188	12.9981	4.6328	3.7207	17.1146	12.2013	8.7278	15.0017	13.5298	8.9515	11.4398	9.1795	7.7006	13.0091	3.618
ENSMUSG00000027820	Mme	244.865	163.506	179.819	42.8762	29.3174	187.563	151.082	75.902	98.2452	78.4925	23.3629	38.4756	39.6344	49.8106	67.3372	16.663
ENSMUSG00000032661	Oas3	14.5525	6.5424	11.369	2.046	1.5642	13.6162	12.7691	3.7071	8.4727	5.2427	2.9889	6.0972	4.0063	3.9565	5.2394	1.3723
ENSMUSG00000049307	Fut4	28.3955	22.0622	20.7949	8.2779	6.8375	19.6808	16.884	15.559	32.1548	15.1757	14.3267	14.8288	20.2492	20.0367	22.2803	9.8492
ENSMUSG00000057729	Prtn3	1.5229	2.4532	3.3496	1.084	0.532	0.96	0.7721	1.0265	1.1619	2.7888	3.0848	1.8358	0.7766	0.5474	0.7202	0.3394
ENSMUSG00000026581	Sell	1.3706	1.6312	1.5732	0.3411	0.2518	0.2032	0.1697	0.34	2.2373	1.4263	1.7804	0.4483	0.493	0.7218	0.4058	0.3854
ENSMUSG00000025473	Adam8	2.4171	1.797	1.6555	1.3943	1.3601	2.6887	1.6759	1.8167	4.8968	3.4462	5.0617	5.8272	5.7195	7.2158	11.213	4.0247
ENSMUSG00000055194	Actbl2	0	0	0	0	0	0	0.0305	0.0282	0	0	0	0	0	0	0	0
ENSMUSG00000026728	Vim	23.2185	15.5565	23.7618	15.3495	18.8296	25.1041	20.1238	20.6171	48.0863	44.0678	49.6335	56.6098	43.1675	49.7925	57.1703	27.3478
ENSMUSG00000020460	Rps27a	221.992	252.009	194.47	152.68	155.598	207.511	196.317	213.364	295.311	326.166	269.584	357.589	268.999	301.01	354.709	203.216
ENSMUSG00000029368	Alb	233.219	134.219	2.2586	2.3752	1.9672	214.209	208.947	658.253	239.9	141.181	2.0394	1.6593	2.0101	220.017	242.501	646.225
ENSMUSG00000018293	Pfn1	891.086	848.089	703.42	318.442	269.315	915.126	630.542	521.731	936.934	998.967	728.174	1164.13	723.005	749.631	1029.69	347.559
ENSMUSG00000031827	Cotl1	275.472	250.148	195.863	89.4016	82.3381	269.19	180.407	168.068	262.57	220.213	173.471	253.291	196.127	254.959	254.969	123.543
ENSMUSG00000001847	Rac1	122.805	103.792	94.4431	42.6085	39.6966	120.5	85.9583	62.4122	126.074	123.645	93.0528	142.66	100.203	103.875	131.784	52.2409
ENSMUSG00000021957	Tkt	174.941	145.585	116.057	52.8454	45.3945	163.127	99.3786	85.9631	184.324	180.32	145.215	210.835	125.451	118.651	195.061	61.5325
ENSMUSG00000056201	Cfl1	773.286	706.514	613.591	259.617	226.22	755.582	555.476	431.038	879.235	892.647	648.381	1047.26	651.406	600.583	919.65	303.421
ENSMUSG00000090841	Myl6	1547.08	1470.54	1201.48	569.033	544.337	1639.24	1178.78	957.612	1707.34	1874.48	1371.94	2187.07	1388.4	1473.72	1882.81	776.014
ENSMUSG00000071866	Ppia	204.361	211.636	169.829	88.9995	80.2755	198.807	151.219	150.152	269.376	285.718	233.421	351.88	215.502	220.425	309.709	120.941
ENSMUSG00000032294	Pkm	1313.65	947.177	965.597	355.807	263.947	1126.67	837.409	625.648	820.306	691.276	500.077	727.914	533.422	637.037	817.957	281.603
ENSMUSG00000063524	Eno1	654.931	546.787	489.118	175.226	139.415	594.474	442.304	301.159	548.751	606.779	393.945	628.897	358.7	368.18	595.188	189.976
ENSMUSG00000098678	Mroh6	8.6298	3.9454	5.082	2.3534	1.5033	4.0017	3.5453	2.3372	3.1136	1.2285	1.4612	2.3914	3.5406	3.166	3.2475	2.9184
ENSMUSG00000015932	Dstn	1063.61	801.54	769.627	322.348	274.136	1048.1	729.161	515.183	1015.86	980.046	693.079	1152.63	724.716	734.35	1027.15	388.795
ENSMUSG00000057666	Gapdh	1559.58	1321.3	1126.22	424.021	324.182	1430.94	959.65	699.064	1407.85	1572.87	1055.74	1645.98	949.986	891.509	1496.29	461.248
ENSMUSG00000030220	Arhgdib	45.4743	36.7146	36.0355	16.2532	11.5019	40.3692	29.4754	26.9447	51.1426	37.6081	36.1846	38.7025	31.8244	43.3216	33.0518	21.2678
ENSMUSG00000029580	Actb	2690.16	2214.99	1926.66	714.371	606.224	2952.04	1732.35	1266.78	2535.31	2370.74	1896.64	2912.33	1616.2	1672.64	2570.52	694.962
ENSMUSG00000086503	Xist	0.678	0.6611	0.8663	0.4423	20.0543	32.5983	43.4705	35.5218	0.4919	0.4312	0.6685	38.9352	0.8505	0.5872	0.4872	33.7417
ENSMUSG00000063600	Egfem1	0	0	0.0204	0.0166	0.0509	0.0663	0.04	0.0555	0.0229	0.021	0	0.0634	0.0716	0.0454	0.0459	0.0352
ENSMUSG00000041245	Wnk3	0.0356	0	0.0483	0.0657	0.1272	0.1309	0.1184	0.1022	0.1448	0.0829	0.0765	0.1084	0.1976	0.1522	0.1359	0.1041
ENSMUSG00000007480	Mc5r	0	0.0703	0.0734	0.0598	0.122	0.159	0.1439	0.133	0.1649	0.0756	0.209	0.152	0.1286	0.0816	0.0826	0.253
ENSMUSG00000086444	Gm15961	0	0	0	0	0.2665	0.3473	0.6284	0.2906	0	0	0.6087	0.332	0	0	0.3607	0
ENSMUSG00000082052	Ywhaq-ps2	0	0	0	0.1081	0.2205	0.1437	0.26	0.2404	0	0.4097	0	0.2747	0	0	0.2984	0
ENSMUSG00000110710	C78859	0.0476	0.0825	0.1292	0.1287	0.2862	0.2798	0.225	0.2341	0.2419	0.0296	0.0954	0.327	0.2263	0.1755	0.2422	0.0371
ENSMUSG00000080862	Gm14523	0	0	0	0	0.127	0.3311	0.1498	0.2771	0	0	0	0	0.1339	0	0.172	0.1317
ENSMUSG00000103101	Gm37048	0	0	0	0	0.0254	0.0166	0.03	0.0139	0.0172	0	0	0	0	0.034	0	0.0264
ENSMUSG00000066478	Gm5745	0	0	0	0	0.4529	0.2951	0.267	0.247	0	0	0	0	0	0	0	0
ENSMUSG00000111828	D830035M03Rik	0.362	0.2355	0.2459	0.334	0.4766	0.5324	0.4817	0.5198	0.3682	0.1687	0.2333	0.1697	0.3589	1.0018	0.2765	0.2824
ENSMUSG00000074461	Gm10699	0.2654	0.2685	0.1602	0.2938	0.599	0.3903	0.3531	0.3266	0.18	0.0825	0.266	0.2903	0.3859	0.3116	0.5856	0.138
ENSMUSG00000109031	Gm45201	0	0.0305	0.0318	0.026	0.0529	0.069	0.0624	0.0577	0.0358	0	0.0302	0.033	0.1674	0.1416	0.0716	0
ENSMUSG00000001773	Folh1	0	0	0	0	0.0442	0.0288	0.026	0.0722	0	0	0.0504	0	0.0466	0.0591	0.0598	0.0229
ENSMUSG00000106560	Gm43119	0	0	0	0	0.0334	0.0435	0.0394	0.0364	0	0.0414	0	0	0	0	0	0
ENSMUSG00000101517	4732465J04Rik	0.1141	0.099	0.1034	0.0842	0.3005	0.1958	0.1519	0.2341	0.1161	0.1596	0.1471	0.0802	0.2263	0.1436	0.1162	0.1113
ENSMUSG00000087675	Gm11762	0	0	0	0	0.1663	0.1084	0.098	0.0453	0	0.0515	0.095	0	0.0438	0.0556	0.0563	0
ENSMUSG00000073125	Xlr3b	0.2243	0.1081	0.3611	0.4967	1.4251	0.8553	1.4593	0.6953	0.2028	0.697	0.6853	0.1636	0.5337	0.1505	0.1269	0.3305
ENSMUSG00000071550	Cfap44	0	0	0	0.0164	0.0501	0.0435	0.0295	0.0273	0.0338	0.0207	0.0095	0.0104	0.0528	0.0335	0.0339	0.0087
ENSMUSG00000017314	Mpp2	0.9799	1.0539	1.4376	1.4899	2.0496	1.691	1.7909	0.8201	1.1363	0.8221	1.5157	1.6904	2.6271	2.3273	1.9162	1.8652
ENSMUSG00000092592	Gm20449	0	0	0	0.0181	0.0737	0.072	0.0435	0.0201	0	0	0.0842	0.0459	0	0.0986	0	0.1719
ENSMUSG00000097612	Gm26509	0	0	0	0	0.0748	0.0974	0.0882	0	0	0	0.2562	0.1863	0.1576	0.1	0	0.0775
ENSMUSG00000097863	1010001B22Rik	0.1599	0	0.1448	0	0.4814	0.4705	0.2838	0.1312	0.3254	0	0	0.2999	0.2537	0.9658	0.1629	0.3743
ENSMUSG00000059864	Olfr1393	0	0.1357	0.085	0.1155	0.1413	0.1534	0.2221	0.1027	0.2547	0	0.2958	0.1467	0.0745	0.126	0.1913	0.1465
ENSMUSG00000087235	Gm4750	0.0428	0	0.0776	0.0316	0.0967	0.126	0.114	0.0703	0.1742	0.0399	0.1104	0.1606	0.0679	0.0862	0.1308	0.1002
ENSMUSG00000090050	Gm16339	0	0	0	0	0.0763	0.1989	0.1799	0	0	0	0	0.0951	0	0	0	0
ENSMUSG00000107167	Gm34653	0	0	0	0	0.1281	0.0834	0.151	0	0	0	0	0.1596	0	0	0.1734	0
ENSMUSG00000028736	Pax7	0	0	0	0	0.0242	0.0158	0.0143	0	0	0	0	0.0151	0.051	0	0	0
ENSMUSG00000005357	Slc1a6	0	0.0782	0.0817	0.0999	0.1357	0.1327	0.16	0.074	0.0917	0	0.0775	0.296	0.3219	0.0454	0.2297	0
ENSMUSG00000043301	Kcnj6	0.0324	0	0.0588	0.0718	0.1831	0.1114	0.1583	0.0133	0	0.0151	0.0418	0.1065	0.1673	0.0653	0.1652	0
ENSMUSG00000063796	Slc22a8	0	0	0.0736	0.04	0.1223	0.239	0.1202	0	0	0	0.0466	0.0762	0.3008	0.1636	0.0276	0
ENSMUSG00000026587	Astn1	0.1532	0.191	0.5116	0.4028	1.0446	0.7605	0.8155	0.2671	0.2727	0.2053	0.5677	0.754	1.1544	1.0214	0.8972	0.1419
ENSMUSG00000000223	Drp2	0.1212	0.1146	0.2095	0.2439	0.3978	0.324	0.2736	0.1175	0.2577	0.1232	0.2556	0.3614	0.4543	0.4212	0.4375	0.0601
ENSMUSG00000000560	Gabra2	0.074	0.0535	0.1228	0.1092	0.2969	0.1451	0.2844	0.0202	0.0251	0.0345	0.106	0.1965	0.3032	0.2482	0.2763	0.0192
ENSMUSG00000008489	Elavl2	0.0227	0.0197	0.1026	0.0586	0.2984	0.2111	0.1609	0.0372	0.0346	0.0106	0.1169	0.1594	0.1888	0.2395	0.2539	0.0088
ENSMUSG00000015090	Ptgds	0.2856	0.0496	3.0525	2.2349	6.5335	5.8258	6.4369	0.5157	0.1743	0.2663	3.191	3.4815	7.341	5.8069	6.5752	0.5348
ENSMUSG00000019124	Scrn1	0.5578	0.2846	0.8122	0.7912	1.5636	1.1905	1.3876	0.5654	0.5786	0.4588	0.8647	1.0562	1.6571	1.508	1.8604	0.4693
ENSMUSG00000020374	Rasgef1c	0.1322	0.1147	0.1437	0.1561	0.4178	0.2852	0.2346	0.0434	0.1076	0.1725	0.1363	0.3223	0.3985	0.5056	0.2693	0.165
ENSMUSG00000020436	Gabrg2	0.0159	0.1519	0.2452	0.2468	0.5631	0.4528	0.3532	0.0915	0.1458	0.1039	0.2053	0.2986	0.6821	0.4808	0.6001	0.0248
ENSMUSG00000020811	Wscd1	0.7032	0.4956	0.5771	0.5677	0.7771	0.8834	0.9943	0.5229	0.6706	0.6555	0.7365	0.8447	1.0458	1.1721	1.1862	0.2743
ENSMUSG00000021448	Shc3	0.0613	0.0532	0.222	0.2714	1.1529	0.4207	0.5982	0.0503	0.0623	0.0571	0.316	0.5172	1.0696	0.9253	0.8116	0
ENSMUSG00000022321	Cdh10	0.0187	0.0081	0.0594	0.0623	0.0987	0.0735	0.0915	0.0154	0.0191	0.0087	0.0483	0.0791	0.1561	0.1321	0.1623	0.0292
ENSMUSG00000024403	Atp6v1g2	5.292	4.1018	5.5064	4.1277	6.4385	8.9429	6.9926	3.2029	4.3142	2.6941	5.3539	7.4599	9.4372	8.8764	8.8306	2.8693
ENSMUSG00000024502	Jakmip2	0.0805	0.0698	0.243	0.3169	0.5249	0.342	0.8094	0.1541	0.0819	0.1251	0.2997	0.3773	0.6385	0.4591	0.7379	0.0628
ENSMUSG00000024617	Camk2a	0.8455	0.7553	5.4172	4.1451	10.8528	8.9712	9.1472	0.8077	0.7831	0.8353	5.4005	6.0341	12.162	9.0299	11.1826	0.3938
ENSMUSG00000025020	Slit1	0.4296	0.1794	0.5043	0.3641	0.6464	0.546	0.7764	0.1958	0.3399	0.3856	0.5195	0.716	0.9213	0.7686	0.8103	0.211
ENSMUSG00000025272	Tro	0.1808	0.1904	0.4911	0.3622	1.0201	0.8863	0.9623	0.2649	0.3678	0.337	0.5881	0.9806	1.0549	1.0655	0.9206	0.1813
ENSMUSG00000025375	Aatk	1.5264	1.1756	1.9663	1.8163	2.5643	2.3613	2.475	1.2202	1.285	1.0059	1.9563	2.3194	3.2357	3.2048	2.7744	0.8623
ENSMUSG00000025777	Gdap1	0.1462	0.0951	0.2428	0.1529	0.4951	0.3823	0.2703	0.06	0.1611	0.1477	0.2513	0.2742	0.5026	0.4415	0.3723	0.0475
ENSMUSG00000027273	Snap25	1.4982	1.5401	3.5302	2.7646	6.8887	6.4747	6.1783	1.0245	1.3829	1.3837	3.7073	4.3569	8.5166	5.8496	7.2624	0.5736
ENSMUSG00000029212	Gabrb1	0.0136	0.0177	0.1048	0.1055	0.21	0.1469	0.2114	0.0279	0.0416	0.0571	0.1053	0.1723	0.2484	0.2398	0.2843	0.0159
ENSMUSG00000029757	Dync1i1	0.1319	0.1601	0.4299	0.4477	0.9922	0.8017	0.9359	0.1298	0.2415	0.3442	0.4759	0.5934	1.1715	0.6105	1.1819	0.1029
ENSMUSG00000030350	Prmt8	0.1383	0.15	0.3132	0.4084	0.9367	0.8139	0.8284	0.0284	0	0.0645	0.3863	0.5188	0.6309	0.8005	0.5988	0.054
ENSMUSG00000030376	Slc8a2	0.8416	0.761	1.3784	1.4671	2.5868	2.5986	2.383	0.573	0.7468	0.7679	1.708	2.2328	3.5366	2.8473	2.7175	0.3073
ENSMUSG00000030500	Slc17a6	0.0174	0	0.079	0.1288	0.4201	0.3764	0.356	0	0	0	0.105	0.2781	0.5398	0.3863	0.4621	0
ENSMUSG00000031428	Zcchc18	1.5649	1.1228	1.5922	1.2549	2.2386	2.3681	2.3997	1.6646	1.2382	0.8285	1.7931	1.9563	2.5286	2.9166	2.814	0.7988
ENSMUSG00000032281	Acsbg1	1.6468	1.0202	1.4677	1.2927	1.8487	2.3068	2.2495	0.9223	1.489	1.1696	1.5274	2.1566	2.4051	2.3676	2.2364	0.8972
ENSMUSG00000033578	Tmem35a	1.0314	1.2355	1.1565	1.1239	1.9217	1.6856	1.6559	0.8061	0.6995	0.87	1.013	1.4275	1.5973	2.0761	1.3007	1.1112
ENSMUSG00000033900	Map9	0.3248	0.343	0.5371	0.3231	0.6694	0.7477	0.6014	0.4403	0.474	0.5529	0.5582	0.609	0.8401	0.8385	0.9637	0.2864
ENSMUSG00000034336	Ina	0.2617	0.3531	0.948	0.7726	2.1001	1.511	1.7799	0.3817	0.4141	0.2982	0.8995	1.3357	2.5369	1.8435	2.1619	0.2041
ENSMUSG00000034780	B3galt1	0.1637	0.1136	0.2521	0.145	0.345	0.289	0.4649	0.215	0.1166	0.2595	0.2251	0.3378	0.3767	0.4614	0.3169	0.1533
ENSMUSG00000034799	Unc13a	1.0896	0.7574	1.0544	0.8814	1.3869	1.5514	1.5692	0.5022	0.5618	0.5287	1.0133	1.3084	2.1488	1.6148	1.7331	0.3959
ENSMUSG00000035864	Syt1	0.5649	0.5978	2.1488	1.8764	4.3524	3.6227	3.8592	0.6212	0.6091	0.7162	2.0583	2.8918	4.705	3.8205	4.6261	0.2292
ENSMUSG00000036564	Ndrg4	1.598	1.6866	6.5909	4.7749	11.2411	10.6286	11.3591	1.801	1.8214	2.1538	6.6675	7.6535	14.2484	12.2651	12.1189	2.0126
ENSMUSG00000037032	Apbb1	2.2226	2.1317	3.1742	2.1453	4.0521	4.0025	4.0386	1.9115	1.8044	2.4505	3.2322	4.0074	4.933	5.2265	5.8119	1.3004
ENSMUSG00000037984	Neurod6	0	0	0.2381	0.2911	0.9561	0.5585	0.5054	0.036	0	0	0.2636	0.493	0.9036	0.5292	0.4017	0
ENSMUSG00000038255	Neurod2	0.2998	0.208	0.4888	0.3098	0.8572	0.6762	0.6118	0.246	0.427	0.2795	0.438	0.6746	0.8799	0.9656	1.2521	0.1637
ENSMUSG00000038555	Reep2	1.4674	1.1879	1.639	1.0831	1.8769	2.5899	2.3433	0.8027	1.1941	1.3223	1.345	2.6139	3.065	2.7566	2.9393	0.5342
ENSMUSG00000039546	Ajap1	0.1236	0	0.3079	0.2053	0.5349	0.5455	0.6307	0.0761	0.1886	0.1729	0.239	0.6955	0.711	0.4977	0.4407	0.1206
ENSMUSG00000039717	Ralyl	0.0513	0.089	0.0929	0.2083	0.3475	0.3773	0.3414	0.0211	0.0261	0.1196	0.1323	0.2886	0.4884	0.5422	0.3658	0.02
ENSMUSG00000039809	Gabbr2	0.1409	0.1589	0.6635	0.52	1.6114	1.202	1.3876	0.185	0.043	0.0525	0.6054	0.8454	1.7994	1.3329	1.6647	0.2748
ENSMUSG00000039904	Gpr37	0.031	0	0.0562	0.1833	0.3855	0.3654	0.2892	0.051	0.0948	0.0289	0.1601	0.2766	0.3817	0.3437	0.3163	0.0606
ENSMUSG00000039913	Pak7	0	0.0377	0.0918	0.0855	0.2179	0.1562	0.1542	0	0.0147	0.0135	0.0622	0.1629	0.2987	0.1895	0.177	0
ENSMUSG00000040420	Cdh18	0	0.0179	0.0562	0	0.109	0.1014	0.1101	0	0.021	0	0.0356	0.0776	0.1805	0.1249	0.1053	0
ENSMUSG00000041556	Fbxo2	0.5851	0.9516	1.5235	1.6736	3.1368	2.7253	2.5956	1.3804	0.8928	1.1591	2.0741	2.4686	2.9588	4.8582	3.2778	1.1412
ENSMUSG00000041923	Nol4	0.0331	0	0.1649	0.1588	0.5604	0.2272	0.3818	0	0.0168	0	0.1564	0.2172	0.4463	0.3498	0.4383	0
ENSMUSG00000044216	Kcnj4	0.0877	0	0.3972	0.4856	2.0129	1.0321	0.856	0.036	0	0.0818	0.603	0.6579	1.1132	1.28	1.2954	0.2053
ENSMUSG00000044667	Plppr4	0.0396	0.0114	0.406	0.4088	0.9426	0.6336	0.7604	0.0108	0.0268	0.0369	0.3966	0.4451	0.91	0.7432	0.8059	0.0617
ENSMUSG00000045994	B3gat1	0	0	0.4472	0.4486	1.1861	0.7263	0.7414	0.0156	0.0386	0.0177	0.4407	0.6589	0.9792	0.8984	1.0253	0
ENSMUSG00000047842	Diras2	0.195	0.5262	1.2754	1.4233	3.5864	2.5919	1.8646	0.5867	0.5069	0.3434	1.5826	1.9501	3.145	2.7256	2.4495	0.693
ENSMUSG00000047935	Sox1ot	0.0254	0	0.0115	0.0094	0.0764	0.0747	0.0788	0	0	0	0.0109	0.0476	0.1007	0.0383	0.1164	0
ENSMUSG00000048355	Arxes1	0.1789	0.2069	0.216	0.2641	0.314	0.5262	0.3174	0.1468	0.0607	0.1112	0.2562	0.5031	0.3783	0.42	0.3644	0.1395
ENSMUSG00000048388	Fam171b	1.0332	0.6117	1.5744	1.0169	2.0978	2.171	1.9934	0.7133	1.4848	1.2996	1.4798	2.1835	2.6148	2.4923	2.3386	0.6781
ENSMUSG00000051062	Fbll1	0.0627	0.0544	0.2271	0.3238	0.5187	0.799	0.3893	0.1029	0.1275	0	0.3232	0.5289	0.5966	0.7569	0.8938	0
ENSMUSG00000052301	Doc2a	0	0	0.0304	0.0496	0.2276	0.3296	0.2087	0	0	0	0.0866	0.1575	0.3999	0.2706	0.2054	0
ENSMUSG00000052572	Dlg2	0.221	0.2597	0.594	0.5684	1.1587	0.755	0.8286	0.3452	0.2321	0.226	0.533	0.6551	1.1763	1.1122	0.8496	0.3393
ENSMUSG00000054423	Cadps	1.0311	0.9384	1.2094	0.7985	1.8951	2.0222	1.7997	0.7629	0.9457	0.7406	1.3364	1.569	2.1319	1.9564	2.3932	0.3429
ENSMUSG00000055022	Cntn1	0.2796	0.3378	0.8773	0.6708	1.2398	1.3122	1.2759	0.295	0.3251	0.391	0.7724	0.9738	1.8299	1.6182	1.5868	0.2805
ENSMUSG00000055775	Myh8	0	0	0	0	0.006	0.0078	0.0071	0	0	0	0	0.0075	0.0063	0.0161	0.0163	0
ENSMUSG00000059146	Ntrk3	0.1343	0.1327	0.1612	0.106	0.1926	0.2174	0.2299	0.1076	0.1112	0.1135	0.1476	0.2166	0.2749	0.2765	0.2767	0.0633
ENSMUSG00000060240	Cend1	1.2207	0.5524	2.4513	1.9195	4.8318	4.2674	4.1907	0.6097	1.0258	0.8411	1.7331	3.1846	6.3989	4.8606	4.4867	0.7453
ENSMUSG00000060924	Csmd1	0.0347	0.0472	0.0941	0.0621	0.1378	0.1699	0.123	0.0203	0.0352	0.0323	0.0978	0.1532	0.1963	0.2242	0.1664	0.0232
ENSMUSG00000061576	Dpp6	0.1068	0.086	0.3386	0.2084	0.6946	0.5013	0.5821	0.1252	0.0388	0.1351	0.3344	0.3863	0.9139	0.7295	0.8004	0.0357
ENSMUSG00000063919	Srrm4	0.0653	0.0943	0.128	0.0883	0.3028	0.2346	0.2509	0.0714	0.0332	0.1318	0.0935	0.1529	0.2415	0.2299	0.2659	0.0509
ENSMUSG00000070498	Tmem132b	0.1258	0.0793	0.2486	0.287	0.6023	0.4261	0.5174	0.0188	0.0931	0.0959	0.2948	0.3645	0.6259	0.4143	0.9085	0.0089
ENSMUSG00000070570	Slc17a7	0.0349	0.0909	2.9114	3.095	7.3351	5.3964	5.3012	0.1147	0.0711	0.0326	2.7625	3.2924	8.606	5.4859	6.3885	0.0681
ENSMUSG00000079157	Fam155a	0.1009	0.1375	0.3263	0.2234	0.4338	0.4947	0.3708	0.1064	0.1906	0.215	0.322	0.4865	0.5488	0.5802	0.7047	0.2024
ENSMUSG00000096014	Sox1	0.0195	0	0.053	0.0432	0.1174	0.1147	0.0692	0	0	0.0182	0.0503	0.1097	0.2165	0.0981	0.0993	0
ENSMUSG00000104346	Pcdhga3	0.1198	0.1212	0.1808	0.2062	0.2253	0.2544	0.3541	0.1638	0.1218	0.2047	0.0858	0.3555	0.285	0.462	0.3253	0.1246
ENSMUSG00000091639	Gm3756	0.7648	0.3618	0.5037	0.6158	1.1508	1.3634	0.9252	0.7416	0.7072	0.5185	1.0156	0.9126	0.386	1.0495	0.5665	0.7593
ENSMUSG00000020591	Ntsr2	0.1218	0.1585	0.7169	0.7192	1.7411	1.1942	1.2966	0	0.0619	0	0.9419	0.7993	1.8355	0.7354	1.5506	0.095
ENSMUSG00000054958	Nt5c1a	0	0	0.3497	0.228	0.4648	0.53	0.4796	0.0634	0.2356	0	0.7963	1.6651	0.5512	0.1554	0.7078	0.0602
ENSMUSG00000068099	1500009C09Rik	0.8411	0.4292	0.8514	0.5478	1.4518	1.1644	1.0974	0.1624	0.8053	0.9225	1.233	1.6236	1.7268	0.7967	1.915	0.4246
ENSMUSG00000026904	Slc4a10	0.0587	0.1145	0.3719	0.4221	1.0261	0.8196	0.8977	0.0481	0.1492	0.082	0.5545	0.5775	1.1283	0.6494	1.0157	0.0686
ENSMUSG00000029245	Epha5	0.0169	0.0146	0.0917	0.0748	0.2033	0.1324	0.1448	0.0231	0.0401	0.0682	0.1209	0.1214	0.2321	0.1359	0.1605	0.0395
ENSMUSG00000048385	Scrt1	0.0705	0.163	0.7021	0.3815	1.6792	1.1748	1.1672	0.0578	0.0956	0.1752	0.7268	0.7929	1.3789	1.3713	1.3878	0.055
ENSMUSG00000078591	Hs3st4	0.0295	0.0512	0.2675	0.1308	0.4668	0.5214	0.498	0.0485	0.0601	0.0275	0.3808	0.3877	0.703	0.327	0.692	0.023
ENSMUSG00000000632	Sez6	0.0652	0.1414	0.7382	0.6377	1.5331	1.1988	1.2004	0.1338	0.1658	0.1368	0.7845	0.7947	1.6809	1.3453	1.2121	0.1017
ENSMUSG00000002341	Ncan	0.0655	0.0227	0.332	0.3769	1.0442	0.6933	0.697	0.0215	0.0666	0.0122	0.5176	0.6015	1.132	0.8038	0.9602	0.0102
ENSMUSG00000004031	Brinp2	0.1934	0.2703	0.3309	0.3014	0.4204	0.5268	0.5339	0.1763	0.2842	0.3506	0.5356	0.544	0.6733	0.6597	0.6129	0.1928
ENSMUSG00000005338	Cadm3	1.3907	0.6651	1.8245	1.487	2.9533	2.9313	2.8598	1.0665	0.9519	1.1632	2.3902	2.1203	3.3919	3.4271	3.0845	1.2269
ENSMUSG00000006576	Slc4a3	1.0736	1.2448	1.4684	1.5526	2.036	1.9014	1.9148	0.9889	1.2927	1.2766	1.9864	2.1159	2.2854	3.6053	2.2094	1.4443
ENSMUSG00000011751	Sptbn4	0.1872	0.1025	0.5531	0.5744	1.0525	1.1591	0.9002	0.2506	0.1303	0.1378	0.6434	0.665	1.258	1.2393	1.0335	0.3612
ENSMUSG00000013921	Clip3	2.011	1.2459	3.9026	2.845	5.8181	6.033	4.8852	1.6698	2.2648	2.2987	4.4025	6.15	7.6148	7.0835	6.9495	1.1579
ENSMUSG00000018865	Sult4a1	1.6208	2.2631	4.1172	3.2389	6.8709	6.0471	4.9804	1.4273	2.2922	2.0638	5.843	5.9302	8.2156	6.6441	7.6906	0.8943
ENSMUSG00000019194	Scn1b	4.5607	4.1756	7.756	4.6007	9.9514	9.292	9.1267	4.0751	6.1859	6.0468	10.1028	10.7849	13.3048	14.4328	12.0262	5.0206
ENSMUSG00000020684	Rasl10b	0.5638	0.3056	1.468	1.0231	2.7574	2.3036	2.0634	0.5398	0.5496	0.9855	1.8775	1.8501	2.907	2.8371	3.0149	0.1283
ENSMUSG00000021057	Akap5	0.1242	0.2395	0.3501	0.3668	0.509	0.5821	0.4409	0.2945	0.1545	0.1287	0.5101	0.453	0.7118	0.4724	0.4218	0.1723
ENSMUSG00000021066	Atl1	1.0363	1.0439	1.756	1.1104	2.2637	2.6879	1.9871	1.0698	1.1222	1.0596	2.528	1.9432	3.2085	3.4316	2.0089	1.0432
ENSMUSG00000021130	Galnt16	0.6248	0.4794	1.1753	0.9224	1.7539	1.5317	1.5991	0.6113	0.8801	1.165	1.8999	1.5772	1.8681	1.8865	1.9092	0.9186
ENSMUSG00000022296	Baalc	0.1484	0.2574	0	0.5475	1.8976	0.8728	2.8956	0.1217	0	0	1.0199	1.2518	1.2944	1.3437	1.8133	0.1157
ENSMUSG00000022311	Csmd3	0.0056	0.0194	0.0202	0.0165	0.0336	0.0383	0.0297	0.0137	0.0114	0.0156	0.0432	0.0262	0.031	0.0505	0.0568	0
ENSMUSG00000022415	Syngr1	1.7634	2.4812	4.3652	4.0639	6.7224	5.3026	5.1802	2.6367	2.7904	3.5618	5.1353	5.015	7.8485	9.1889	7.4039	4.1881
ENSMUSG00000022421	Nptxr	0.5285	0.411	2.6078	2.4618	5.4027	3.86	3.6704	0.5982	0.9084	1.1893	3.4925	3.1611	6.0138	5.0623	5.1419	1.3649
ENSMUSG00000022456	Sept3	0.3032	0.2794	1.4417	1.0351	2.4097	2.2856	2.3034	0.2955	0.4819	0.53	1.5308	1.6346	3.2619	2.8227	3.2621	0.2957
ENSMUSG00000024059	Clip4	0.5111	0.7456	0.7574	0.6688	1.2236	1.5263	1.1336	0.4385	0.4963	0.823	1.2577	1.3722	1.4558	2.0341	1.5381	0.5256
ENSMUSG00000024109	Nrxn1	0.0454	0.0473	0.2675	0.2247	0.5128	0.4589	0.5039	0.0671	0.037	0.0762	0.3085	0.2854	0.6451	0.4756	0.5554	0.0496
ENSMUSG00000024500	Ppp2r2b	0.3782	0.4921	0.8564	0.5933	1.2629	1.2749	0.8809	0.4462	0.4809	0.4628	0.9954	0.9752	1.3501	1.594	1.3243	0.3688
ENSMUSG00000025855	Prkar1b	2.0275	1.3726	3.7843	2.9748	6.3811	6.1582	6.2081	1.7246	1.6097	2.2128	5.0144	4.9841	7.5116	6.5694	7.4041	0.9259
ENSMUSG00000026204	Ptprn	2.9266	3	4.6382	3.453	6.5058	6.2611	4.9569	2.0922	3.8115	3.0383	5.2965	5.9658	7.9138	6.2253	8.4683	1.3145
ENSMUSG00000026443	Lrrn2	0.3931	0.3864	0.7357	0.4062	1.4196	0.8993	1.0462	0.6021	0.5065	0.3176	1.4412	0.9827	1.6213	1.4241	1.6014	0.2249
ENSMUSG00000026764	Kif5c	0.6331	0.4348	2.0188	1.7622	3.8705	2.8584	3.3937	0.9092	1.0197	0.873	2.6523	2.4115	4.5617	3.0266	3.5602	1.0907
ENSMUSG00000026833	Olfm1	3.2082	2.3917	4.1781	3.3466	7.0621	6.9676	5.8103	2.2627	3.8839	3.2627	6.448	7.1344	9.7375	7.8717	10.6133	2.7096
ENSMUSG00000027254	Map1a	1.6261	1.1149	3.2749	2.2462	5.1852	4.8442	4.6852	1.0293	2.237	1.4293	3.9325	4.4793	6.228	5.6186	6.5776	0.9907
ENSMUSG00000027674	Pex5l	0.5112	0.3787	0.5497	0.4009	0.6891	0.8458	0.8409	0.1922	0.4442	0.2978	0.6497	0.649	0.8025	0.7074	1.0088	0.2326
ENSMUSG00000027827	Kcnab1	0.1973	0.2092	0.3276	0.2509	0.6104	0.387	0.5252	0.1529	0.2788	0.1329	0.3863	0.442	0.5218	0.4965	0.6253	0.1112
ENSMUSG00000028782	Adgrb2	0.0871	0.3023	1.1574	1.0826	2.4257	1.8084	1.997	0.1549	0.3102	0.2301	1.2354	1.2662	2.753	2.163	2.3074	0.1586
ENSMUSG00000029151	Slc30a3	0.0997	0.1442	0.4215	0.2454	1.1755	0.6519	0.8553	0.0546	0.0676	0.1549	0.7998	0.6856	0.8174	0.7025	0.8464	0
ENSMUSG00000029861	Fam131b	0.0918	0.1792	0.4989	0.3897	1.1572	0.8553	1.059	0.1884	0.2102	0.2996	0.6509	0.9684	1.3656	1.0165	1.1222	0.0716
ENSMUSG00000030806	Stx1b	1.6675	0.8168	2.7361	2.4617	5.24	4.8668	4.9082	0.7405	1.6963	0.6035	3.1862	3.8073	6.0377	4.7582	5.2751	0.5816
ENSMUSG00000031342	Gpm6b	0.9757	0.5982	2.9403	2.2226	4.3667	3.1011	3.6864	1.0767	2.3444	1.5996	3.8019	4.6842	5.4975	4.4864	5.0717	1.7979
ENSMUSG00000031517	Gpm6a	0.4981	0.4575	3.7948	3.3524	7.1872	4.9131	6.1872	1.2262	1.3711	1.6936	5.3885	4.5878	7.7164	7.7851	7.312	0.9143
ENSMUSG00000031748	Gnao1	2.966	2.5061	3.3422	2.4032	3.5655	4.4879	4.2648	1.8883	2.7397	2.2088	3.8305	3.9554	5.1312	4.9407	4.1669	1.3497
ENSMUSG00000032259	Drd2	0	0	0.1675	0.0819	0.3618	0.2539	0.2953	0	0	0.0345	0.3496	0.2774	0.4987	0.2233	0.4521	0.0289
ENSMUSG00000032368	Zic1	0	0	0.0899	0.0489	0.3113	0.1947	0.1762	0	0.0168	0	0.128	0.1086	0.2756	0.1665	0.1854	0
ENSMUSG00000032503	Arpp21	0.0108	0.0328	0.2692	0.2593	0.6385	0.5512	0.4652	0.0399	0.0055	0.0101	0.3019	0.3547	0.7418	0.5114	0.5561	0.0169
ENSMUSG00000033585	Ndn	1.1221	1.0175	2.1248	1.6753	2.8206	3.2508	2.8961	1.6532	1.4527	1.783	2.4545	2.7496	3.9041	3.6188	3.8962	1.0146
ENSMUSG00000033595	Lgi3	0.948	0.5396	0.8317	0.6997	1.8054	1.6267	1.4193	0.4132	0.8438	0.939	1.9093	1.7776	1.5039	1.282	1.7501	0.416
ENSMUSG00000033849	B3galt2	0.0203	0.044	0.0551	0.0824	0.1221	0.1492	0.135	0.0416	0.0516	0.0284	0.1046	0.1426	0.1609	0.1123	0.1446	0.0158
ENSMUSG00000033981	Gria2	0.0545	0.0631	0.3841	0.2996	0.8662	0.6119	0.6504	0.0597	0.0493	0.0508	0.4113	0.4317	0.8266	0.5976	0.7899	0.0378
ENSMUSG00000034156	Tspoap1	0.605	0.6624	0.979	0.9882	1.4774	1.4976	1.3902	0.5778	0.9281	0.4992	1.0994	1.218	1.5104	1.8265	1.5556	0.4874
ENSMUSG00000034891	Sncb	0.3074	0.2286	2.6251	2.2368	6.0802	5.1677	4.7926	0.1081	0.2234	0.3275	3.3589	3.4588	7.1414	4.5967	5.5468	0.0343
ENSMUSG00000035033	Tbr1	0	0	0.2177	0.2535	0.7494	0.4209	0.4418	0.0282	0	0	0.2804	0.3864	0.5857	0.3456	0.6821	0
ENSMUSG00000035456	Prdm8	0	0.0505	0.0351	0.043	0.146	0.1522	0.1205	0.0159	0	0.0724	0.0834	0.1092	0.1077	0.0976	0.1779	0.0605
ENSMUSG00000035640	Cbarp	1.9233	2.257	2.886	2.0181	4.0718	4.1231	3.3793	1.5318	1.8798	1.6875	3.2569	3.6595	5.0703	4.3267	4.3981	1.4269
ENSMUSG00000036502	Tmem255a	0.1259	0.1092	0.209	0.1704	0.2684	0.3292	0.3537	0.1205	0.0854	0.1956	0.2524	0.2557	0.3162	0.5701	0.2992	0.1146
ENSMUSG00000037259	Dzank1	0.1596	0.2077	0.5163	0.5723	1.1753	0.9056	1.0116	0.1778	0.2204	0.1594	0.6957	0.6735	1.3566	1.0213	0.9988	0.1957
ENSMUSG00000037428	Vgf	1.4893	1.0994	2.3244	1.5437	4.6729	3.076	2.7269	0.676	1.2571	1.0043	2.5323	2.8223	4.9012	3.5716	3.4856	0.2472
ENSMUSG00000037625	Cldn11	0	0.0874	0.7756	1.0412	2.9186	1.2349	1.6984	0.0413	0.1537	0.047	1.5152	1.1808	2.917	1.521	2.4629	0.1572
ENSMUSG00000037747	Phyhipl	0	0.0084	0.1578	0.2001	0.5317	0.3512	0.3693	0.0159	0	0.018	0.3078	0.2995	0.5144	0.2728	0.3549	0.0076
ENSMUSG00000038602	Slc35f1	0.2479	0.0992	0.4144	0.4081	0.6168	0.5609	0.5751	0.3129	0.2327	0.3555	0.5734	0.715	0.6654	0.7675	0.5632	0.2975
ENSMUSG00000039860	Srrm3	0.1471	0.1531	0.2264	0.0651	0.3873	0.3317	0.3262	0.1448	0.0598	0.0823	0.2654	0.4136	0.5599	0.37	0.3894	0.0574
ENSMUSG00000040003	Magi2	0.1079	0.0792	0.218	0.2145	0.431	0.3826	0.3535	0.0954	0.2364	0.1238	0.2853	0.3191	0.4939	0.3843	0.482	0.0842
ENSMUSG00000040536	Necab1	0.2518	0.2964	0.3584	0.3585	0.6361	0.7232	0.6065	0.4871	0.3294	0.3018	0.5256	0.624	0.9132	0.6336	0.8428	0.1824
ENSMUSG00000040867	Begain	0.6198	0.519	0.6194	0.7414	1.1899	1.0897	0.9101	0.4384	0.3913	0.259	1.1386	0.9417	1.3053	1.6776	1.4149	0.3835
ENSMUSG00000040907	Atp1a3	3.7315	2.4137	9.0786	7.3526	18.0115	15.3025	15.9077	1.4531	2.9756	1.7835	10.0682	9.8432	21.5217	15.4194	17.2964	1.1718
ENSMUSG00000041141	Pnmal1	0.3225	0.3996	0.7301	0.7821	1.0225	0.9937	1.1852	0.4536	0.6092	0.4509	0.8709	1.2525	1.7356	0.8809	1.5014	0.0898
ENSMUSG00000041205	Map6d1	0.0576	0.0749	0.1043	0.0637	0.4548	0.3669	0.2298	0.0709	0.0878	0	0.2226	0.3238	0.3653	0.4345	0.3518	0.1347
ENSMUSG00000041544	Disp3	0	0.06	0.0939	0.051	0.2731	0.2712	0.1994	0.0426	0.1055	0.0161	0.1485	0.1459	0.2468	0.2609	0.2465	0.0135
ENSMUSG00000041771	Slc24a4	0	0.0542	0.0566	0.1384	0.2821	0.2451	0.2033	0.0171	0	0	0.2148	0.1758	0.3635	0.3355	0.191	0.065
ENSMUSG00000041889	Shisa4	0.7013	1.0138	1.6936	1.4954	2.4037	2.2157	1.9011	1.5345	1.4664	1.4891	1.9753	2.1186	2.5959	2.3918	2.1825	0.7902
ENSMUSG00000041911	Dlx1	0.0873	0.0606	0.1423	0.116	0.1839	0.291	0.2788	0.1146	0.071	0.0814	0.195	0.2783	0.2077	0.1757	0.2667	0.0545
ENSMUSG00000042182	Bend6	0.0275	0.1433	0.5736	0.5488	0.9324	1.0531	0.7574	0.1808	0.2241	0.1284	0.8046	0.7229	1.2232	0.8037	1.0097	0.1933
ENSMUSG00000042388	Dlgap3	0.4584	0.4338	1.8305	1.6303	3.7784	2.4927	2.9579	0.7181	0.4875	0.5828	2.0055	2.0513	3.818	2.9359	3.4807	0.829
ENSMUSG00000042763	Maneal	0.1727	0.03	0.3129	0.255	0.4419	0.5081	0.4291	0.1701	0.1054	0.0966	0.3859	0.421	0.7946	0.6258	0.8445	0.0808
ENSMUSG00000044835	Ankrd45	0.0252	0.0656	0.1827	0.1676	0.2467	0.272	0.2238	0.0414	0	0.0705	0.2167	0.1892	0.5002	0.3554	0.334	0.0394
ENSMUSG00000046093	Hpcal4	0.3176	0.3673	2.1573	1.7973	3.5845	2.7336	3.0996	0.6371	0.718	0.7895	2.6838	2.4318	5.1225	3.8001	3.9538	0.4267
ENSMUSG00000046204	Pnma2	0.0188	0.1306	0.0682	0.2222	0.3397	0.4428	0.2671	0.0772	0.0957	0.1228	0.3072	0.3352	0.4925	0.3219	0.5366	0.044
ENSMUSG00000046709	Mapk10	0.2285	0.1542	0.4982	0.4623	0.9298	0.7387	0.9011	0.2292	0.2583	0.2919	0.6255	0.7142	1.0272	0.8774	0.8276	0.0792
ENSMUSG00000047261	Gap43	2.0412	2.0387	4.2574	3.4699	5.7709	6.3685	5.6524	2.5378	3.3978	4.4977	5.3154	8.1769	8.9296	6.7231	8.6942	2.0267
ENSMUSG00000048644	Ctxn1	5.5186	3.708	8.0247	4.5897	10.6437	9.6031	11.1025	4.0819	6.0091	7.3184	13.0246	14.939	15.7216	16.4271	18.7628	2.4861
ENSMUSG00000048814	Lonrf2	0.1506	0.1959	0.5229	0.5095	1.1332	0.7753	0.7572	0.2678	0.1149	0.117	0.604	0.5413	1.0553	0.8084	0.7159	0.2448
ENSMUSG00000049176	Frmpd4	0.0802	0.0435	0.1635	0.1184	0.3244	0.2163	0.3025	0.0576	0.0306	0.1122	0.1982	0.2256	0.3023	0.333	0.3473	0.1643
ENSMUSG00000051243	Islr2	0.2068	0.3312	0.3746	0.2114	0.5387	0.5148	0.6493	0.2611	0.4208	0.3856	0.5332	0.5519	0.8203	0.6565	0.7454	0.1365
ENSMUSG00000052727	Map1b	2.2573	1.8683	3.6712	2.3937	4.7544	4.5906	4.5414	2.0349	3.1372	2.8305	4.8769	5.0749	5.9643	5.6955	6.59	1.1657
ENSMUSG00000053310	Nrgn	6.4186	5.6236	12.2718	12.5861	22.9763	19.7079	17.6016	3.4581	5.9357	7.7365	16.77	18.5398	29.365	27.7311	24.6317	8.5477
ENSMUSG00000055078	Gabra5	0	0	0.2582	0.187	0.3575	0.3417	0.7307	0	0	0	0.2994	0.4158	0.7789	0.6376	0.484	0
ENSMUSG00000056367	Actr3b	0.3496	0.3369	0.4574	0.5448	1.2861	1.0666	1.5165	0.3825	0.4742	0.3984	0.868	1.0926	1.4791	1.642	1.5036	0.3637
ENSMUSG00000056486	Chn1	1.0435	0.9845	1.9066	1.9458	3.1129	3.3208	3.0859	0.5258	0.54	0.768	2.3754	2.3514	3.9206	3.4268	3.9343	0.5427
ENSMUSG00000058740	Kcnt1	0.238	0.1892	0.3593	0.3514	0.5671	0.6321	0.5279	0.1383	0.1311	0.1387	0.4176	0.4928	0.7237	0.6288	0.495	0.0774
ENSMUSG00000062257	Opcml	0.0454	0.0507	0.1704	0.1628	0.3954	0.2418	0.2993	0.0852	0.066	0.0847	0.2788	0.2981	0.3294	0.3722	0.4296	0.1012
ENSMUSG00000062380	Tubb3	4.5892	3.8931	6.3941	3.983	7.513	7.6153	7.1588	4.5934	5.0274	6.2528	7.5839	8.8417	10.4405	9.9985	10.7355	2.0064
ENSMUSG00000062661	Ncs1	0.5466	0.5444	1.5402	1.1806	2.5592	2.2632	1.9399	0.5482	1.5034	1.2834	2.1922	2.7713	2.8586	2.5266	2.9076	0.5844
ENSMUSG00000064115	Cadm2	0.048	0.025	0.2087	0.156	0.3974	0.3484	0.3664	0.063	0.0195	0.0448	0.2806	0.2341	0.3733	0.3383	0.4695	0.0375
ENSMUSG00000064293	Cntn4	0	0	0.0503	0.0328	0.1253	0.098	0.0985	0	0.0339	0	0.0763	0.1145	0.1145	0.1341	0.1922	0
ENSMUSG00000066129	Kndc1	0.0792	0.0687	0.2629	0.2402	0.4567	0.4399	0.5385	0.1011	0.0984	0.0656	0.3402	0.3052	0.5233	0.5755	0.439	0.0686
ENSMUSG00000066189	Cacng3	0.0339	0	0.4301	0.2754	1.072	0.8981	0.7524	0	0.0345	0	0.583	0.5089	0.888	0.6828	1.0366	0
ENSMUSG00000067879	3110035E14Rik	0.0289	0	0.5503	0.4271	1.5238	1.0213	0.8984	0	0	0	0.6464	0.868	1.4458	0.9318	1.1493	0.0451
ENSMUSG00000068923	Syt11	3.8732	3.438	5.2943	3.7539	6.6046	7.1698	6.4069	2.8812	3.7927	3.3745	6.0034	5.956	9.3028	7.6684	8.0006	2.1038
ENSMUSG00000078816	Prkcg	0.4955	0.5203	1.5353	1.4053	3.9247	2.3528	2.9387	0.4708	0.7959	0.5835	2.0619	2.4697	3.8686	2.861	4.0644	0.4476
ENSMUSG00000085295	4930430E12Rik	0.083	0.072	0	0.0613	0.1873	0.2442	0.2209	0.0681	0	0.0774	0.1426	0.1556	0.3292	0.1671	0.1691	0
ENSMUSG00000090071	Cdk5r2	1.2116	1.4596	3.2005	2.5339	5.5458	5.1483	4.5686	0.6628	1.1641	1.1295	3.326	4.0075	6.0334	5.6566	5.5192	0.4726
ENSMUSG00000096847	Tmem151b	0.2719	0.3874	0.7035	0.7024	1.3004	1.0092	1.0854	0.1753	0.3556	0.3259	0.8511	0.8011	1.1861	1.0554	1.0285	0.1515
ENSMUSG00000097451	Rian	0.3558	0.4162	0.7763	0.7799	1.1844	0.9145	0.99	0.5883	0.5593	0.6433	1.1211	1.0412	1.5736	1.4214	1.51	0.4962
ENSMUSG00000059565	Gm5292	0	0	0	0	0.1222	0.1593	0.2882	0	0	0.1514	0	0.1523	0	0	0	0
ENSMUSG00000026188	Tmem169	0.0308	0	0.1117	0.1138	0.3017	0.2722	0.2737	0.0506	0.0941	0.2013	0.159	0.2892	0.2447	0.1552	0.5027	0.0722
ENSMUSG00000020673	Tpo	0	0	0	0	0.0362	0.0236	0.0213	0	0	0.0224	0.0207	0.0226	0.0573	0	0	0
ENSMUSG00000082793	Gm9308	0	0	0	0	1.9873	1.2949	1.1717	0.3612	0.4478	0.8208	0.7566	0.8254	1.0475	0	1.7935	0
ENSMUSG00000034685	Fam171a2	0.9665	1.1265	1.5592	1.0255	1.9771	2.0731	2.0633	1.1401	1.1061	1.802	2.1802	2.8601	2.1801	2.4013	2.738	1.2252
ENSMUSG00000102697	Pcdhac2	0.096	0.0694	0.1304	0.0472	0.2648	0.3608	0.2839	0.1182	0.0814	0.2237	0.2475	0.285	0.368	0.2898	0.3259	0.1248
ENSMUSG00000098167	Gm18848	0	0	0	0	0.0895	0.1166	0.1055	0	0.121	0	0	0.1115	0	0	0	0
ENSMUSG00000107494	Gm8239	0	0	0	0	0.1596	0.8322	0.1882	0	0.6475	0	0	0.1989	0	0	0.2161	0
ENSMUSG00000084195	Gm15372	0	0.098	0	0.0834	0.255	0.2215	0.3006	0.0927	0.2298	0	0	0.2118	0.0896	0.341	0.115	0
ENSMUSG00000031227	Magee1	1.2207	1.0358	1.7063	1.3123	2.0965	2.8362	2.8723	1.1323	1.9706	1.2864	1.8927	2.2889	2.8416	2.6706	3.1623	0.9316
ENSMUSG00000042066	Tmcc2	3.4259	2.0385	2.9228	3.2862	3.5739	3.9273	4.1408	2.3359	3.7712	2.3298	3.0009	5.012	4.2797	3.9142	4.838	2.3757
ENSMUSG00000087684	1200007C13Rik	0.0767	0.0666	0.0348	0.0283	0.1155	0.1505	0.1021	0.063	0.2342	0.0715	0.1649	0.1799	0.0913	0.0772	0.1563	0
ENSMUSG00000089827	1700023H06Rik	0.1805	0.0783	0.0817	0.0666	0.2037	0.2654	0.4803	0.074	0.2754	0.0841	0.2326	0.3384	0.0716	0.0908	0.3676	0
ENSMUSG00000082809	Gm14150	1.1132	1.2673	0.9452	1.1298	1.6228	1.9784	1.6666	1.3702	1.7694	1.1026	1.6741	1.5003	1.6004	1.6805	1.063	1.1398
ENSMUSG00000005089	Slc1a2	0.7819	1.5865	2.3062	1.4401	3.9237	2.9963	3.2075	1.1478	3.1303	1.9459	3.5505	4.5664	5.9231	3.7178	6.4513	1.0352
ENSMUSG00000053740	Gm6457	0.2312	0	0.1047	0.1706	0.3479	0.4534	0.4102	0	0.4703	0.431	0.1987	0.867	0.4584	0.9306	0.3532	0.0902
ENSMUSG00000060923	Acyp2	1.8557	1.1362	2.076	1.2892	2.464	2.5689	2.7117	1.0749	2.665	4.5793	1.9699	3.8891	2.5976	2.9662	3.4467	1.3625
ENSMUSG00000082456	Gm11598	0.5278	0.4578	0.478	0	0.7942	0.7762	0.9365	0.4331	0.8053	0.738	0.2268	0.9896	0.8372	1.0623	0.8063	0.2059
ENSMUSG00000098739	Gm27151	0	0	0	0	0.1206	0.0786	0.0711	0	0	0	0	0	0	0.1614	0	0.0625
ENSMUSG00000004892	Bcan	0.0464	0.1005	1.0497	1.1806	2.3371	1.5911	1.419	0.0571	0.0943	0.1513	0.8765	1.1301	3.6222	2.7295	1.6763	2.604
ENSMUSG00000093885	Rpl35a-ps5	0.2829	0.2454	0.2562	0.2088	0.4257	0.8322	1.0039	0	0.2878	0.2637	0.7293	0.2652	0.6732	0	0.2881	0.6621
ENSMUSG00000074817	Papolb	0	0	0	0	0.0334	0.0218	0.0197	0	0	0	0.0191	0	0.0353	0.0224	0	0.0173
ENSMUSG00000018459	Slc13a3	0.0903	0.2037	0.1472	0.08	0.2718	0.3011	0.2885	0.1482	0.1654	0.0674	0.2639	0.2032	0.3582	0.3272	0.2944	0.2677
ENSMUSG00000046834	Krt1	0	0.0668	0.0349	0.0569	0.087	0.0756	0.1026	0	0	0.1078	0.0662	0.0361	0.1222	0.2327	0.0392	0.1803
ENSMUSG00000088763	Gm24391	0	0	0	0	1.3898	1.8112	1.6388	0	0.9395	0	2.381	0	1.4652	0	0	0.7205
ENSMUSG00000039358	Drd5	0	0	0	0	0.045	0.0293	0.0265	0	0	0	0	0	0	0	0	0
ENSMUSG00000045835	Hdgfl1	0	0	0	0	0.0364	0.0474	0.0429	0	0	0	0	0	0	0	0	0
ENSMUSG00000085402	Gm12111	0	0	0	0	0.2031	0.2647	0.2395	0	0	0	0	0	0	0	0.2749	0
ENSMUSG00000027965	Olfm3	0.0191	0	0.0346	0.0563	0.201	0.1309	0.1693	0	0.0194	0	0.0656	0.0358	0.1665	0.0576	0.136	0.0298
ENSMUSG00000067028	Cntnap5b	0.0181	0	0.0328	0.0134	0.0953	0.071	0.1285	0.0149	0	0.0169	0.0311	0.017	0.0574	0.0182	0.0369	0
ENSMUSG00000033774	Npbwr1	0	0	0	0	0.0192	0.025	0.0226	0	0	0	0	0	0.0202	0.0257	0	0
ENSMUSG00000007653	Gabrb2	0.0148	0	0.2415	0.2187	0.5461	0.3341	0.3285	0.0365	0	0.0138	0.2418	0.2083	0.5875	0.4025	0.7392	0.0462
ENSMUSG00000022425	Enpp2	3.689	2.2116	4.4463	3.8041	6.4492	5.1865	6.1367	4.0732	1.8211	2.2758	3.7295	4.3233	6.9926	6.77	7.7082	2.5181
ENSMUSG00000023033	Scn8a	0.1255	0.1244	0.4275	0.4234	0.7463	0.8144	0.7581	0.1275	0.1033	0.0836	0.4519	0.3753	1.0095	0.8599	0.9372	0.0699
ENSMUSG00000026514	Cnih3	0.2055	0.2673	0.2171	0.3791	0.6699	0.7387	0.7899	0.0281	0.0348	0.0638	0.2943	0.2568	0.842	0.6893	0.8022	0.0267
ENSMUSG00000028354	Fmn2	0.0355	0.0616	0.1501	0.1922	0.4897	0.441	0.2625	0.0971	0.0843	0.0331	0.122	0.1553	0.4506	0.393	0.2772	0.0462
ENSMUSG00000028373	Astn2	0.285	0.0824	0.3613	0.2804	0.8004	0.6333	0.6573	0.2338	0.2512	0.1771	0.2938	0.3384	0.7233	1.2618	0.4837	0.4001
ENSMUSG00000031376	Atp2b3	0.0782	0.1526	0.3894	0.3462	0.897	0.9774	1.1444	0.0802	0.1591	0.1458	0.4703	0.4764	1.1472	0.8261	1.1148	0.0152
ENSMUSG00000033569	Adgrb3	0.0254	0.0132	0.0965	0.0712	0.1451	0.1692	0.2207	0.0458	0.062	0.0189	0.096	0.0952	0.1933	0.2043	0.181	0.0317
ENSMUSG00000034912	Mdga2	0.0068	0.0236	0.037	0.0352	0.0512	0.1002	0.0604	0.0224	0.0069	0.0254	0.0351	0.0383	0.0756	0.0685	0.0486	0.0319
ENSMUSG00000039579	Grin3a	0.023	0.0533	0.1112	0.1076	0.1501	0.1656	0.1566	0.0567	0.0859	0.1073	0.0659	0.1007	0.2252	0.1699	0.1485	0.0838
ENSMUSG00000040125	Gpr26	0.0163	0.0282	0.2581	0.2464	0.5452	0.4071	0.5345	0	0.0248	0.0076	0.1959	0.2595	0.6393	0.4916	0.5722	0.0064
ENSMUSG00000041729	Coro2b	1.0027	1.063	1.499	1.4215	2.0837	1.7635	2.0192	0.9534	1.2304	0.8457	1.4361	1.5369	2.2471	3.1074	1.848	1.3906
ENSMUSG00000044117	2900011O08Rik	0.0393	0.1024	0.9618	1.1033	3.3738	2.507	2.5475	0.3228	0.08	0.3667	1.0816	1.1432	3.3072	2.2564	2.8445	0.0614
ENSMUSG00000044647	Csrnp3	0.0458	0.0331	0.0899	0.0789	0.1609	0.1647	0.1491	0.0251	0.0466	0.0712	0.0656	0.0859	0.2362	0.1768	0.1867	0.0179
ENSMUSG00000045967	Gpr158	0.0115	0.01	0.1984	0.2043	0.5466	0.5427	0.4603	0.0189	0.0235	0.0107	0.2081	0.1513	0.686	0.4642	0.5402	0.018
ENSMUSG00000046240	Hepacam	0.3378	0.1709	0.4588	0.2701	0.8471	0.828	0.5743	0.1617	0.2577	0.105	0.387	0.475	0.8707	0.9914	1.1754	0.0659
ENSMUSG00000055540	Epha6	0.0178	0.0154	0.0323	0.0263	0.0804	0.0873	0.2054	0	0.0181	0.0166	0.0153	0.0167	0.1413	0.0538	0.0726	0.0139
ENSMUSG00000060257	Scrt2	0	0	0.0503	0.041	0.2505	0.136	0.0985	0.0455	0.0282	0.0517	0.0477	0.078	0.1981	0.2234	0.1131	0
ENSMUSG00000060371	Caln1	0.0989	0.0935	0.2767	0.3184	0.8384	0.6433	0.4544	0.0369	0.0274	0.0168	0.2548	0.2191	0.8768	0.5788	0.6316	0.014
ENSMUSG00000061911	Myt1l	0.0626	0.0978	0.4763	0.4714	0.9328	0.8472	0.911	0.113	0.0764	0.07	0.4304	0.4931	1.3012	0.8948	0.9183	0
ENSMUSG00000063063	Ctnna2	0.0949	0.0706	0.2702	0.1601	0.4285	0.5984	0.7459	0.1113	0.1793	0.177	0.2331	0.2034	0.6346	0.6687	0.5387	0.0212
ENSMUSG00000063434	Sorcs3	0.0502	0	0.1514	0.1111	0.2768	0.3279	0.2522	0.0137	0.034	0	0.0862	0.0627	0.3183	0.4207	0.2895	0.0522
ENSMUSG00000071860	2900055J20Rik	0	0	0	0	0.1961	0.1278	0.2312	0	0	0	0	0	0.2067	0.1311	0.1327	0
ENSMUSG00000097929	Tunar	0	0.024	0.0251	0.0409	0.1669	0.1359	0.0738	0	0	0.0258	0.0476	0.026	0.1319	0.1674	0.1412	0
ENSMUSG00000105265	Sox2ot	0.0081	0.007	0.0221	0.024	0.0795	0.1036	0.0649	0	0.0413	0.0076	0.0349	0.0381	0.0902	0.0572	0.0993	0.0127
ENSMUSG00000106379	Lhfpl3	0.0293	0	0.0531	0.0649	0.1324	0.1725	0.1821	0.0241	0.0298	0.0547	0.0504	0.11	0.3954	0.3246	0.3285	0.0229
ENSMUSG00000108348	Gm42372	0.3718	0.5322	0.5893	0.2607	0.8113	1.0938	0.9567	0.1831	0.435	0.2946	0.5272	0.5404	0.8553	0.9355	1.0415	0.174
ENSMUSG00000108616	Gm35040	0	0	0.0837	0.0683	0.2644	0.1088	0.1641	0	0	0	0.0795	0.0867	0.1907	0.2047	0.226	0
ENSMUSG00000024565	Sall3	0	0.0119	0.0124	0.0101	0.0412	0.0268	0.0243	0	0.0139	0	0.0353	0.0128	0.0109	0.0138	0.0279	0
ENSMUSG00000109061	Map2k7	0	0.0284	0	0	0.0985	0.0642	0.0871	0	0	0	0.0844	0.0307	0.026	0.0988	0.0333	0.0255
ENSMUSG00000000263	Glra1	0	0.0338	0.0353	0.0288	0.1174	0.1148	0.1039	0	0	0	0.0671	0.0366	0.1238	0.0785	0.0397	0
ENSMUSG00000024256	Adcyap1	0	0.0783	0.0817	0.0333	0.2037	0.3539	0.2001	0	0	0	0.1551	0.0423	0.3579	0.1816	0.0919	0
ENSMUSG00000031344	Gabrq	0.0176	0	0.0319	0.013	0.053	0.1036	0.0781	0.0289	0.0358	0	0.121	0.0165	0.0698	0.0531	0.0359	0.0412
ENSMUSG00000019828	Grm1	0.0123	0	0.0892	0.0909	0.3151	0.3744	0.2951	0.0101	0	0	0.1482	0.0924	0.2443	0.2355	0.3513	0
ENSMUSG00000020932	Gfap	0.938	0.5037	0.9102	0.9726	1.3443	1.4673	1.8428	0.4215	0.7952	0.7912	1.4778	1.1935	2.0373	2.2027	2.4113	0.6447
ENSMUSG00000021071	Trim9	0.0127	0.044	0.4137	0.3653	0.9166	0.6595	0.7993	0.0416	0.0129	0.0355	0.4798	0.3212	1.1676	0.8684	0.8142	0.0099
ENSMUSG00000021721	Htr1a	0	0	0.0384	0	0.0638	0.0624	0.1129	0	0	0	0.0729	0.0199	0.1514	0.1067	0.0432	0
ENSMUSG00000021750	Fam107a	0.2921	0.2323	0.8377	0.7906	2.0879	1.1218	1.3606	0.2397	0.1733	0.1362	1.276	0.9129	2.568	1.3474	1.9587	0.1519
ENSMUSG00000027489	Necab3	0.3697	0.2886	0.4018	0.4366	0.7233	0.8338	0.492	0.1214	0.188	0.3447	0.6672	0.2773	0.7625	0.6325	0.7155	0.3461
ENSMUSG00000030268	Bcat1	0.2729	0.2104	0.3478	0.179	0.403	0.4558	0.5738	0.199	0.2981	0.3391	0.3995	0.2463	0.4489	0.4577	0.5661	0.2286
ENSMUSG00000032174	Icam5	0.1279	0.1941	0.7238	0.755	1.852	1.8493	1.2762	0.0262	0.2276	0.0596	0.9614	0.8392	2.2567	1.7051	1.8884	0.0997
ENSMUSG00000036062	Phf24	0.1985	0.2066	0.7311	0.6643	1.7227	1.155	1.1977	0.2498	0.2423	0.1234	0.8757	0.8189	1.8581	1.5983	1.4289	0.1652
ENSMUSG00000036634	Mag	0.4627	0.2207	0.9428	0.6147	2.0192	1.7241	1.5599	0.2658	0.2824	0.3882	1.1133	1.0411	2.4039	1.8626	1.6259	0.3249
ENSMUSG00000037996	Slc24a2	0.0077	0.0201	0.4819	0.3472	1.1429	0.7107	0.8209	0.0633	0.0471	0.0431	0.4903	0.4265	1.0214	1.0166	1.0603	0.012
ENSMUSG00000040563	Plppr2	3.1173	3.625	3.7539	3.5399	4.8714	5.8447	4.8628	2.4455	3.5544	2.9699	4.8277	4.3037	5.9779	6.0677	5.6873	3.8215
ENSMUSG00000040972	Igsf21	0.1904	0.1239	0.5173	0.6325	1.2177	1.0736	0.6757	0.2734	0.1937	0.4881	0.7363	0.4017	1.3593	0.9102	1.1636	0.4828
ENSMUSG00000041817	Fam169a	0.1232	0.1959	0.3161	0.2121	0.4943	0.4428	0.4917	0.1348	0.2715	0.134	0.3528	0.3079	0.5862	0.4339	0.7527	0.0641
ENSMUSG00000049252	Lrp1b	0.0079	0	0.0215	0.0117	0.0537	0.0389	0.0387	0	0	0	0.0341	0.0149	0.066	0.0399	0.0323	0
ENSMUSG00000054162	Spock3	0.1247	0.2027	0.3104	0.2875	0.3986	0.657	0.6912	0.2813	0.0634	0.2905	0.4151	0.3068	0.5809	0.5332	0.7142	0.1337
ENSMUSG00000060780	Lrrtm1	0.2174	0.2155	0.3938	0.4127	0.7478	0.6091	0.6889	0.3568	0.2212	0.2316	0.6673	0.3786	1.1826	0.844	0.8542	0.1212
ENSMUSG00000060882	Kcnd2	0.0183	0	0.2815	0.162	0.7842	0.4303	0.3245	0.015	0.0558	0.0852	0.4242	0.2229	0.6817	0.4601	0.5587	0.0285
ENSMUSG00000061578	Ksr2	0.104	0.0481	0.1758	0.1586	0.3494	0.2039	0.2768	0.0853	0.0635	0.0517	0.2025	0.1625	0.3849	0.2163	0.4519	0.0379
ENSMUSG00000067578	Cbln4	0	0.0282	0	0	0.1954	0.1592	0.1152	0.0266	0	0.0303	0.1953	0	0.103	0.1633	0.1984	0
ENSMUSG00000074968	Ano3	0.0131	0	0.1773	0.0867	0.3732	0.3199	0.3011	0	0.0133	0	0.258	0.1713	0.4762	0.3021	0.3589	0
ENSMUSG00000085007	Gm11549	0.0333	0.0866	0.0905	0.0492	0.4259	0.1959	0.2363	0	0	0.0931	0.1717	0.0937	0.3962	0.2681	0.2713	0.1559
ENSMUSG00000092242	Gm20515	0	0	0	0	0.0294	0.0191	0.0173	0	0	0	0.0336	0	0.0155	0.0197	0.0199	0
ENSMUSG00000109006	B230209E15Rik	0	0.0933	0.1461	0.0397	0.5664	0.5272	0.811	0	0	0	0.4159	0.2521	0.5545	0.487	0.5477	0.0839
ENSMUSG00000108307	Ceacam-ps1	0.0884	0	0.08	0.0652	0.133	0.3466	0.1568	0.0725	0.1798	0.0824	0	0.0829	0.0701	0.0889	0.36	0.0689
ENSMUSG00000036972	Zic4	0	0	0	0	0.0411	0.0089	0.0243	0	0.0093	0	0.0078	0	0.0072	0.0092	0.0186	0
ENSMUSG00000027301	Oxt	0.1754	0	0	0	0.792	0.516	0.3113	0.144	0.5354	0	0	0	0.4175	0.1766	0	0
ENSMUSG00000102155	Gm37468	0	0	0	0	0.083	0.1082	0.0979	0	0.1122	0	0	0	0.0875	0	0	0
ENSMUSG00000110114	Gm45471	0	0	0	0	0.5045	0.3287	0.2974	0	0.341	0	0	0	0.2659	0	0.6829	0
ENSMUSG00000011148	Adssl1	2.3792	3.4247	2.7965	2.6902	4.1896	4.6658	4.536	3.323	4.2739	1.9348	3.3495	3.3696	3.9751	6.419	4.331	3.5541
ENSMUSG00000037341	Slc9a7	0.444	0.5135	0.5138	0.6191	0.8723	0.7982	0.9192	0.4858	0.7026	0.2759	0.4239	0.5782	0.9783	1.4399	0.804	0.6543
ENSMUSG00000031343	Gabra3	0.9603	0.8121	1.1088	0.8151	1.4631	1.3653	2.066	1.0835	1.856	1.2533	1.4441	1.238	1.2759	1.6913	1.8095	0.5244
ENSMUSG00000069378	Prdm6	0.0325	0	0	0.024	0.049	0.0957	0.1444	0	0.0993	0	0.0559	0	0.0516	0.0327	0	0.0254
ENSMUSG00000084146	Gm12104	0.0962	0	0	0.071	0.1448	0.2831	0.3415	0.079	0.3915	0	0.3308	0.0902	0.1527	0.0968	0.098	0.0751
ENSMUSG00000084381	AA413626	0.7628	0.1654	0.6908	0.4223	0.8609	0.9349	1.0151	0.1565	1.9399	0.1778	1.4749	0.5364	0.9076	2.1111	1.1654	0.4463
ENSMUSG00000050164	Mchr1	0.1722	0.1867	0.234	0.0636	0.2916	0.38	0.2674	0.106	0.5256	0.3211	0.333	0.1211	0.3074	0.3033	0.2631	0.0672
ENSMUSG00000107770	Gm44126	0.1833	0.159	0	0	0.4137	0.3594	0	0.6016	0.1864	0	0.1575	0.3437	0.7269	0.1845	0.1867	0.286
ENSMUSG00000108798	Gm9521	0	0	0	0	0.0468	0.0609	0	0.051	0	0	0.0534	0.0583	0.0986	0.0625	0	0.0485
ENSMUSG00000105928	Gm9256	0.0663	0.0575	0	0	0.0998	0.1301	0.0589	0.1089	0	0.0618	0.057	0.1866	0.0526	0.0668	0.1351	0
ENSMUSG00000076512	Igkv9-123	1.4993	0.6502	0.4526	0	3.7602	3.4303	0	4.511	0	0	0.4295	3.0456	0.1982	4.2751	2.0361	0.1949
ENSMUSG00000019235	Rps6kl1	0.9666	0.8384	0.9764	0.5488	1.0349	1.6769	0.9235	1.0372	0.9833	0.7278	0.9265	1.2548	1.2975	1.2347	0.7952	0.551
ENSMUSG00000095288	Gm7618	0	0.4778	0.4989	0	0.829	1.0804	0.4888	1.8082	0.5604	0.5136	0.9468	1.5495	0.874	0.5544	0	0.4298
ENSMUSG00000097304	Rpl31-ps15	0.2512	0	0.2275	0	0.567	0.739	0	0.6184	0	0	0.4317	0.4711	0.7971	0.7585	0	0
ENSMUSG00000093384	Gm20689	0	0	0	0	0.2541	0.3311	0	0.2771	0.6869	0	0	0.3166	0	0	0	0
ENSMUSG00000082109	Rpl19-ps12	2.7098	1.6591	1.7323	2.3531	2.8784	3.2823	1.5556	2.8776	2.7565	2.6747	2.3286	4.1845	1.8965	4.973	3.5718	1.9896
ENSMUSG00000023083	H2-M10.2	0.0846	0.0734	0	0.1249	0.1911	0.166	0	0.2778	0.1722	0	0	0.1587	0.4028	0.3407	0	0.066
ENSMUSG00000056904	Gm5620	0.9784	0.6668	0.8861	0.7738	1.1042	1.7131	0.558	1.3189	1.564	0.5212	0.8408	1.507	1.6076	1.1253	1.0677	0.8178
ENSMUSG00000104022	Gm37214	0	0	0	0	0.1548	0.1008	0	0.0844	0.1046	0	0	0.0964	0.1632	0.1035	0.1048	0
ENSMUSG00000087263	Gm15726	1.2955	0.9632	1.0057	0.4098	1.3925	1.8148	0.821	1.3668	1.5062	0.5176	1.7495	2.4293	1.9085	2.0489	1.5081	0.8663
ENSMUSG00000056822	Olfr166	0	0	0	0	0.0324	0.0211	0	0.0176	0.0219	0.0401	0	0.0202	0	0	0	0
ENSMUSG00000057816	1700007G11Rik	0	0	0	0	0.1469	0.1276	0	0.0534	0.0662	0.1819	0.0559	0.122	0	0.0655	0	0
ENSMUSG00000060377	Rpl36a-ps1	0	0.5091	0.2658	0.6499	0.8832	0.8633	0.2604	1.2041	1.4927	0.8208	0.7566	1.1006	0.9311	0.8861	0.5978	0.2289
ENSMUSG00000078251	Gm16487	0	0	0	0	0.0176	0.0229	0	0.0383	0	0	0	0	0.0555	0	0.0238	0.0364
ENSMUSG00000030237	Slco1a4	0.0734	0	0.0532	0.0542	0.1879	0.216	0.0652	0.229	0.1195	0.0137	0.101	0.1102	0.1398	0.1035	0.0748	0.2635
ENSMUSG00000081905	Gm11370	0	0	0	0	0.2726	0.3553	0	0.2973	0	0	0	0	0	0	0.369	0
ENSMUSG00000100053	Gm28154	0	0	0	0	0.0336	0.0657	0	0.0183	0	0	0	0	0.0886	0.0225	0	0
ENSMUSG00000030525	Chrna7	0.0418	0.0726	0.0568	0.0309	0.2045	0.1025	0.0557	0.1201	0.0213	0.039	0.0539	0.0392	0.1161	0.1894	0.1704	0.0326
ENSMUSG00000053208	Kat2b-ps	0	0.0328	0.0343	0	0.0569	0.0371	0	0.1863	0	0	0	0.0355	0.06	0.0762	0.0385	0.0295
ENSMUSG00000094500	Smim18	0	0.1392	0	0	0.6037	0.1574	0.1424	0.2634	0	0	0.1379	0	0.6365	0.1615	0.1635	0
ENSMUSG00000082494	Gm13687	0.3341	0.2898	0.3025	0.2466	0.754	0.6551	0.2964	0.5482	0.3398	0	0.5741	0	0.265	0	1.361	0.2606
ENSMUSG00000100302	Gm29670	0	0	0	0	0.0569	0.0371	0	0.031	0	0	0.0325	0	0	0.0381	0.0385	0
ENSMUSG00000045509	Gpr150	0.0439	0.0381	0	0	0.1651	0.0861	0.0389	0.2161	0	0.0409	0.0754	0	0.2089	0.0884	0.1341	0.0342
ENSMUSG00000090840	1700092M07Rik	0.1854	0.1608	0.1679	0.4106	0.9767	1.6365	0.6581	0.7608	0.5659	0.1729	1.1155	0.5216	0.8826	1.493	1.511	0.7233
ENSMUSG00000104679	Igkv4-60	0.2631	0	0	0	0.396	0.516	0.2335	0.6478	0.2677	0.9812	0	0	0.6262	0	0.8041	0
ENSMUSG00000065430	Mir26a-2	0	0	0	0	0.8438	3.299	0	0.9203	2.2816	0	0	0	0	1.1287	1.1423	0
ENSMUSG00000102316	Gm37629	0.0897	0	0	0.0662	0.27	0.1759	0	0.1472	0.1825	0	0.1542	0	0	0.5418	0.0914	0.07
ENSMUSG00000016529	Il10	0.0719	0.0624	0.0651	0.1062	0.1623	0.2821	0.1276	0.177	0.2195	0.067	0.1854	0.0674	0.2282	0.0724	0.2197	0.1122
ENSMUSG00000097775	4931440J10Rik	0	0	0	0	0.1591	0.1037	0	0.0868	0.1076	0.0986	0	0	0	0	0.1077	0
ENSMUSG00000023387	Kcnk16	1.6076	1.6732	1.65	1.1866	1.8547	2.5221	1.4263	1.7589	1.7443	1.7984	1.0131	1.6077	1.8702	2.0493	1.9649	1.1705
ENSMUSG00000085730	Gm13307	0	0	0.1025	0.0836	0.1704	0.2221	0	0.1858	0.3455	0.4222	0.3892	0.1062	0.1796	0	0.346	0
ENSMUSG00000073862	Gm5600	0	0	0	0	0.0304	0.0396	0	0	0	0	0	0.0758	0	0	0	0.0631
ENSMUSG00000094807	Gm24975	0	0	0	0	0.7018	1.8292	0	0	0	0	0	2.6234	0	0	0	0.7276
ENSMUSG00000079608	Stard6	0.3952	0.2571	0.4026	0.1823	0.5947	0.6297	0.3944	0.4054	0.3518	0.3224	0.3396	0.4631	0.431	0.3977	0.4528	0.5395
ENSMUSG00000104052	Gm38125	0	0	0	0	0.0206	0.0269	0	0	0	0	0	0.0257	0.0435	0	0.0279	0.0214
ENSMUSG00000048232	Fbxo10	0.8836	1.1496	1.2913	1.2896	1.6621	1.5753	1.0334	0.9887	1.1031	1.0297	1.0699	1.6569	1.8	2.3848	1.2477	1.6293
ENSMUSG00000102854	C130023A14Rik	0	0.0265	0.0276	0.0225	0.0918	0.0598	0.0271	0.025	0	0.0284	0.0262	0.0572	0.121	0.0921	0.0311	0.0952
ENSMUSG00000004113	Cacna1b	0.2748	0.2959	0.6093	0.8113	1.1621	0.9384	0.6473	0.2566	0.6265	0.4328	0.6188	0.8351	1.3078	2.1838	1.2932	0.9905
ENSMUSG00000031561	Tenm3	1.5368	0.6864	1.5335	1.1751	1.641	1.6693	1.3879	0.8231	1.245	0.9951	1.2178	1.8895	2.1898	3.936	1.7809	1.9024
ENSMUSG00000041548	Hspb8	6.1837	4.4836	6.3877	5.9194	7.3061	7.9109	6.2577	7.0166	6.2903	6.4852	7.0574	7.6999	8.3921	11.2797	8.1682	8.2535
ENSMUSG00000084711	Gm24629	0	0	0	0	0.7964	1.0379	0	0	0	0	1.8192	0.9924	0.8396	0	0	1.6515
ENSMUSG00000085112	A530072M11Rik	0.4578	0.8383	0.6449	0.6758	0.9951	1.2469	0.8574	0.7931	0.7762	0.6639	0.9616	1.1446	1.1701	1.5358	0.8808	1.0714
ENSMUSG00000036225	Kctd1	0.8929	1.0023	1.3557	1.3376	1.7389	1.6996	1.2116	0.7112	0.8549	1.0283	1.6249	1.4528	1.9999	3.066	1.498	1.5776
ENSMUSG00000040009	Gnaz	0.7042	0.5429	1.0393	0.9048	1.7661	1.4321	1.1801	0.7704	1.0347	0.851	1.2775	1.5405	1.6343	2.1261	1.7001	1.4649
ENSMUSG00000042743	Sgtb	1.3493	0.798	1.6663	1.3355	2.1919	2.0146	1.8501	0.931	1.8405	1.6009	2.1082	2.5301	2.8216	2.9319	3.4045	2.2966
ENSMUSG00000053930	Shisa6	0.0632	0.0439	0.0916	0.056	0.2284	0.1364	0.0898	0.0104	0.0643	0.0825	0.1413	0.2846	0.1906	0.2418	0.219	0.1579
ENSMUSG00000036586	Grifin	0	0	0	0	0.3469	0.1507	0	0	0	0.1433	0	0.1441	0	0.6186	0.1565	0.7193
ENSMUSG00000106212	Gm43112	0	0	0	0	0.0227	0.0296	0	0	0.0307	0	0	0.0283	0	0	0	0.0235
ENSMUSG00000108442	Rpl15-ps5	0	0.1351	0	0	0.3515	0.7634	0.2763	0	0.6336	0.2903	0.2676	0.438	0.247	0.7835	0.4758	0.3644
ENSMUSG00000085403	Gm13068	0.3226	0.0933	0.2922	0.0794	0.4046	0.5272	0.2862	0	0.9845	0.3008	0.0924	0.7058	0.5118	0.3247	0.1095	0.5873
ENSMUSG00000102841	Gm38036	0.0264	0	0.0239	0.0195	0.0398	0.0778	0	0	0.0538	0	0	0.0991	0.0419	0.0266	0.0538	0.0412
ENSMUSG00000082197	Gm8577	0	0	0	0	0.0719	0.0937	0	0	0.0972	0	0	0.2687	0.0758	0.1923	0	0.0745
ENSMUSG00000020251	Glt8d2	0.1305	0.0708	0.0591	0.1325	0.1842	0.192	0.1303	0.1473	0.2158	0.1065	0.1402	0.1989	0.3365	0.2956	0.2161	0.191
ENSMUSG00000057280	Musk	0.0998	0.1082	0.113	0.0921	0.1877	0.2691	0.1107	0.1433	0.203	0.1628	0.1072	0.3275	0.1979	0.3013	0.3812	0.1946
ENSMUSG00000044645	Gm7334	0	0.0603	0.0629	0.1026	0.3659	0.1362	0.0616	0.057	0.1413	0.0648	0.2985	0.1954	0.1102	0.1398	0	0.271
ENSMUSG00000086806	Gm13054	0.1149	0.0996	0.104	0.0848	0.3458	0.2253	0	0	0.3506	0.2142	0	0.754	0.1823	0.1156	0	0.2689
ENSMUSG00000097915	A330009N23Rik	0.8798	0.4109	0.6129	0.3996	1.1202	1.2608	0.7805	0.4443	1.5145	1.1356	0.4071	1.2055	1.3957	1.0216	0.6204	1.0031
ENSMUSG00000094344	Gm11942	2.1845	2.3684	0.9892	2.0155	2.8763	2.9452	1.2113	2.4647	3.611	3.8183	1.6425	4.0961	3.4655	3.8473	2.7812	3.1952
ENSMUSG00000107251	Gm43102	0.0405	0.0352	0	0.0598	0.1525	0.2385	0.0719	0.0998	0.1649	0.1134	0.1393	0.19	0.0965	0.1224	0.1239	0.1265
ENSMUSG00000097005	4930598A11Rik	0	0	0	0	0.1129	0.1471	0	0	0	0	0	0.1406	0	0	0	0
ENSMUSG00000105530	Gm43829	0	0	0	0	0.0186	0.0243	0	0	0	0	0	0.0232	0	0	0	0
ENSMUSG00000018589	Glra2	0	0	0.0271	0	0.045	0.0586	0	0	0	0	0.0257	0.0561	0.0237	0.1806	0.2437	0
ENSMUSG00000055409	Nell1	0.1684	0.2023	0.1995	0.2582	0.4387	0.4065	0.2644	0.1488	0.1318	0.2536	0.2783	0.3401	0.2364	0.6128	0.5015	0.1112
ENSMUSG00000005716	Pvalb	0.543	0	1.0654	0.8683	2.5193	3.017	1.0437	0.2228	0.7364	0.0844	0.8554	1.5272	1.8663	2.5501	0.8296	0.2824
ENSMUSG00000100851	Gm28928	0	0	0	0	0.0982	0.064	0	0	0	0	0	0.0612	0.0518	0.0657	0	0
ENSMUSG00000105810	Gm43435	0	0.0568	0.1187	0.0967	0.2465	0.1927	0.1162	0.0538	0.1333	0.0611	0.1126	0.3071	0.5196	0.3956	0.1335	0.1533
ENSMUSG00000027805	Pfn2	1.7293	1.4768	2.819	2.5332	4.8641	3.9913	2.9976	1.7028	2.138	2.0337	2.6291	3.3174	5.4866	5.7029	5.013	2.4282
ENSMUSG00000031409	Tceal6	0	0.4401	0.7658	0.3121	1.7179	1.078	0.7503	0.5551	0.4301	0.1577	0.5087	1.11	1.8111	2.2127	2.1533	0.1319
ENSMUSG00000052364	B630019K06Rik	1.24	0.6643	1.1891	1.0499	1.4269	1.4305	1.0031	1.2869	1.113	1.054	0.9089	2.291	1.6779	2.606	1.4116	1.3088
ENSMUSG00000056004	9330182L06Rik	0.3093	0.2993	0.3771	0.2722	0.5192	0.4433	0.4117	0.2636	0.2057	0.2884	0.3272	0.4462	0.7172	0.8621	0.5938	0.3527
ENSMUSG00000060988	Galnt13	0.0362	0.0314	0.0546	0.0445	0.1271	0.2129	0.0856	0.0495	0.0245	0.0337	0.0622	0.1131	0.1818	0.2185	0.1843	0.0376
ENSMUSG00000045004	Spata21	0	0.0311	0	0	0.0539	0.1054	0.0318	0.0294	0	0	0.0616	0.1008	0.0284	0	0.219	0.028
ENSMUSG00000083422	Gm15604	0	0	0	0	0.0487	0.0634	0	0	0	0	0.0556	0.0607	0	0	0.0659	0
ENSMUSG00000092167	Gm3696	0	0	0	0	0.0391	0.0509	0	0	0	0	0.0446	0.0487	0.0412	0	0	0
ENSMUSG00000035126	Wdr78	0.3868	0.4361	0.3736	0.2379	0.4947	0.5815	0.4461	0.2751	0.3016	0.3726	0.7201	0.6527	0.6238	0.4411	0.4596	0.342
ENSMUSG00000034839	Larp6	0.2317	0.3349	0.6294	0.7124	1.0167	0.9086	0.6851	0.4435	0.5891	0.6839	0.8626	1.0135	1.2862	1.5931	0.7472	0.6024
ENSMUSG00000044576	Garem2	0	0	0.0441	0.036	0.1834	0.1195	0.0432	0.04	0.0248	0.0454	0.1257	0.16	0.116	0.1717	0.0745	0.019
ENSMUSG00000019027	Dnah1	0.0439	0.0063	0.0199	0.027	0.0826	0.1005	0.026	0.03	0.0372	0.0273	0.0629	0.0755	0.0639	0.1399	0.0522	0.0343
ENSMUSG00000022442	Ttll1	2.2922	2.4642	3.07	2.5736	3.6193	3.4822	2.7783	2.3312	3.3498	3.0999	3.662	4.2073	3.9436	5.6209	4.5049	3.2993
ENSMUSG00000027499	Pkia	0.8608	0.8564	1.3986	1.0465	2.0192	2.3087	1.6172	1.2465	1.2877	1.4633	1.9363	1.9226	2.6307	3.2868	3.5327	1.2443
ENSMUSG00000028541	B4galt2	0.9737	0.9907	1.5432	1.1195	1.8033	2.0931	1.7111	1.0295	1.7714	1.7456	2.2527	2.5631	2.5695	2.5252	2.5938	1.5192
ENSMUSG00000032355	Mlip	0.0211	0.0642	0.0383	0.0468	0.1033	0.1036	0.0656	0.0173	0.043	0.0197	0.109	0.1288	0.1676	0.1701	0.0969	0.0412
ENSMUSG00000034040	Galnt17	0.1202	0.0695	0.2176	0.2069	0.437	0.3142	0.2487	0.1315	0.1732	0.1774	0.284	0.629	0.4924	0.3729	0.5303	0.1015
ENSMUSG00000042401	Crtac1	0.5042	0.4061	0.5218	0.4519	1.1109	1.0946	0.7668	0.2659	0.403	0.47	0.8665	1.1817	1.4853	1.6671	1.5038	0.1405
ENSMUSG00000102796	Gm37711	0.1077	0.1869	0.2439	0.0795	0.2837	0.3169	0.2389	0.0442	0.1644	0.2511	0.4629	0.303	0.3418	0.4879	0.5486	0.084
ENSMUSG00000081264	Gm14021	0	0	0	0	0.0738	0.1922	0	0	0	0.0914	0	0.0919	0	0	0	0
ENSMUSG00000090855	Gm17219	0	0	0	0	0.1195	0.1558	0	0	0	0.1481	0	0.1489	0	0	0	0
ENSMUSG00000079049	Serpinb1c	0.0696	0.0604	0	0	0.1572	0.2048	0.0618	0	0.0708	0.3245	0.0598	0.1958	0.0552	0	0.1418	0.0543
ENSMUSG00000103442	Pcdha1	0	0	0	0	0.0265	0.0345	0	0	0	0.0328	0.0302	0.0165	0	0	0.0179	0
ENSMUSG00000039194	Rlbp1	0.0319	0.083	0.0578	0.0706	0.12	0.0938	0.0566	0.0262	0	0.2378	0.1644	0.0897	0.1771	0.0642	0.0974	0.0249
ENSMUSG00000028100	Nudt17	0.6732	0.4379	0.6478	0.3416	0.7598	0.7426	0.5226	0.656	0.7276	0.7845	0.7954	0.9862	0.9678	1.3127	1.0714	0.4267
ENSMUSG00000052852	Reep1	0.8247	1.0532	1.2449	0.8624	1.5686	1.6399	1.3415	0.8272	1.2352	1.3669	1.5553	1.9116	1.6718	1.7292	2.1001	0.6613
ENSMUSG00000043165	Lor	0.2648	0.0919	0.4316	0.2736	0.6375	0.8308	0.2819	0.3042	0.4848	0.2962	0.3185	0.7447	1.0501	0.5862	0.5933	0.1652
ENSMUSG00000050875	A730017C20Rik	0.0529	0.0764	0.1436	0.091	0.2254	0.2764	0.1407	0.1301	0.1792	0.115	0.1211	0.3469	0.2236	0.266	0.2692	0.0275
ENSMUSG00000052403	Fcnaos	0.2913	0.3537	0.211	0.344	0.7452	0.5141	0.4652	0.4781	0.6519	0.1086	0.4005	0.5462	0.6932	0.7036	0.7121	0.4545
ENSMUSG00000081205	Gm5940	0.0882	0.153	0.0799	0.0651	0.3318	0.346	0.0783	0.1448	0.1795	0.0822	0	0.3308	0.2099	0.2663	0.1797	0.0688
ENSMUSG00000083481	Rps8-ps2	0	0	0.1367	0.2229	0.5679	0.5921	0	0.1239	0.4607	0.1407	0	0.2831	0.3592	0.4558	0.7688	0.1178
ENSMUSG00000020411	Nipal4	0.3829	0.4033	0.3964	0.2019	0.5763	0.5901	0.3155	0.2918	0.6678	0.408	0.8462	1.2053	0.4773	0.9635	0.8915	0.4054
ENSMUSG00000097622	A330033J07Rik	0.0634	0.0183	0.0957	0.0936	0.1273	0.1451	0.1125	0.0694	0.2366	0.0394	0.1453	0.2775	0.1174	0.234	0.1292	0.0825
ENSMUSG00000014603	Alx3	0	0	0	0	0.0378	0.0493	0	0	0.1023	0	0.0432	0.0471	0.0399	0	0	0
ENSMUSG00000021573	Tppp	5.1538	4.6938	5.351	3.9536	7.5755	7.4541	6.3199	5.1957	7.3772	4.6673	9.2848	14.0646	10.9794	6.8725	8.6615	4.7385
ENSMUSG00000027612	Mmp24	0.5029	0.2094	0.4008	0.193	0.5903	0.7693	0.4819	0.2971	0.8799	0.3938	0.5877	0.7167	0.8297	0.4049	0.6966	0.2982
ENSMUSG00000029307	Dmp1	0.4431	0.2069	0.2161	0.2264	0.5642	0.7687	0.2117	0.2517	0.6241	0.4448	0.8494	1.0865	1.0003	0.3773	0.9026	0.1861
ENSMUSG00000037735	2810032G03Rik	0.0594	0.1288	0.0269	0.0877	0.201	0.3785	0.079	0.0974	0.2416	0.1107	0.1786	0.2227	0.3061	0.1195	0.3024	0.0463
ENSMUSG00000048482	Bdnf	0.0758	0.0394	0.0686	0.0336	0.1026	0.104	0.0672	0.0622	0.1079	0.0706	0.1953	0.2131	0.1803	0.061	0.1852	0.0591
ENSMUSG00000033066	Gas7	1.495	1.2463	2.1588	1.3917	2.3872	2.5329	2.3139	1.0564	2.3657	2.0519	3.2904	2.8034	3.5708	3.795	3.3501	1.7624
ENSMUSG00000083911	Gm4342	0	0	0	0	0.3863	0.2517	0	0	0.7833	0	0.2206	0.2407	0.4072	0.2583	0.7843	0
ENSMUSG00000108362	Gm18561	0	0	0	0	0.1763	0.1149	0	0	0.1192	0.1092	0	0.1099	0	0	0	0
ENSMUSG00000077602	Gm22672	0	0	0.6367	0	1.5869	0.6894	0	0	0.7151	1.3108	0.6041	1.3182	0.5576	0.7075	2.1482	0.5484
ENSMUSG00000100480	Gm29156	0.1888	0	0.171	0.1393	0.8523	0.5553	0.335	0.3098	1.1523	0.528	0.1622	0.708	0.1497	0.95	0.5769	0.1473
ENSMUSG00000026736	4930426L09Rik	0.1937	0.168	0.1754	0.0477	0.3401	0.4432	0.2864	0.2119	0.7225	0.3612	0.4439	0.7264	0.2049	0.5848	0.1973	0.1007
ENSMUSG00000042804	Gpr153	1.4219	1.3587	2.1607	1.2985	2.5023	2.5758	2.0526	1.8787	2.7457	2.4264	4.0383	3.2988	3.1924	3.5168	2.7492	1.5228
ENSMUSG00000086733	Gm11685	0	0	0	0	0.0532	0.0693	0	0	0	0	0	0	0	0.1424	0.072	0.0552
ENSMUSG00000110524	Gm39228	0	0	0.2834	0.231	0.471	0.3069	0.2777	0.2568	0	0	0.2689	0.2934	0.2483	1.2599	0.3188	0.4883
ENSMUSG00000020882	Cacnb1	1.8512	1.4794	2.3547	2.0573	3.0831	2.7534	2.399	1.5532	1.9466	1.6288	2.4667	2.4377	3.9763	6.0916	2.5423	2.8397
ENSMUSG00000030109	Slc6a12	1.6668	1.8473	1.4816	1.7315	2.2992	1.9673	1.2049	1.4437	1.7897	1.0934	0.3979	1.7942	2.7911	4.9392	1.6348	3.0822
ENSMUSG00000074637	Sox2	0.0916	0.0397	0.5392	0.5409	1.2405	0.6736	0.4063	0.0376	0.1398	0.1281	0.3935	0.2576	1.6347	1.8436	0.6064	1.6434
ENSMUSG00000030256	Bhlhe41	0.4486	0.5593	0.5459	0.6415	1.1075	1.0584	0.8457	0.7247	0.7986	0.6665	0.7951	0.8806	0.9785	2.7229	1.1137	1.1155
ENSMUSG00000044072	Eml6	0.4975	0.5812	0.7264	0.6595	0.9778	0.8561	0.6665	0.6415	0.599	0.5868	0.7241	0.8091	1.1194	1.5224	0.8479	1.1326
ENSMUSG00000055373	Fut9	0	0	0.0617	0.0604	0.1282	0.1069	0.0786	0	0	0.0127	0.0703	0.0831	0.2703	0.192	0.1319	0.4466
ENSMUSG00000103098	Gm37559	0.2265	0.3928	0	0.3343	1.0223	0.6662	0.4018	0.3716	0.3455	0.1056	0.1946	0.3185	0.5389	1.1395	1.2686	1.1483
ENSMUSG00000030693	Klk10	0.0686	0	0	0.0506	0.1032	0.3364	0	0.0563	0.0698	0	0.1769	0.0643	0.0544	0.2072	0	0.1071
ENSMUSG00000086588	Gm11729	0	0	0	0	0.1988	0.1296	0	0	0	0	0.2271	0	0.2096	0	0	0.3092
ENSMUSG00000099930	Gm2396	0	0	0	0	0.0079	0.0205	0	0	0	0.0097	0.009	0	0	0.021	0.0106	0.0081
ENSMUSG00000082377	Gm14415	0	0	0	0	0.0449	0.0585	0	0	0	0.0557	0.0513	0	0.0474	0.0601	0.1216	0.0466
ENSMUSG00000046748	Tmem45a2	0.0307	0.0266	0	0	0.0693	0.0904	0	0	0.0625	0.0286	0	0	0.0487	0.0927	0.0313	0.1198
ENSMUSG00000063661	Krt73	0	0	0	0	0.0655	0.0427	0	0	0	0	0	0	0	0	0	0
ENSMUSG00000083395	Gm11203	0	0	0	0	0.0957	0.2493	0	0	0	0	0	0	0	0	0	0
ENSMUSG00000083927	Gm14749	0	0	0	0	0.2129	0.2774	0	0	0	0	0	0	0	0	0	0
ENSMUSG00000087086	Gm13269	0	0	0	0	0.0901	0.2347	0	0	0	0	0	0	0	0	0	0
ENSMUSG00000088985	Mir1946a	0	0	0	0	0.529	0.6894	0	0	0	0	0	0	0	0	0	0
ENSMUSG00000091922	Gm17409	0	0	0	0	0.0737	0.192	0	0	0	0	0	0	0	0	0	0
ENSMUSG00000083156	Gm12201	0	0	0	0	0.0574	0.0749	0	0	0	0	0	0	0	0	0.0778	0
ENSMUSG00000104514	Gm37164	0	0	0	0	0.2225	0.145	0	0	0	0	0	0	0	0	0.1506	0
ENSMUSG00000067616	Klk11	0	0	0	0	0.0966	0.063	0	0	0	0	0	0	0	0.0646	0	0
ENSMUSG00000071816	Ssxb5	0	0	0	0	0.1177	0.1534	0	0	0	0	0	0	0	0.1575	0	0
ENSMUSG00000085263	1700125G02Rik	0	0	0	0	0.1366	0.178	0	0	0	0	0	0	0	0.3653	0	0
ENSMUSG00000095504	Gm22446	0	0	0	0	0.6815	0.8882	0	0	0	0	0	0	0	0.9116	0	0
ENSMUSG00000099510	Gm28501	0	0	0	0	0.1684	0.2194	0	0	0	0	0	0	0	0.2252	0	0
ENSMUSG00000109887	Gm28756	0	0	0	0	0.0276	0.0359	0	0	0	0	0	0	0	0.0369	0	0
ENSMUSG00000082318	Gm14162	0	0	0	0	0.2359	0.3074	0	0	0	0	0	0	0.2487	0	0	0
ENSMUSG00000020052	Ascl1	0.0834	0.0362	0.1511	0.0923	0.2824	0.2862	0.148	0.1369	0.0848	0	0.1075	0.0782	0.2646	0.5036	0.085	0.0976
ENSMUSG00000031962	Cdh15	0	0	0	0	0.0872	0.0568	0	0	0	0	0	0	0.023	0.0583	0	0
ENSMUSG00000082768	Gm12727	0	0	0	0	0.1974	0.2573	0	0	0	0	0	0	0.2081	0.2641	0	0
ENSMUSG00000108126	Gm43909	0.2009	0.2613	0.2729	0.1112	0.3778	0.3447	0.2228	0.0824	0.1532	0.0936	0.2158	0.0471	0.3983	1.1624	0.2046	0.235
ENSMUSG00000002006	Pdzd4	1.7085	1.3378	1.7622	1.7515	2.3032	2.2802	1.3474	1.1293	1.0138	1.0397	1.5089	1.8465	2.7292	4.012	2.0544	1.8326
ENSMUSG00000073723	Gm13102	0	0	0	0	0.0303	0.0395	0	0	0	0	0.0346	0	0	0	0	0
ENSMUSG00000108794	Gm45195	0	0	0	0	0.0703	0.1833	0	0	0	0	0.0803	0	0	0	0	0
ENSMUSG00000089233	Gm22202	0	0	0	0	0.2279	0.297	0	0	0	0	0.2603	0	0	0	0.3085	0
ENSMUSG00000028813	CK137956	0	0	0	0	0.0306	0.0398	0	0	0	0	0.0349	0	0	0.0409	0	0
ENSMUSG00000098247	Mir7220	0	0	0	0	3.544	1.5395	0	0	0	0	1.3492	0	1.2454	0	0	0
ENSMUSG00000030600	Lrfn1	0.3125	0.5004	0.6966	0.621	1.3565	0.8485	0.6185	0.6312	0.489	0.6499	0.8056	0.6536	1.0487	0.9919	0.6855	0.6376
ENSMUSG00000097023	Mir9-3hg	0	0	0	0.0478	0.2436	0.127	0.0574	0	0	0.0402	0.0742	0.0607	0.137	0.2824	0.0659	0
ENSMUSG00000031111	Igsf1	0.0163	0	0.0444	0.0362	0.2089	0.1281	0.0435	0.0268	0	0	0.0561	0.0153	0.0907	0.0657	0.0665	0
ENSMUSG00000033361	Prrg3	0.2012	0.2282	0.3644	0.377	0.5706	0.5008	0.4394	0.1778	0.2834	0.2308	0.4788	0.3482	0.7734	1.0903	0.7882	0.3139
ENSMUSG00000059921	Unc5c	0.1034	0.0641	0.0981	0.0945	0.1556	0.1545	0.0743	0.0768	0.1052	0.0688	0.1565	0.1154	0.2109	0.2725	0.1404	0.0922
ENSMUSG00000072487	Mroh5	0	0	0	0	0.0378	0.0246	0	0	0	0	0.0108	0	0.0199	0.0126	0.0128	0
ENSMUSG00000103746	1700001G17Rik	0.106	0.6434	0.1919	0.3911	0.877	1.0391	0.6581	0.6087	0.6468	0.6915	1.0927	0.5961	0.8405	1.7063	0.8635	0.5787
ENSMUSG00000098204	Gm26984	0	0	0	0	0.0404	0.0263	0	0	0	0.025	0	0	0	0	0.0547	0
ENSMUSG00000068689	Rps19-ps9	0	0	0	0	0.1712	0.2231	0	0	0	0.2121	0	0	0.1805	0	0	0
ENSMUSG00000045777	Ifitm10	0.0787	0.1024	0.0356	0.0726	0.222	0.2315	0.1396	0.0807	0.08	0.2017	0.2705	0.0922	0.1404	0.3959	0.2805	0.0614
ENSMUSG00000100736	Gm5147	0	0	0	0	0.0893	0.1163	0	0	0.2414	0	0	0	0	0	0.1208	0
ENSMUSG00000107310	Gm7452	0	0	0	0	0.023	0.0598	0	0	0.031	0	0	0	0	0	0.0311	0
ENSMUSG00000106427	Gm42820	0.123	0.1601	0.1393	0.0908	0.162	0.2413	0.0819	0.1514	0.1877	0.1434	0.0529	0.1442	0.1464	0.4643	0.1566	0.144
ENSMUSG00000111533	AC137127.1	0	0	0	0	0.0518	0.0675	0	0	0.14	0	0	0	0	0.0693	0	0
ENSMUSG00000081829	Gm15460	0	0.209	0	0.1778	0.3626	0.7087	0	0	0.2451	0	0.207	0	0.5733	0	0.7362	0.188
ENSMUSG00000105977	Gm43555	0	0	0	0	0.2286	0.8939	0	0	0.3091	0	0.2611	0	0	0	0.3095	0
ENSMUSG00000092409	Gm9613	0	0	0	0	0.3616	0.4713	0	0	0.4889	1.3442	0	0	0	0	0	0
ENSMUSG00000090319	Gm4462	0	0.1661	0.1734	0	0.2881	0.5632	0	0.1571	0.1948	0.357	0.1645	0	0.1519	0.5781	0.195	0
ENSMUSG00000065560	Mir148b	0	0	0	0	0.7307	0	0.8616	0.7969	0	0	0	0.9105	0	0	0	0.7576
ENSMUSG00000107401	Gm6312	0	0	0	0	0.0594	0	0.49	0.0647	0	0	0	0.074	0	0	0	0.0615
ENSMUSG00000028558	Calr4	0.0374	0.0648	0.0338	0.0551	0.0843	0.0733	0.1326	0.1226	0	0.0348	0.0642	0.2451	0.0296	0.1128	0.1522	0.0874
ENSMUSG00000105561	Gm43462	0.0516	0	0.0234	0.0381	0.0583	0	0.0916	0.106	0.0525	0.0241	0.0444	0.1211	0	0.104	0.1052	0.0806
ENSMUSG00000085400	Pard3bos3	0.1093	0	0.099	0	0.1645	0.1072	0.1939	0.269	0	0	0.2817	0.4098	0	0.11	0.1113	0.1705
ENSMUSG00000013936	Myl2	0	0	0	0	0.0363	0	0.0429	0.0396	0	0	0.083	0.0906	0	0.0972	0.0492	0.0377
ENSMUSG00000085810	Gm16325	0	0	0	0	0.0219	0	0.0259	0.0239	0.0297	0	0	0.0273	0	0.0294	0	0.0683
ENSMUSG00000018479	1700125H20Rik	0	0	0	0	0.0712	0	0.084	0.1554	0	0	0	0.0888	0	0	0	0
ENSMUSG00000102608	Gm37267	0	0.12	0	0	0.2082	0.1356	0.2455	0.3405	0.1407	0.129	0.1189	0.3891	0.1097	0.4177	0	0.1079
ENSMUSG00000104951	Gm43413	0.3008	0.2609	0.3269	0.3552	0.6789	0.177	0.4803	0.3949	0.306	0.1122	0.2068	0.4512	0.2863	0.8476	0.4902	0.2346
ENSMUSG00000006958	Chrd	0.355	0.3779	0.643	0.4645	0.7892	0.6329	0.7588	0.7283	0.4432	0.6318	0.6517	0.8018	0.7808	1.4129	1.0026	0.3776
ENSMUSG00000035984	Nme5	0.3265	0.2124	0.1479	0.1205	0.3685	0.3202	0.4346	0.4689	0.2491	0.1522	0.4209	0.5358	0.3238	0.9859	0.1663	0.2547
ENSMUSG00000109564	Muc16	0	0.0031	0.0324	0.0317	0.0538	0.0035	0.0444	0.0381	0.0109	0.0267	0.0399	0.0402	0.0312	0.1151	0.0692	0.0167
ENSMUSG00000031104	Rab33a	0.3254	0.2117	0.221	0.06	0.6733	0.3191	0.3609	0.4673	0.0828	0.2275	0.5593	0.6102	0.5162	0.4912	0.58	0.0635
ENSMUSG00000083041	Gmfg-ps	0	0.1914	0	0	0.498	0.2163	0.3915	0.5431	0.2244	0.4113	0.1896	1.2411	0.175	0.222	0.2247	0.1721
ENSMUSG00000031230	Fgf16	0	0.0497	0.0519	0	0.0862	0.0562	0.3048	0.094	0	0.2135	0	0.1074	0.0454	0.1153	0	0
ENSMUSG00000091890	A830073O21Rik	0.1826	0.1584	0.1102	0.1797	0.2747	0.1193	0.297	0.2247	0.2476	0.0851	0.2092	0.3423	0.2172	0.3368	0.2789	0.1187
ENSMUSG00000091449	Gm10269	2.0259	2.4162	1.1467	1.1215	3.2391	1.9865	3.3701	3.117	2.8337	4.2494	2.6114	4.9859	1.4061	2.5486	3.869	2.1731
ENSMUSG00000098026	Gm27014	0	0	0	0	0.0756	0	0.2676	0.0825	0.2045	0.0937	0	0.1885	0.0797	0	0	0
ENSMUSG00000061947	Serpina10	0.4848	0.4672	0.3171	0.4771	1.236	0.3961	1.0274	2.2983	0.3835	0.6277	0.486	0.0505	0.47	0.6776	0.4937	1.7017
ENSMUSG00000090027	Gm15740	0	0	0	0	0.0549	0	0.0647	0.0598	0	0	0	0	0	0	0	0.1138
ENSMUSG00000043681	Fam25c	0.2309	0.4005	0.2091	0.6817	1.5635	0.4528	1.8437	1.3263	0.7046	0.4305	0.3968	0.2165	0.5494	2.7885	0.9407	2.882
ENSMUSG00000020620	Abca8b	0.5965	0.5394	0.6896	0.6183	0.9167	0.5475	0.912	0.9164	0.5809	0.5442	0.4253	0.5473	0.7449	1.456	0.8661	0.7623
ENSMUSG00000035557	Krt17	0.0607	0.0527	0.11	0	0.2285	0.1191	0.1617	0.1495	0	0	0.0522	0.1139	0.1927	0.1834	0.2475	0.2843
ENSMUSG00000021922	Itih4	4.5427	2.7828	1.4656	2.913	7.0068	4.0368	6.8767	15.8657	5.0254	5.8759	2.9766	0.2662	2.9052	5.8576	6.5645	14.1089
ENSMUSG00000085051	Gm11542	0	0	0	0	0.0469	0	0.0553	0.0512	0	0.0581	0	0	0.0495	0.0627	0.254	0.0486
ENSMUSG00000103047	Gm37310	0.0952	0.0551	0.0575	0.0937	0.1194	0.0622	0.1971	0.3646	0.1291	0	0.0818	0.0298	0.0252	0.1597	0.0647	0.1486
ENSMUSG00000049685	Cyp2g1	0	0	0	0	0.033	0	0.039	0.036	0.0447	0	0	0	0	0.0442	0.0447	0.0685
ENSMUSG00000069255	Dusp22	3.6752	3.0471	3.5732	3.7101	5.0425	3.2858	4.6513	4.5237	4.4533	3.3758	4.18	3.3951	5.4017	8.2678	4.5141	5.2704
ENSMUSG00000105063	Gm43488	0	0	0	0	0.0283	0	0.0334	0.0309	0	0	0	0	0	0	0	0
ENSMUSG00000032360	Hcrtr2	0	0	0	0	0.0115	0	0.0271	0.0125	0	0	0	0	0	0	0.0311	0
ENSMUSG00000104646	Gm9173	0	0	0	0	0.1772	0	0.2089	0.1933	0	0	0	0	0	0.237	0	0
ENSMUSG00000094377	Gm24407	0	1.7385	0.6051	1.9726	7.0377	0.6551	5.3348	11.513	2.0389	0.6228	0.5741	1.2528	8.4793	0.6724	0	1.0424
ENSMUSG00000096243	Gm24265	2.0044	2.318	0.6051	2.9589	14.0755	0	4.7421	9.3201	2.7186	1.2457	1.1483	3.132	8.4793	2.6896	0.6805	0.5212
ENSMUSG00000106757	Gm43482	0.1012	0.1317	0.0917	0.0374	0.1904	0.0993	0.494	0.1662	0.1545	0.1416	0.087	0.0949	0.2811	0.1019	0.3094	0.1185
ENSMUSG00000078932	CN725425	0	0	0	0	0.0347	0	0.0818	0.0378	0	0	0	0	0.0366	0.0928	0	0
ENSMUSG00000050534	Htr5b	0	0	0	0	0.0366	0	0.0432	0.0399	0	0	0.0418	0	0	0	0.0496	0
ENSMUSG00000072575	Eddm3b	0	0	0	0	0.1128	0	0.0665	0.0615	0	0.0699	0	0	0	0	0.0763	0
ENSMUSG00000081564	Gm13717	0.5162	0.6716	0.7012	0.381	2.3303	0.7592	1.6029	1.4825	0.2625	0.9624	0.6654	0.7259	0.4094	1.039	0.7886	0.8054
ENSMUSG00000081248	Gm13787	0	0	0.5078	0.4139	0.8438	0	0.995	1.3804	0.5704	0.5227	0	0	0.4448	2.8217	0	0
ENSMUSG00000103780	Gm37524	0	0	0	0	0.0419	0	0.0494	0.0457	0.0566	0	0	0	0	0.056	0	0
ENSMUSG00000080461	Gm22488	0	0	0	0	0.5581	0	1.3162	1.826	1.5091	0	0.6374	0	0	0.7465	0	0
ENSMUSG00000052496	Pkdrej	0.0934	0.1042	0.1088	0.1182	0.1607	0.0916	0.2724	0.1752	0.2037	0.0871	0.2294	0.1126	0.127	0.2284	0.2991	0.0729
ENSMUSG00000111490	Gm47159	0	0	0	0	0.1808	0	0.0711	0.0657	0.163	0	0.0688	0	0.0635	0	0.1632	0
ENSMUSG00000107094	Gm43294	0.0378	0.0328	0	0	0.0854	0	0.1343	0.0931	0.1155	0.0353	0.0975	0	0.09	0.0762	0.1541	0.0295
ENSMUSG00000034098	Fstl5	0	0	0.046	0.015	0.0536	0.0199	0.0992	0.1085	0.0621	0.0664	0.035	0.0381	0.1129	0.0205	0.0725	0.0238
ENSMUSG00000085429	Gm13485	0	0	0	0	0.1076	0	0.2537	0	0	0	0	0.134	0.1134	0	0	0.1115
ENSMUSG00000033436	Armcx2	2.0994	1.5866	2.6732	2.1941	3.9256	3.037	3.5224	2.0809	3.1929	2.7129	2.9473	4.0341	5.6389	6.2131	3.4934	4.281
ENSMUSG00000041570	Camsap2	1.7007	1.4929	1.8835	1.5124	2.459	1.959	2.436	1.3787	2.0948	1.5568	1.9281	2.7184	3.4294	3.65	2.6401	2.7254
ENSMUSG00000056091	St3gal5	3.5264	2.4657	2.216	3.0013	3.8987	3.7048	4.2141	3.1889	3.514	3.7235	3.4323	4.2508	5.4516	6.3736	4.1782	4.1826
ENSMUSG00000049128	Ivl	0	0	0	0	0.2581	0	0.0435	0	0	0	0.0421	0.0919	0	0	0	0.0382
ENSMUSG00000013076	Amotl1	3.5017	2.2553	3.3862	3.033	3.8342	3.2847	3.8308	2.4685	3.3883	3.2733	4.1508	4.0571	5.081	5.5775	3.354	3.9162
ENSMUSG00000041423	Paqr6	0.1551	0.37	0.4917	0.458	0.5544	0.4564	0.757	0.4137	0.4734	0.1808	0.5666	0.6545	0.7691	1.0539	0.4345	0.5446
ENSMUSG00000110440	Gm45894	0	0	0.0488	0.0796	0.1216	0.0528	0.0956	0.0442	0.0548	0.0502	0.0926	0.2021	0.1282	0.217	0	0.1261
ENSMUSG00000027378	Nphp1	3.1657	2.5648	3.434	3.6205	3.9785	2.5242	3.8888	2.4549	3.8218	3.5673	4.0357	4.5009	4.7461	7.1771	3.933	4.4507
ENSMUSG00000033720	Sfxn5	0.5084	0.4919	0.8855	0.8732	1.2874	0.767	1.0323	0.7461	0.7658	0.6836	1.1091	0.99	1.3495	1.7023	1.3743	1.045
ENSMUSG00000062184	Hs6st2	0.0603	0.0419	0.0984	0.0713	0.1997	0.1302	0.1606	0.0495	0.1105	0.1012	0.197	0.1471	0.3063	0.2186	0.1966	0.1506
ENSMUSG00000087466	A330041J22Rik	0.0516	0	0.0467	0	0.1554	0	0.0916	0	0.0525	0.1444	0	0.0968	0.1228	0.2078	0.0526	0.2013
ENSMUSG00000047844	Bex4	0.2251	0.1952	0.5097	0.4985	1.0162	0.3311	0.699	0.0924	0.1145	0.5246	0.5803	0.8442	0.2678	1.246	0.3439	0.7902
ENSMUSG00000097145	9230114K14Rik	0.4434	0.355	0.3398	0.1762	0.4619	0.3344	0.5749	0.4198	0.4163	0.6359	0.6741	0.7035	0.5411	0.2746	0.4864	0.5322
ENSMUSG00000051177	Plcb1	0.7458	0.5072	1.0285	1.0573	1.1925	0.8394	1.2557	0.7998	1.0949	1.3037	1.3911	1.5177	1.6135	1.7742	1.6143	1.1835
ENSMUSG00000105078	Gm35911	0	0.0668	0.0697	0	0.1737	0.0755	0.2049	0	0.2349	0	0.0661	0.1443	0.061	0.1549	0.0784	0.1201
ENSMUSG00000109946	Brd3os	0.3971	0.3875	0.5394	0.6228	1.195	0.5354	1.0128	0.4887	0.8078	0.4164	0.6824	1.1634	0.8661	1.2488	0.7078	0.9293
ENSMUSG00000103845	Gm19026	0.0208	0.018	0	0.0153	0.0313	0.0204	0.0738	0.0171	0.0423	0.0194	0	0.039	0.033	0.0419	0.0635	0.0324
ENSMUSG00000081529	Gm14884	0	0	0	0	0.3616	0	0.8528	0	0	0	0	0.4506	0	0	0	0
ENSMUSG00000090163	Gm16231	0	0	0	0	0.2222	0	0.262	0	0	0	0	0.2769	0	0	0.3008	0
ENSMUSG00000100417	Gm28578	0	0	0	0	0.0712	0	0.021	0	0	0	0	0.0222	0	0.0476	0	0
ENSMUSG00000085744	Gm12259	0	0	0	0	0.2161	0	0.2548	0	0	0	0	0.2693	0.2278	0	0	0
ENSMUSG00000056966	Gjc3	0.3244	0.2814	0.2154	0.2554	0.4719	0.3181	0.5756	0.1242	0.308	0.3024	0.3159	0.5069	0.4632	0.3265	0.4185	0.0506
ENSMUSG00000055048	Gm9962	0	0	0	0	0.1	0	0.059	0	0	0	0	0.0623	0.0527	0.0669	0	0
ENSMUSG00000078677	Gm10974	0	0	0	0	1.1251	0	1.99	0	0.7605	0.697	0.6425	3.5049	1.7791	1.5049	0	0.5833
ENSMUSG00000021743	Fezf2	0	0.0355	0.1481	0.0604	0.4922	0.1203	0.2177	0	0	0	0.1405	0.23	0.3568	0.3292	0.2499	0
ENSMUSG00000026141	Col19a1	0	0.0119	0.0248	0.0101	0.0412	0.0268	0.0607	0.0112	0.0139	0	0.0235	0.0641	0.0434	0.0275	0.0697	0.0107
ENSMUSG00000034009	Rxfp1	0.0187	0	0.017	0.0138	0.0212	0.0092	0.0249	0.0077	0	0	0.0161	0.0351	0.0595	0.0377	0.0573	0
ENSMUSG00000040649	Rimklb	0.067	0.0145	0.1062	0.0742	0.2017	0.1314	0.2379	0	0.017	0.0469	0.1296	0.2042	0.3323	0.3373	0.1707	0.0392
ENSMUSG00000041216	Clvs1	0.0249	0.0108	0.0677	0.0276	0.0937	0.061	0.0773	0.0307	0.038	0.0348	0.0428	0.0934	0.1975	0.1504	0.1268	0.0097
ENSMUSG00000041468	Gpr12	0	0.0325	0.0679	0.0554	0.1693	0.0735	0.1996	0.0615	0.0381	0	0.0322	0.1406	0.3272	0.151	0.1146	0
ENSMUSG00000071862	Lrrtm2	0.1164	0.1442	0.1958	0.1841	0.3503	0.1957	0.3098	0.1228	0.1692	0.217	0.2286	0.4365	0.4353	0.3849	0.4743	0.1557
ENSMUSG00000073514	Dok6	0.0183	0	0.0497	0.0135	0.1515	0.0359	0.0812	0.015	0.0372	0.0341	0.0315	0.1545	0.2178	0.1105	0.1678	0.0143
ENSMUSG00000107733	Gm8774	0.1361	0	0.1233	0	0.3073	0	0.2416	0	0.1385	0.1269	0	0.2553	0.216	0.411	0.2773	0
ENSMUSG00000074664	A830092H15Rik	0	0	0	0	0.0406	0	0.0479	0	0	0	0.0464	0.0506	0	0	0	0
ENSMUSG00000102030	Gm29106	0	0	0	0	0.0177	0	0.0833	0	0	0	0.0202	0.022	0	0	0	0
ENSMUSG00000026312	Cdh7	0	0	0.0085	0.0069	0.0565	0.0092	0.0416	0.0077	0.0095	0	0.0161	0.0264	0.0372	0.0094	0.0191	0
ENSMUSG00000086769	Gm15587	0.0251	0.0217	0.0227	0.037	0.0943	0.0246	0.0889	0.0206	0.0255	0	0.0646	0.047	0.1789	0	0.0511	0.0391
ENSMUSG00000073176	Zfp449	0.504	0.3279	0.3424	0.4464	0.5499	0.4201	0.5366	0.4963	0.4871	0.4934	0.7147	0.5671	0.6597	0.837	0.5134	0.5112
ENSMUSG00000094002	Gm9866	0	0	0.0373	0.0912	0.3409	0.0808	0.2924	0	0	0.0384	0.1062	0.1159	0.2941	0.2073	0.0839	0
ENSMUSG00000068696	Gpr88	0.0807	0.07	0.5113	0.3572	0.8294	0.5009	1.1211	0.1765	0.3008	0.1504	1.0396	0.8066	1.4075	1.0552	1.8073	0.1049
ENSMUSG00000001986	Gria3	0.2675	0.2652	0.675	0.6771	0.9202	0.6465	0.8223	0.6194	0.3596	0.4365	0.8129	0.7794	1.1445	1.4232	1.0608	0.6932
ENSMUSG00000019796	Lrp11	1.9844	1.9603	2.1217	1.9733	2.6129	2.4323	2.5431	1.4248	2.1869	1.9013	3.0553	3.7727	3.2574	3.0512	4.0705	1.0965
ENSMUSG00000021013	Ttc8	0.7196	0.8323	1.3655	1.4671	1.5986	1.0417	1.5506	1.1529	1.3944	1.0542	1.5313	1.8635	1.9028	3.3109	1.6754	1.3099
ENSMUSG00000022594	Lynx1	2.0207	2.3486	3.477	2.7593	5.1997	4.5374	5.3245	2.255	3.2477	4.0689	5.4177	7.0097	7.6936	8.6429	6.3186	3.5941
ENSMUSG00000024261	Syt4	0.2415	0.4608	0.8311	0.5704	1.3264	0.663	0.9213	0.4161	0.5896	0.7654	1.2866	1.2226	1.4941	1.118	1.5496	0.1507
ENSMUSG00000026824	Kcnj3	0.0903	0.1567	0.229	0.1867	0.3262	0.2126	0.3366	0.0889	0.1286	0.1347	0.2328	0.3726	0.4585	0.4181	0.276	0.0705
ENSMUSG00000031292	Cdkl5	0.4601	0.3991	0.6429	0.5046	0.7518	0.6703	0.7873	0.5016	0.5818	0.4045	0.8191	0.9676	1.2358	1.1114	0.8436	0.682
ENSMUSG00000036745	Ttll7	1.0713	0.9391	1.672	1.3712	1.9894	1.6427	1.9818	1.2251	1.3796	1.2749	2.2329	2.4789	3.3176	3.4065	2.8323	1.7604
ENSMUSG00000040612	Ildr2	0.137	0.0594	0.5997	0.5225	1.0824	0.5262	0.6787	0.3466	0.2787	0.4257	0.8634	0.7065	0.8332	1.0341	1.2327	0.3563
ENSMUSG00000042109	Csdc2	0.3464	0.3181	0.5905	0.6768	1.3032	0.6794	1.0486	0.3177	0.5182	0.6079	1.1207	1.3947	1.7942	1.7432	1.7019	0.4133
ENSMUSG00000043110	Lrrn4	0.0761	0.044	0.5741	0.3931	1.1638	0.2735	0.9674	0.6034	0.3869	0.7801	2.3316	1.2125	0.9051	1.4036	1.8338	0.6132
ENSMUSG00000044921	Rassf9	0.3113	0.0772	0.4834	0.3283	0.7697	0.3053	0.9076	0.4015	0.181	0.4146	0.4969	0.5004	0.5645	0.94	0.7248	0.4511
ENSMUSG00000049148	Plcxd3	0.0374	0.0324	0.0677	0.0414	0.1265	0.0733	0.1492	0.0153	0.038	0.0523	0.1284	0.1752	0.1037	0.1316	0.0952	0.0292
ENSMUSG00000052387	Trpm3	0.0584	0.071	0.1482	0.0949	0.2902	0.1375	0.2903	0.0575	0.0594	0.0327	0.2209	0.1753	0.2225	0.2117	0.3452	0.1094
ENSMUSG00000052981	Ube2ql1	0.1055	0.061	0.9872	1.0123	2.1431	0.793	1.8719	0.2885	0.2146	0.1967	1.1483	1.3187	2.4824	1.8756	1.7908	0.1097
ENSMUSG00000066687	Zbtb16	0.6419	0.464	0.6298	0.3817	0.805	0.5595	0.8385	0.6438	0.6349	0.5818	0.8121	0.8192	1.1457	1.1126	0.8173	0.4869
ENSMUSG00000058057	Mettl7a3	0	0	0	0	0.0438	0	0.0517	0	0	0.0543	0	0.0546	0	0.0586	0	0
ENSMUSG00000033208	S100b	1.2061	1.6518	1.6672	1.1714	2.4837	1.9919	2.3091	0.8855	1.4206	2.8406	1.5274	4.2852	3.9275	3.8971	3.7501	1.7333
ENSMUSG00000033342	Plppr5	0.0603	0.1918	0.2003	0.1633	0.3026	0.1972	0.2854	0.132	0.225	0.2437	0.1901	0.2828	0.3987	0.4047	0.4301	0.0941
ENSMUSG00000097137	Gm26627	0	0	0	0	0.0477	0	0.0562	0	0	0.0591	0.0544	0.1782	0	0.0638	0.0645	0
ENSMUSG00000063011	Msln	0.0446	0.1933	1.6143	0.9539	2.8835	0.6554	3.0443	1.3895	1.3599	3.3234	6.7397	4.3451	3.6054	5.1126	4.5842	1.4253
ENSMUSG00000032889	Gm6685	0	0.107	0.1117	0	0.1855	0	0.3282	0	0.2509	0	0.106	0.2312	0.0978	0.3723	0	0.0962
ENSMUSG00000090628	Gm17083	0.1379	0.1196	0.0625	0.1527	0.2594	0.0676	0.4283	0.1132	0.2806	0	0.1185	0.4526	0	0.2776	0.281	0.0538
ENSMUSG00000038624	Nepn	0	0	0	0	0.0389	0	0.0458	0	0.1051	0	0	0.0484	0.041	0	0.1053	0
ENSMUSG00000021680	Crhbp	0	0	0.0506	0.0412	0.2522	0.1096	0.2479	0	0.1137	0	0	0.1572	0.1773	0.1687	0.4553	0.0436
ENSMUSG00000021763	BC067074	0.1232	0.0777	0.1116	0.124	0.1938	0.0989	0.1789	0.1103	0.1481	0.1044	0.0866	0.168	0.1422	0.248	0.1483	0.1049
ENSMUSG00000032807	Alox12b	0.0388	0	0	0	0.0583	0.038	0.0688	0	0.0788	0	0.0666	0.0727	0.0615	0.039	0.0789	0.0302
ENSMUSG00000083339	Gm11693	0.1667	0.1446	0	0	0.2509	0.1635	0.4438	0.1368	0.3392	0.1554	0.2866	0.469	0.2645	1.0068	0.1698	0
ENSMUSG00000024043	Arhgap28	1.4366	0.775	1.2217	0.944	1.5291	1.4087	1.6632	1.3514	2.1743	1.1923	1.5055	1.7412	1.4731	1.9395	1.606	1.3941
ENSMUSG00000103654	Gm37203	0	0	0	0	0.7364	0	0.4342	0	0	0	0	0	0	0	0	0.1909
ENSMUSG00000097067	Gm26743	0	0	0	0	0.0411	0	0.0484	0	0	0	0	0	0	0	0.1112	0.0426
ENSMUSG00000081763	Gm9435	0	0	0	0	0.0808	0	0.1906	0	0	0	0	0	0	0.1081	0	0.0838
ENSMUSG00000022595	Lypd2	0	0	0	0	0.3132	0	0.1231	0	0	0	0	0	0.2201	0	0	0.1082
ENSMUSG00000091175	9130204L05Rik	0	0	0	0	0.1449	0	0.1709	0	0	0	0	0	0.3056	0	0	0.3006
ENSMUSG00000080356	Mir1247	0	0	0	0	1.7288	0	2.0385	0	0	0	0	0	0.9113	0	1.1701	0.8962
ENSMUSG00000051076	Vtcn1	0.0359	0	0.1952	0.1856	0.3514	0.0352	0.3825	0.2653	0	0.2345	0.1852	0.2358	0.741	0.7593	0.2562	0.5886
ENSMUSG00000110357	A030001D20Rik	0.6109	0.6359	0.9959	0.9921	1.2871	0.9585	1.1382	0.5514	0.7458	0.5126	0.84	0.6873	1.5992	3.0742	0.7467	1.1915
ENSMUSG00000020891	Alox8	0.0265	0.023	0.0719	0.0782	0.3386	0.026	0.1409	0.0869	0	0.0494	0.091	0.0248	0.168	0.4529	0.2157	0.1445
ENSMUSG00000044024	Rell2	0.4513	0.367	0.6641	0.6454	1.2096	0.6914	0.8758	0.2777	0.5738	0.3418	0.509	0.4495	1.2752	1.2206	0.8906	0.8141
ENSMUSG00000057751	Megf6	0.6578	0.2593	0.6282	0.4767	0.8278	0.4104	0.7427	0.3435	0.4988	0.4125	0.668	0.5158	1.1478	1.8295	0.8161	1.0636
ENSMUSG00000058281	Gm10038	0	0	0	0	0.1607	0	0.1895	0	0	0	0	0	0.1694	0.43	0.2176	0.1666
ENSMUSG00000084993	Gm12305	0	0	0	0	0.3483	0	0.2054	0	0	0	0.1989	0	0.1836	0	0.2358	0.1806
ENSMUSG00000078896	Zfp965	0	0	0	0	0.0305	0	0.0359	0	0	0	0.0696	0	0.0964	0.0408	0	0.0316
ENSMUSG00000047242	Taf9b	1.7898	1.9406	2.2423	2.0918	3.03	2.223	2.673	2.203	2.5793	2.6419	2.4865	2.2654	3.5019	4.5332	2.5522	3.0718
ENSMUSG00000070708	Gtsf1l	0	0	0	0	0.0862	0	0.1017	0	0	0.1068	0.0985	0	0	0	0	0.1788
ENSMUSG00000025784	Clec3b	7.3123	3.8714	10.5785	11.9162	16.8626	12.4778	13.9017	11.9225	11.4956	14.8729	16.4844	10.7732	15.6679	17.2986	12.3808	20.0765
ENSMUSG00000082417	Gm13740	0	0	0	0	0.2286	0	0.2696	0	0.9274	0	0	0	0	0	0	0.2371
ENSMUSG00000038203	Hoxa13	0	0	0	0	0.0287	0	0.0338	0	0.0775	0	0	0	0.0302	0	0	0.0297
ENSMUSG00000104864	Gm43655	0	0	0	0	0.3193	0	0.3765	0	0.4317	0	0	0	0.3366	0	0	0.331
ENSMUSG00000091786	Gm8425	0	0	0	0	0.0922	0	0.1087	0	0.1246	0	0.1053	0	0	0.3699	0	0.3823
ENSMUSG00000110145	Gm45683	0	0	0	0	0.0568	0	0.067	0	0.0768	0	0.0649	0	0.1798	0	0.0769	0.0589
ENSMUSG00000023153	Tmem52	0.0814	0.3531	0.1475	0.1803	0.5514	0.1597	0.6501	0.3341	0.497	0.6831	0.6297	0.1527	0.5813	0.1639	0.4976	0.5081
ENSMUSG00000047636	Cdcp2	0	0	0	0	0.1086	0	0.032	0	0	0	0	0	0	0	0	0
ENSMUSG00000049537	Tecrl	0	0	0	0	0.0302	0	0.0356	0	0	0	0	0	0	0	0	0
ENSMUSG00000056777	Rpl21-ps13	0	0	0	0	0.2935	0	0.173	0	0	0	0	0	0	0	0	0
ENSMUSG00000060404	Olfr1369-ps1	0	0	0	0	0.0177	0	0.0209	0	0	0	0	0	0	0	0	0
ENSMUSG00000085662	Gm16220	0	0	0	0	0.175	0	0.2064	0	0	0	0	0	0	0	0	0
ENSMUSG00000087027	Gm13206	0	0	0	0	0.065	0	0.0767	0	0	0	0	0	0	0	0	0
ENSMUSG00000087592	Gm11184	0	0	0	0	0.2645	0	0.3119	0	0	0	0	0	0	0	0	0
ENSMUSG00000095294	Gm21119	0	0	0	0	0.0281	0	0.0663	0	0	0	0	0	0	0	0	0
ENSMUSG00000098527	Mir6961	0	0	0	0	1.0579	0	2.4949	0	0	0	0	0	0	0	0	0
ENSMUSG00000102433	Gm38050	0	0	0	0	0.2978	0	0.3512	0	0	0	0	0	0	0	0	0
ENSMUSG00000104586	4921539H07Rik	0	0	0	0	0.0164	0	0.058	0	0	0	0	0	0	0	0	0
ENSMUSG00000105529	Gm9480	0	0	0	0	0.1151	0	0.1357	0	0	0	0	0	0	0	0	0
ENSMUSG00000107734	Gm30055	0	0	0	0	0.0883	0	0.1041	0	0	0	0	0	0	0	0	0
ENSMUSG00000107821	Gm8038	0	0	0	0	0.0347	0	0.0409	0	0	0	0	0	0	0	0	0
ENSMUSG00000111089	AC117245.1	0	0	0	0	0.1252	0	0.1477	0	0	0	0	0	0	0	0	0
ENSMUSG00000104310	Gm4081	0	0	0	0	0.0771	0	0.0455	0	0	0	0	0	0	0	0.0522	0
ENSMUSG00000111236	Gm31614	0	0	0	0	0.0219	0	0.0259	0	0	0	0	0	0	0	0.0297	0
ENSMUSG00000085336	Gm11732	0	0	0	0	0.0407	0	0.048	0	0	0	0	0	0	0.0544	0	0
ENSMUSG00000093401	Vmn2r-ps126	0	0	0	0	0.0617	0	0.0727	0	0	0	0	0	0	0.0825	0	0
ENSMUSG00000097419	Gm26666	0	0	0	0	0.0288	0	0.034	0	0	0	0	0	0	0.077	0	0
ENSMUSG00000100130	Gm28379	0	0	0	0	0.0225	0	0.0265	0	0	0	0	0	0	0.03	0	0
ENSMUSG00000103375	Gm37181	0	0	0	0	0.041	0	0.0484	0	0	0	0	0	0	0.1098	0	0
ENSMUSG00000087334	AW495222	0	0	0	0	0.0771	0	0.0909	0	0	0	0	0	0	0.1032	0.1044	0
ENSMUSG00000074737	C530025M09Rik	0	0	0	0	0.2054	0	0.1211	0	0	0	0	0	0.2166	0	0	0
ENSMUSG00000087489	Gm15656	0	0	0	0	0.2305	0	0.2718	0	0	0	0	0	0.1215	0	0	0
ENSMUSG00000084375	Gm11637	0	0	0	0	0.1197	0	0.4235	0	0	0	0	0	0.1262	0	0.1621	0
ENSMUSG00000028174	Rpe65	0	0	0	0	0.0366	0	0.0432	0	0	0	0	0	0.1545	0.049	0	0
ENSMUSG00000040794	C1qtnf4	1.2415	2.2169	2.3809	2.3178	3.7913	2.0766	3.0451	1.0786	1.3372	1.4977	1.2551	2.1909	3.7652	5.5121	4.0166	1.4812
ENSMUSG00000049630	C1ql3	0	0.0645	0.1683	0.1371	0.3914	0.0729	0.4286	0.0305	0.0756	0.0693	0.0958	0.1742	0.3537	0.2618	0.4542	0.1739
ENSMUSG00000029755	Dlx5	0	0.0361	0.0377	0.0307	0.2819	0.0408	0.0739	0	0	0.0388	0.0715	0.039	0	0.0419	0	0
ENSMUSG00000016524	Il19	0	0	0	0	0.0617	0	0.0727	0	0	0	0.0705	0	0	0	0.167	0
ENSMUSG00000058669	Nkx2-9	0	0	0	0	0.0561	0	0.0661	0	0	0	0.064	0	0	0	0.1518	0
ENSMUSG00000069588	Gm11733	0	0	0	0	0.0613	0	0.0362	0	0	0	0.035	0	0	0	0.0415	0
ENSMUSG00000081238	Gm15836	0	0	0	0	0.0894	0	0.2108	0	0	0	0.2042	0	0	0.3587	0	0
ENSMUSG00000110358	A730009L09Rik	0	0	0	0	0.0282	0	0.0333	0	0	0	0.0322	0	0.0297	0	0	0
ENSMUSG00000082662	Gm15516	0.4881	0.4234	0	0	1.1018	0	0.8661	0.4005	0.4965	0.455	1.6778	0.4576	1.1615	0.4912	3.4801	0.3808
ENSMUSG00000009734	Pou6f2	0	0.0125	0	0.0106	0.0324	0	0.0255	0	0	0	0.0247	0	0.0342	0.0145	0.0732	0
ENSMUSG00000037727	Avp	0	0	0	0.241	0.7371	0.1601	0.4346	0	0	0	0.2806	0	1.036	0.3286	0.6652	0.1274
ENSMUSG00000057173	Rfx8	0	0	0	0	0.0663	0	0.1172	0	0	0	0.0378	0	0.1397	0.0443	0.0449	0
ENSMUSG00000086675	Plxna4os2	0	0	0	0	0.0347	0	0.0409	0	0	0	0.0396	0	0.0366	0.0464	0.0469	0
ENSMUSG00000081206	Gm11935	0	0	0	0	0.1776	0	0.4189	0	0	0.2201	0	0	0	0	0	0
ENSMUSG00000089298	Gm24636	0	0	0	0	0.4922	0	0.5804	0	0	0.3049	0	0	0	0.3292	0.3332	0
ENSMUSG00000029660	Tex26	0	0.0396	0	0	0.103	0.0447	0.0809	0	0	0.1701	0.0392	0.0428	0.1447	0.2755	0.0929	0.0356
ENSMUSG00000042985	Upk3b	0.2135	0.0926	1.5226	1.6743	3.7548	0.8635	3.6936	1.7081	0.6244	1.9156	3.0959	1.1259	1.6511	3.8675	2.99	1.4157
ENSMUSG00000027574	Nkain4	0.9124	1.253	1.7903	1.4592	2.5171	1.6402	2.0237	1.123	1.0828	2.2682	2.2868	1.5683	2.6536	2.6782	2.9428	1.1863
ENSMUSG00000090016	Gm16578	0	0	0	0	0.0904	0	0.1066	0	0.2445	0	0	0	0	0	0	0
ENSMUSG00000086193	Gm11508	0	0	0	0	0.1611	0	0.19	0	0.2178	0	0	0	0	0.2155	0	0
ENSMUSG00000107179	Gm43069	0	0	0	0	0.0825	0	0.2919	0	0.2231	0	0	0	0	0.1104	0.1117	0
ENSMUSG00000109600	Gm18212	0	0	0	0.0782	0.2392	0.1039	0.188	0.087	0.3234	0	0.0911	0.0994	0.3362	0.5332	0.1079	0
ENSMUSG00000006464	Bbs1	0.5908	0.7906	0.8408	0.8223	1.3208	0.8772	1.0932	0.7479	0.9787	0.7553	0.8123	0.728	1.4862	1.5629	1.0487	0.7769
ENSMUSG00000051107		1.0714	0.7301	1.1089	1.0168	2.0729	1.1256	1.3579	1.1303	1.4012	0.9274	1.2495	0.9327	1.7604	1.6944	0.7015	0.8955
ENSMUSG00000109137	Gm34908	0	0	0	0	0.2491	0	0.1469	0	0.1684	0	0.1423	0	0.1313	0.1666	0.1686	0
ENSMUSG00000106776	Gm42646	0	0	0	0	0.0775	0	0.1829	0	0.1048	0.0961	0	0	0	0	0	0
ENSMUSG00000105843	Gm19439	0	0	0	0.0306	0.0936	0	0.1103	0	0.0843	0.0773	0.0356	0.0389	0.0329	0.0417	0.0844	0
ENSMUSG00000025900	Rp1	0	0	0	0	0.023	0	0.0068	0	0.0078	0.0071	0	0	0.0061	0	0	0
ENSMUSG00000027070	Lrp2	0	0.0049	0.0204	0.0167	0.0424	0.0166	0.03	0.0185	0.0344	0.0421	0.0582	0.0106	0.0224	0.0624	0.0575	0
ENSMUSG00000084644	Gm24379	1.0954	0	0.992	0	1.6484	0	0.9718	2.6966	0	1.0212	2.8239	4.108	0	1.1024	2.2314	1.7091
ENSMUSG00000093919	Gm20760	0	0	0	0	0.1094	0	0	0.1193	0	0	0.1249	0.1363	0.2306	0	0	0.1134
ENSMUSG00000082157	Gm12038	0	0	0	0	0.6848	0	0	0.3734	0	0.4243	0	0.4267	0.722	0	0	0.355
ENSMUSG00000024481	Lvrn	0.0293	0	0.106	0.1944	0.4624	0.0287	0.1039	0.2882	0.2084	0.3001	0.5784	0.2469	0.1393	0.2651	0.3279	0.274
ENSMUSG00000048636	A730049H05Rik	0	0	0.0228	0.0186	0.0379	0	0.0224	0.0413	0.0256	0.047	0.0866	0.0945	0.0799	0	0.0257	0.0786
ENSMUSG00000022025	Cnmd	0.0511	0.0443	0.0463	0	0.0769	0.0501	0.0453	0.0839	0.156	0	0	0.0958	0.0405	0.1029	0.2603	0.1595
ENSMUSG00000085564	Gm12198	0	0	0	0	0.0392	0	0	0.0427	0.053	0	0.0895	0.0488	0.0826	0.1048	0.053	0.0406
ENSMUSG00000083608	Gm14863	0.3069	0.2662	0	0.453	0.6926	0	0	0.7554	1.2486	1.1442	0	0.5754	0.2434	0.3088	2.1878	0.7181
ENSMUSG00000097339	Gm26671	0.1171	0.1016	0.106	0.0864	0.2203	0	0.0519	0.1922	0.3573	0.2183	0.0503	0.4391	0.0464	0.0589	0.1789	0.1827
ENSMUSG00000097418	Mir155hg	0.263	0.1711	0.1786	0.1941	0.3462	0.1289	0.175	0.3776	0.6687	0.3677	0.1695	0.4931	0.1564	0.4631	0.7365	0.359
ENSMUSG00000019836	Amd-ps4	0.3757	0.3259	0.1701	0.3466	0.4947	0.3684	0.3333	0.4624	0.5733	0.5253	0.3228	0.6164	0.447	0.2836	0.0957	0.7327
ENSMUSG00000105776	Gm43292	0.1923	0.1668	0.1742	0.1704	0.4631	0.1509	0.2048	0.4735	0.4696	0.3945	0.2975	0.4688	0.4882	0.542	0.3918	0.5101
ENSMUSG00000106741	4930513D17Rik	0	0	0	0	0.0487	0	0	0.0531	0.0658	0.0603	0.1668	0.1213	0	0	0.0659	0.0505
ENSMUSG00000076591	Igkv8-16	3.7284	1.7248	0.9004	0.9173	25.2475	2.4373	4.631	96.2702	6.8269	2.3172	12.175	12.8172	3.5489	12.2575	1.7722	9.1136
ENSMUSG00000100162	Gm20687	0	0	0	0	0.0567	0	0	0.0619	0	0	0	0.1414	0	0	0	0
ENSMUSG00000098210	Gm5224	0	0	0	0	0.2025	0	0	0.4417	0	0	0	0.2523	0	0.5418	0	0
ENSMUSG00000110614	Gm45817	0	0	0	0.0396	0.121	0.0526	0.0476	0.176	0	0.05	0	0.1508	0.0425	0.2698	0.0546	0.0418
ENSMUSG00000104656	Gm44483	0	0	0	0	0.7307	0	0	0.7969	0	0	0	0.9105	0.7703	0	0	0
ENSMUSG00000087552	Gm15819	0	0.1699	0	0	0.2947	0.192	0.1738	0.9643	0.1992	0	0	0.5509	0.4661	0.5913	0.1995	0
ENSMUSG00000110758	Gm48092	0.0368	0	0	0.0271	0.083	0	0.0326	0.0603	0.0374	0.0343	0.0316	0.0689	0.2042	0.148	0.0375	0.0287
ENSMUSG00000098050	Gm5345	0.0929	0.1612	0.1683	0	0.2796	0.1822	0.1648	0.5336	0.0945	0.0866	0	0.4355	0.3685	0.6545	0.4731	0.145
ENSMUSG00000111290	Gm5122	0	0	0	0	0.0387	0	0	0.0844	0	0	0.1326	0.0482	0	0	0	0
ENSMUSG00000108268	Gm44187	0.0488	0.0424	0.0885	0	0.1102	0.0958	0.0433	0.1202	0.0497	0	0.2938	0.1831	0.2324	0.0491	0.199	0.0762
ENSMUSG00000098027	Gm27004	0	0	0	0	0.0975	0	0	0.1063	0	0.1208	0	0.1215	0.1028	0	0	0
ENSMUSG00000107720	Gm43946	0	0	0	0	0.16	0	0	0.0872	0	0.0991	0.0914	0.0997	0	0.107	0	0
ENSMUSG00000096474	Gm5561	0.5888	0.5107	0.711	0.7243	1.772	0.3849	0.8706	1.6105	0.7986	1.6466	1.6865	1.84	1.2454	1.5801	0.3998	0.3062
ENSMUSG00000082304	Gm11198	0	0	0	0	0.0728	0	0	0.1587	0.1968	0	0	0.1814	0	0.0973	0	0
ENSMUSG00000088217	Gm22079	2.6662	1.5417	1.6097	0.656	4.0121	1.7429	1.577	3.6463	5.4243	0	2.2911	4.1662	2.8198	4.4721	4.526	2.0799
ENSMUSG00000029885	Moxd2	0	0.0439	0	0	0.0762	0	0.0449	0.0831	0.3091	0	0.087	0.1899	0	0	0.1032	0
ENSMUSG00000031397	Tktl1	0	0	0	0	0.0573	0	0	0.0313	0.0388	0.0355	0	0.0357	0	0.0383	0	0
ENSMUSG00000056880	Gadl1	0.0713	0.1236	0.1076	0.0351	0.1608	0.1165	0.0843	0.2144	0.3141	0.2436	0.0816	0.1559	0.1319	0.2391	0.1694	0.1297
ENSMUSG00000095338	Igkv3-9	0	0	0.2376	0	2.1718	0	0.2328	15.7187	0	0.9785	0.451	0.246	0.2081	1.8486	0.2673	12.2825
ENSMUSG00000101762	1700047L14Rik	0	0	0	0	0.1387	0	0	0.3026	0	0	0	0	0	0	0	0.2876
ENSMUSG00000109816	4930483O08Rik	0	0	0.0828	0.0675	0.1376	0.0897	0.0811	0.2252	0	0.0853	0	0.0857	0	0.4602	0	0.2854
ENSMUSG00000040828	Catsperd	0.6244	0.6053	0.5322	0.5422	0.829	0.4682	0.6191	0.8137	0.523	0.3424	0.4418	0.1722	1.0779	1.4046	0.7108	1.7477
ENSMUSG00000044986	Tst	8.3375	12.8232	12.7662	15.7341	17.72	9.1024	9.6085	18.4085	16.7876	17.5482	16.9883	17.326	23.9307	30.7087	16.9841	37.3486
ENSMUSG00000042641	Rgsl1	0.0181	0.0157	0	0	0.0543	0	0	0.0592	0	0	0.0155	0.0169	0.043	0.0727	0.0552	0.0845
ENSMUSG00000089820	Gm15775	0.8755	1.215	0.6343	0.7755	1.7127	1.0302	0.7768	1.7242	1.2468	0.6529	1.5047	1.1492	1.3889	4.0531	1.6051	1.366
ENSMUSG00000070692	Rps12-ps10	0.2361	0	0	0	0.3553	0.2315	0.2095	0.3875	0.2402	0.4402	0.4058	0.2214	0.1873	0.2376	0.7214	0.5526
ENSMUSG00000085443	Gm15416	0	0	0	0	0.1604	0	0	0.1749	0	0.1987	0.1832	0	0.1691	0	0	0.1663
ENSMUSG00000107130	Gm43264	0	0	0	0	0.2181	0	0	0.2379	0.2949	0	0	0	0	0.2917	0	0.2261
ENSMUSG00000072845	Tmprss11a	0	0	0	0	0.0372	0	0	0.0135	0.0168	0	0	0	0	0.0332	0.0168	0.0257
ENSMUSG00000088088	Rmrp	1.3905	1.5076	0.3148	1.5395	4.4463	1.0226	2.4673	3.423	3.5361	2.2684	2.6885	2.6073	5.5147	4.8978	6.0191	3.7965
ENSMUSG00000062204	Olfr1373	0	0	0	0	0.0757	0	0	0.0826	0	0	0	0	0	0	0	0
ENSMUSG00000082928	Gm12785	0	0	0	0	0.4121	0	0	0.4494	0	0	0	0	0	0	0	0
ENSMUSG00000085798	Gm2018	0	0	0	0	0.1483	0	0	0.1617	0	0	0	0	0	0	0	0
ENSMUSG00000097229	Platr23	0	0	0	0	0.0291	0	0	0.0317	0	0	0	0	0	0	0	0
ENSMUSG00000104474	Gm38210	0	0	0	0	0.0876	0	0	0.0956	0	0	0	0	0	0	0	0
ENSMUSG00000105516	Gm36823	0	0	0	0	0.0325	0	0	0.0355	0	0	0	0	0	0	0	0
ENSMUSG00000109453	4930405G09Rik	0	0	0	0	0.1337	0	0	0.0729	0	0	0	0	0	0	0	0
ENSMUSG00000064417	DQ267102	0	0	0	0	0.9844	0	0	1.0736	0	0	0	0	0	0	1.3327	0
ENSMUSG00000102538	Gm37230	0	0	0	0	0.0867	0	0	0.0945	0	0	0	0	0	0	0.1173	0
ENSMUSG00000111097	Gm34069	0	0	0	0	0.029	0	0	0.0317	0	0	0	0	0	0	0.0393	0
ENSMUSG00000025229	Pitx3	0	0	0	0	0.0464	0	0	0.0507	0	0	0	0	0	0.0621	0	0
ENSMUSG00000098031	Gm9341	0	0	0	0	0.0719	0	0	0.0784	0	0	0	0	0	0.0962	0	0
ENSMUSG00000109857	Gm32817	0.0331	0.0287	0.03	0.0244	0.0747	0.0325	0.0294	0.0815	0	0	0.0284	0.031	0.0263	0.0999	0.1349	0.0258
ENSMUSG00000083793	Gm14274	0	0	0	0	0.1153	0	0	0.2514	0	0	0	0	0.1215	0	0	0
ENSMUSG00000085390	Gm13115	0	0	0	0	0.1143	0	0	0.1247	0	0	0	0	0.1205	0.1529	0	0
ENSMUSG00000109792	Gm45426	0	0	0	0	0.0193	0	0	0.0211	0	0	0	0	0.0203	0.0516	0	0
ENSMUSG00000024868	Dkk1	0	0	0	0	0.0292	0	0	0.0319	0	0	0.0334	0	0	0	0	0
ENSMUSG00000027871	Hsd3b1	0	0	0	0	0.0382	0	0	0.125	0	0	0.0436	0	0	0	0	0
ENSMUSG00000086022	Rad51ap2	0	0	0	0	0.0446	0	0	0.0243	0	0	0.0255	0	0	0	0	0
ENSMUSG00000108173	Gm44231	0	0	0	0	0.0174	0	0	0.019	0	0	0.0199	0	0	0	0	0
ENSMUSG00000099907	Gm10421	0	0	0	0	0.098	0	0	0.0214	0	0	0.0671	0	0.0413	0	0	0
ENSMUSG00000107045	Gm43636	0	0	0	0	0.0634	0	0	0.0346	0	0	0.0362	0	0.0334	0	0	0
ENSMUSG00000082389	Mkrn1-ps1	0	0	0	0	0.051	0	0	0.0556	0	0	0.0582	0	0.215	0	0.069	0
ENSMUSG00000095565	Ighv2-9-1	19.1473	19.265	21.0399	2.8266	487.324	24.783	3.8505	133.236	17.1402	109.479	11.408	29.4408	7.0876	17.2144	6.7608	12.348
ENSMUSG00000087074	Gm14249	0	0	0	0	0.0697	0	0	0.076	0	0.0864	0	0	0	0	0.1887	0
ENSMUSG00000050368	Hoxd10	0	0	0	0	0.039	0	0	0.0426	0.0528	0	0	0	0	0	0	0
ENSMUSG00000104935	Gm43414	0	0	0	0	0.0445	0	0	0.0242	0.0301	0	0	0	0	0	0	0
ENSMUSG00000107606	Gm43873	0	0	0	0	0.018	0	0	0.0196	0.0243	0	0	0	0	0	0	0
ENSMUSG00000094117	Igkv3-12	72.1623	44.1555	12.5953	9.4908	216.786	36.7948	27.9372	203.267	130.798	19.0809	49.3836	53.8791	74.3076	30.6342	470.135	39.0993
ENSMUSG00000102198	Gm38173	0	0	0	0	0.0306	0	0	0.0334	0.0414	0	0	0	0	0.041	0	0
ENSMUSG00000103717	Gm38038	0	0	0	0	0.821	0	0.3227	0.5969	0.37	0	0.3126	0	0	2.5624	0	0.2837
ENSMUSG00000103247	Gm38091	0.0243	0.0211	0.022	0.018	0.0549	0.0239	0	0.0599	0.0743	0.0227	0.0209	0.0228	0	0.049	0.0496	0
ENSMUSG00000106826	Gm42583	0	0	0	0	0.0317	0	0	0.0115	0.0143	0	0	0	0.0112	0.0142	0	0
ENSMUSG00000053117	E330013P04Rik	0	0.032	0.0167	0.0136	0.0555	0.0181	0.0327	0.0606	0.0751	0.0172	0.0317	0.0346	0.0878	0.0371	0.0376	0.0144
ENSMUSG00000085885	Gm11906	0	0	0	0	0.1042	0	0	0.1137	0.1409	0	0.119	0	0.1099	0.2788	0	0
ENSMUSG00000085718	Rpl9-ps3	0	0	0	0	0.1231	0	0	0	0	0	0	0.1533	0	0	0	0.1276
ENSMUSG00000065538	Mir153	0	0	0	0	1.0272	0	0	0	0	0	0	2.5601	0	0	1.3906	4.2603
ENSMUSG00000087149	Itih5l-ps	0	0	0	0	0.0695	0	0	0	0	0	0	0.0217	0	0.1163	0	0.018
ENSMUSG00000108888	Gm45231	0	0	0	0	0.0666	0	0	0	0	0	0	0.083	0	0.0891	0	0.0691
ENSMUSG00000102562	Gm37694	0	0	0.04	0	0.2991	0.0433	0.1176	0.0725	0.0449	0	0.1139	0.207	0.0701	0.2667	0.3599	0.3445
ENSMUSG00000086879	Gm14012	0.1392	0.1207	0	0.1027	0.2094	0	0.1235	0.1142	0.1415	0.1297	0	0.5218	0.3311	0	0.1417	0.2171
ENSMUSG00000013338	Fer1l4	0.3825	0.1303	0.3217	2.6519	4.3478	0.4019	0.303	0.213	1.1534	1.3372	1.4557	4.9566	5.212	10.3387	2.1567	12.0743
ENSMUSG00000020581	Agr2	157.178	112.027	142.876	480.332	982.987	169.291	131.875	135.742	421.099	384.956	504.405	700.285	1140.83	2003.23	539.067	1620.15
ENSMUSG00000021732	Fgf10	0.43	0.1776	0.4265	0.529	0.8935	0.3815	0.3451	0.3696	0.4582	0.1909	0.3343	0.5951	0.9744	1.5454	0.4797	1.15
ENSMUSG00000024215	Spdef	11.8832	7.0208	13.2575	46.4941	91.6128	12.0743	11.6506	14.2733	35.3885	32.9529	35.8517	51.8309	99.962	176.443	41.7047	137.139
ENSMUSG00000026211	Obsl1	0.79	0.5983	0.9069	1.0594	1.3729	0.9164	0.9871	0.7943	0.8149	0.8816	1.1951	1.3561	2.2505	3.1912	1.1786	2.0137
ENSMUSG00000026546	Cfap45	0.5603	0.2573	0.2537	0.6933	1.9961	0.4686	0.2193	0.2704	0.2514	0.3687	0.7222	0.8806	1.111	1.5754	0.6881	1.6711
ENSMUSG00000027006	Dnajc10	24.5301	22.0442	24.3808	55.9167	62.9903	27.8928	23.7174	20.7158	51.8596	41.4885	43.3723	66.736	92.8823	240.809	59.2506	115.684
ENSMUSG00000027230	Creb3l1	13.463	10.7671	16.4863	73.0073	96.6125	17.1758	13.8709	16.3037	45.54	53.6102	58.9965	79.7718	160.787	338.547	71.8806	177.755
ENSMUSG00000028479	Gne	24.7291	21.6806	20.2487	36.9218	45.3507	21.7784	17.8384	15.222	30.4007	32.0039	31.1182	41.4385	59.4336	141.406	36.8231	80.4487
ENSMUSG00000031283	Chrdl1	1.0176	1.33	1.3382	2.0681	2.3599	1.6676	1.3109	1.1553	1.5456	1.4944	2.1682	3.0844	4.0358	5.6677	2.2433	3.4907
ENSMUSG00000036782	Klhl13	0.9968	0.7493	1.2237	1.2753	2.1332	1.8244	1.3363	0.8724	1.1717	0.9499	1.7702	2.2636	3.0571	4.8151	1.5341	3.4732
ENSMUSG00000036899	Trpv5	0	0.0252	0.0263	0	0.0656	0	0.0258	0.0238	0.0295	0	0.025	0.1362	0.0461	0.0585	0	0.136
ENSMUSG00000038775	Vill	1.6025	1.1676	2.5736	8.3271	11.8803	1.9065	2.5022	2.0864	5.9988	6.7126	6.463	14.2029	17.2192	30.3195	8.9444	25.8691
ENSMUSG00000043557	Mdga1	0.2106	0.1218	0.2361	0.4811	0.7167	0.3048	0.169	0.0905	0.2244	0.215	0.2585	0.5735	1.1135	1.4229	0.4596	1.3063
ENSMUSG00000043885	Slc36a4	1.6421	0.987	1.8524	2.8707	4.2593	1.6525	1.7125	1.4893	1.8316	2.0545	2.587	2.9981	5.1758	8.582	2.6409	5.0791
ENSMUSG00000044624	Gm4922	0	0	0	0	0.0902	0	0	0	0	0	0	0.1124	0.1901	0.0402	0	0.0312
ENSMUSG00000046402	Rbp1	3.0194	2.2184	2.5093	4.1689	7.7241	2.7169	2.3637	2.361	4.6252	6.4243	5.5251	7.9597	10.1717	20.9492	6.7296	19.5642
ENSMUSG00000051314	Ffar2	3.7142	3.778	3.5166	7.5267	7.8248	4.6021	2.9957	3.2417	5.2895	5.3511	6.3544	9.0538	13.7663	17.9421	7.2565	19.4394
ENSMUSG00000055978	Fut2	0.8846	1.0532	1.8851	10.9468	15.4524	1.956	1.3235	0.854	3.7054	13.195	12.6103	14.425	33.7503	51.48	9.9997	51.1766
ENSMUSG00000060487	Samd5	0.151	0.0327	0.3078	2.1738	6.5056	0.4073	0.2345	0.4028	1.0754	0.9152	2.109	3.009	6.2594	12.5777	2.7305	7.5994
ENSMUSG00000096914	Galntl6	0.1779	0.0661	0.1266	0.544	0.9178	0.1869	0.2367	0.146	0.3619	0.2724	0.4477	0.7743	1.1187	2.2762	0.5436	1.2589
ENSMUSG00000097726	9530036O11Rik	0.1028	0.0446	0.0931	0.1518	0.2901	0.126	0.0684	0.1055	0.0784	0.0958	0.0442	0.2169	0.3466	0.7502	0.1571	0.6617
ENSMUSG00000110195	Pde2a	0.7201	0.3987	0.7909	1.7415	2.4322	0.8863	0.6252	0.4777	0.9039	1.1426	1.6062	2.0827	3.5241	6.7378	1.7477	5.3304
ENSMUSG00000111865	Gm47687	0	0	0.0223	0	0.0741	0.0241	0.0218	0.0202	0.025	0	0.0212	0.0462	0.0391	0.0743	0	0.0576
ENSMUSG00000000567	Sox9	13.806	14.2474	10.275	21.8441	33.9744	12.1972	10.8743	9.4781	16.3616	20.3464	18.3637	33.9192	57.3395	80.2942	30.6302	49.3549
ENSMUSG00000002014	Ssr4	64.72	73.8983	74.8992	82.7632	92.4463	72.2932	77.2078	85.0169	87.3172	88.9839	88.2483	94.1421	108.61	131.953	96.9122	120.229
ENSMUSG00000022203	Efs	1.2399	1.0526	1.9352	2.2588	2.6994	2.0953	1.7554	1.3638	2.4689	1.8199	2.0403	2.7701	4.0804	5.7347	3.1437	3.5603
ENSMUSG00000022863	Btg3	3.5351	2.8391	2.9644	4.4939	6.6004	3.338	3.2525	3.1694	4.3952	4.4551	4.7818	5.7695	8.4642	11.2662	5.7344	7.3541
ENSMUSG00000022995	Enah	1.2164	1.1884	1.3761	1.6855	1.9693	1.5157	1.4026	1.1243	1.1034	1.2036	1.6529	1.9227	2.7448	3.9378	1.8204	2.357
ENSMUSG00000024008	Cpne5	0.0785	0.0817	0.1778	0.1623	0.3663	0.2387	0.2438	0.116	0.1677	0.0952	0.2362	0.2724	0.6103	0.4267	0.3279	0.5696
ENSMUSG00000024357	Sil1	28.6782	36.2996	32.9183	46.2743	47.2115	33.7883	30.6209	32.2889	39.0101	43.2628	43.7003	48.1474	59.0297	102.75	52.1364	67.377
ENSMUSG00000024516	Sec11c	37.8162	43.6901	43.6814	55.6457	59.6873	41.0946	48.9711	52.7376	55.9003	46.9574	52.7875	60.0272	70.3868	93.1476	60.0785	73.538
ENSMUSG00000024774	Ankrd22	0.4777	0.5801	0.6057	2.2214	2.7676	0.3279	0.2967	0.5096	1.6036	1.6923	2.0936	3.2248	3.7135	6.8269	2.9194	5.7764
ENSMUSG00000024972	Lgals12	6.2169	8.4569	7.4147	11.7855	14.6974	5.663	6.661	6.774	11.646	9.7544	11.3562	17.3269	20.9378	30.8048	15.3287	27.3237
ENSMUSG00000026411	Tmem9	8.1211	8.243	9.0761	12.3203	13.2348	8.6409	9.4739	10.322	10.511	12.081	11.1065	12.7656	15.2682	29.4578	13.3051	18.1434
ENSMUSG00000026604	Ptpn14	1.7278	1.0844	1.9082	1.8093	1.9817	1.7286	1.7073	1.4235	1.6504	1.4535	1.9012	2.0215	2.6852	3.5766	1.9458	2.0766
ENSMUSG00000026725	Tnn	0.0324	0.014	0.044	0.0359	0.1097	0.0476	0.0862	0.0664	0.0165	0.0453	0.0696	0.1822	0.1285	0.2282	0.165	0.3032
ENSMUSG00000026828	Galnt5	2.998	1.3917	2.6769	6.3114	8.7687	2.5464	2.5474	1.8537	6.2497	4.9795	6.0234	9.4617	13.4476	30.0019	8.021	20.209
ENSMUSG00000026830	Ermn	0.0259	0.045	0.2112	0.1913	0.4095	0.1779	0.2529	0.1914	0.1582	0.1691	0.2672	0.3159	0.5139	0.5738	0.6071	0.3437
ENSMUSG00000027189	Trim44	12.8499	11.1167	13.3906	13.057	14.5527	12.6	12.8366	11.7082	12.8847	9.8789	13.1504	14.2536	18.2011	23.0259	13.938	14.1643
ENSMUSG00000027570	Col9a3	0.7335	0.615	0.62	1.0287	1.7108	0.5274	0.7375	0.5618	0.7461	0.8661	0.6513	1.8568	2.1915	4.6998	1.4942	3.2425
ENSMUSG00000027953	Slc50a1	37.2706	36.6192	35.0341	48.6647	56.0852	39.8224	32.4395	32.2706	49.3527	42.4727	47.103	57.8976	75.0807	144.475	56.4189	90.7851
ENSMUSG00000028115	Bnipl	0.2051	0.249	0.4828	0.333	1.3269	0.4021	0.4366	0.2692	0.7509	0.6882	0.3877	1.6919	1.594	1.8574	1.1696	2.3036
ENSMUSG00000028289	Epha7	0.4956	0.496	0.6819	1.0201	1.1546	0.8131	0.6849	0.6726	0.7368	0.7286	0.7289	1.3314	1.8673	2.2541	1.1164	1.6283
ENSMUSG00000028926	Cdk14	0.2445	0.3376	0.3932	0.5267	0.7773	0.5481	0.5269	0.2457	0.4721	0.3582	0.4889	0.8282	1.1638	1.8131	0.8794	1.238
ENSMUSG00000030759	Far1	3.9647	2.9722	3.6329	5.4126	7.462	3.3715	3.476	3.0806	6.3172	4.9716	6.4622	9.1338	12.1339	18.2436	7.1591	15.4827
ENSMUSG00000030866	Ern2	11.6326	6.6989	13.2694	32.0694	38.1901	13.7126	11.7022	9.1802	26.4144	18.1923	22.6964	41.0622	58.8665	140.26	38.0051	76.3913
ENSMUSG00000031430	Vsig1	0.0681	0.1181	0.2466	4.6725	10.7805	0.1001	0.151	0.1955	2.735	3.3314	3.5095	10.785	17.4662	27.4353	9.1861	29.497
ENSMUSG00000031760	Mt3	0.9721	2.4528	4.5619	6.4577	11.3036	6.5857	6.1155	1.8854	3.6857	5.1902	6.5309	9.6939	16.1925	18.1433	11.7014	13.1676
ENSMUSG00000033579	Fa2h	0.094	0.1087	0.3971	0.3236	0.8483	0.4606	0.4168	0.1799	0.3504	0.1168	0.4306	0.4992	1.1427	1.1347	0.6061	0.7818
ENSMUSG00000036111	Lmo1	0.1214	0.0526	0.2199	0.1792	0.548	0.1786	0.0539	0.1494	0.0617	0.2263	0.2086	0.5122	0.4333	0.3054	0.3091	0.4735
ENSMUSG00000036264	Fstl4	0.2796	0.2052	0.4675	1.5082	2.9452	0.4429	0.5725	0.1412	1.4221	1.3634	1.2383	2.7828	3.7703	5.1084	2.125	3.1208
ENSMUSG00000037541	Shank2	2.3884	3.0581	3.2247	3.726	4.5419	3.8346	3.2289	2.3834	3.7289	2.7648	2.8493	4.4539	5.9055	11.8333	4.8386	5.2006
ENSMUSG00000037568	Vash2	0.3712	0.2083	0.4153	0.7414	1.6266	0.2355	0.2519	0.215	0.7775	0.8143	0.6005	1.126	1.5243	3.2086	1.0454	2.0442
ENSMUSG00000037784	Dzip1l	0.4602	0.348	0.6091	0.6793	0.8878	0.5785	0.7642	0.4163	0.6601	0.605	0.7807	1.2943	1.3477	1.9118	1.0696	1.6845
ENSMUSG00000040605	Bace2	4.1605	2.4933	4.8869	17.6442	24.1706	5.3901	4.6756	3.8692	13.3894	14.2215	14.2145	25.7449	37.882	81.3072	20.4693	51.9704
ENSMUSG00000041773	Enc1	9.9131	7.4783	9.8054	13.5198	17.5631	10.2074	8.4249	5.7381	10.8722	9.9081	10.9087	16.9679	23.1168	41.5058	15.3984	22.2238
ENSMUSG00000042216	Sgsm1	1.9305	1.8824	2.0569	3.5112	4.519	3.2416	2.2277	1.8533	3.0805	2.9172	3.5456	4.1168	5.6448	12.5081	4.5752	6.0438
ENSMUSG00000043398	Gpr135	0.2742	0.5947	0.4967	0.4555	0.9286	0.1345	0.5475	0.2813	0.3487	0.5752	0.2357	0.8999	1.2508	1.38	0.7682	0.6953
ENSMUSG00000044041	Krt13	0.0517	0.1795	0	0.2291	0.8952	0	0.1377	0.0425	0.0526	0.2894	0.2667	0.97	0.4103	0.9371	0.685	0.9686
ENSMUSG00000044646	Zbtb7c	0.1992	0.311	0.5954	0.8675	1.244	0.2149	0.4065	0.3106	0.5877	0.7614	0.8902	1.1206	1.6591	2.8468	1.0957	2.3932
ENSMUSG00000051359	Ncald	5.0291	4.9819	5.2384	4.4485	6.6447	6.0947	5.0839	3.7506	5.253	4.173	5.1095	6.9146	8.898	14.7361	7.5805	7.1839
ENSMUSG00000051703	Tmem198	1.4672	0.8484	1.5673	1.805	2.0947	1.5494	1.502	1.2657	1.5308	1.0171	1.9074	2.9982	3.4318	2.9911	2.644	2.2305
ENSMUSG00000053716	Dusp7	5.7264	4.8452	4.5759	4.7033	6.9064	5.0095	4.956	5.0444	5.8251	5.5215	5.8857	6.711	10.6653	14.2381	6.7189	9.0221
ENSMUSG00000057092	Fxyd3	3.0884	2.7124	2.4451	8.7026	12.3492	2.7236	2.964	2.7414	8.8123	10.1039	8.7797	14.2591	20.3372	36.8479	11.9296	26.9111
ENSMUSG00000058152	Chsy3	0.1286	0.2788	0.3202	0.7117	0.9189	0.3467	0.4277	0.2637	0.6866	0.5094	0.4143	1.2355	2.0395	2.3936	1.244	1.3289
ENSMUSG00000075590	Nrbp2	14.2345	13.3946	16.687	16.8611	19.8294	16.0311	16.2133	13.5394	15.6323	14.1499	15.5417	19.6115	22.6418	44.6109	21.4977	23.7997
ENSMUSG00000079436	Kcnj13	0	0	0.0672	0.0548	0.3907	0.0727	0.0658	0	0.1509	0.1383	0.0637	0.3477	0.4707	0.2986	0.4533	0.1736
ENSMUSG00000085873	Ttc39aos1	1.7567	1.1428	2.7842	5.5919	10.3263	2.9068	2.3379	1.892	5.026	2.9683	5.8498	10.4999	12.1056	26.0776	8.0519	14.2184
ENSMUSG00000091337	Eid1	10.7519	10.244	14.379	18.0518	21.1676	12.8918	14.5311	13.9884	13.9975	17.2941	17.2821	20.6312	27.1764	33.4714	20.5408	27.2492
ENSMUSG00000103472	Pcdhga7	0.2528	0.1566	0.1799	0.08	0.2989	0.1594	0.2083	0.2371	0.2388	0.1515	0.2638	0.3725	0.3008	0.7996	0.4046	0.5635
ENSMUSG00000103897	Pcdhga8	0.0398	0.1209	0.0541	0.0588	0.1798	0.0586	0.0883	0.0327	0.0608	0.0743	0.0856	0.1494	0.316	0.2405	0.2029	0.1864
ENSMUSG00000109899	Gm6012	1.4195	1.567	0.5844	1.7146	2.4274	0.3796	0.8014	0.5295	1.0502	1.203	0.5545	1.8148	2.7638	5.9742	2.7602	3.2215
ENSMUSG00000087066	Gm15518	0	0	0	0	0.1009	0	0	0	0	0	0.1152	0.0838	0	0.09	0.0455	0.0349
ENSMUSG00000029868	Trpv6	3.4439	10.6209	1.7544	11.6332	15.0253	7.2698	2.037	4.4941	8.6122	2.6754	19.072	18.9246	24.9269	11.9382	4.9937	48.6017
ENSMUSG00000053475	Tnfaip6	0.2204	0.1911	0.2495	0.2033	0.7461	0.3781	0.2933	0.1808	0.3923	0.4622	1.2309	0.7231	0.874	0.5544	1.2345	1.1174
ENSMUSG00000006356	Crip2	12.1178	8.8756	12.8441	14.4436	20.2273	13.5985	12.0252	10.8274	15.2943	14.9367	17.9339	17.7991	27.6254	46.0714	15.5424	23.9132
ENSMUSG00000015579	Nkx2-5	0	0.1607	0	0.2736	0.7437	0.0606	0	0.1521	0	0	0.5308	0.4633	0.49	1.3055	0.1888	1.2048
ENSMUSG00000022722	Arl6	1.6614	1.48	1.6673	1.9223	2.0609	1.9373	1.5935	1.4738	1.416	1.7581	2.3537	2.8627	2.7781	3.2085	1.6464	2.3469
ENSMUSG00000029869	Ephb6	0.3995	0.5198	1.3567	1.8982	2.2543	1.6893	1.7943	0.9015	0.9144	1.1173	2.2529	2.3877	3.3668	4.3723	1.9073	3.9151
ENSMUSG00000031098	Syt8	0.6963	0.4314	0.991	3.451	6.5865	1.4631	0.5295	0.6122	2.0238	2.2257	5.6847	12.0779	11.7175	15.3675	4.8634	18.586
ENSMUSG00000033825	Tpsb2	0.2614	0.0756	0.3157	0.5146	1.9015	0.3418	0.2319	0.2145	0.7978	1.4623	3.0704	2.1243	1.5899	5.7884	1.3314	4.147
ENSMUSG00000037035	Inhbb	0.8856	0.7681	0.9825	1.5525	2.4321	0.8684	0.8839	0.6722	1.6216	1.5892	2.3972	2.5532	4.9172	5.303	1.6687	4.3006
ENSMUSG00000098419	Mir6963	0	0	0	0	0.9983	0	0	0	0	0	1.1402	2.488	1.0524	1.3353	0	1.0351
ENSMUSG00000003363	Pld3	28.2872	28.9507	32.3873	34.5532	38.4701	35.3191	30.9276	27.5209	34.8053	31.296	40.698	39.7511	49.9097	66.6637	44.9239	46.1702
ENSMUSG00000006732	Mettl1	8.8469	11.8335	8.6871	12.7492	13.1666	9.6917	8.5103	10.4239	12.1311	12.3559	13.4783	15.7078	18.5332	24.5906	13.6319	15.6739
ENSMUSG00000015354	Pcolce2	0.0815	0.0883	0.3136	0.6014	0.9042	0.1598	0.3614	0.3844	0.2279	0.5317	1.0152	1.6614	0.6463	0.738	1.5352	0.7468
ENSMUSG00000019718	L3hypdh	0.7736	0.5185	0.5095	0.6229	1.1377	0.5862	0.7799	0.8656	0.787	0.8195	1.0878	1.4506	1.1715	2.4419	1.2894	1.6459
ENSMUSG00000023495	Pcbp4	4.6793	4.3267	5.2573	6.0444	6.726	4.6749	4.8173	5.0895	5.6806	5.782	6.2972	8.2776	6.9331	8.7966	6.6995	6.9909
ENSMUSG00000024529	Lox	0.568	0.1699	1.0465	3.3105	4.4503	0.9602	0.8167	0.7071	2.59	2.1362	6.1262	5.5638	9.7405	13.8368	7.1016	9.4728
ENSMUSG00000026435	Slc45a3	0.661	0.7109	1.1972	2.498	4.1975	0.7518	0.821	0.8244	3.093	3.6479	5.8619	6.5442	7.4871	9.9517	5.0359	9.1579
ENSMUSG00000026574	Dpt	22.1851	13.0812	27.4653	36.4613	46.6641	30.8624	31.5117	32.777	38.6874	36.9316	56.16	55.8419	62.9345	91.948	48.421	57.4623
ENSMUSG00000028555	Ttc39a	2.5549	2.0494	4.3145	8.7485	12.0687	3.7672	3.9028	3.8935	10.4154	10.5299	12.4797	21	18.8029	30.333	15.0267	20.1709
ENSMUSG00000028780	Sema3c	1.1875	0.721	1.6131	2.2983	2.6506	1.85	1.9783	1.559	2.0535	2.337	2.6531	3.1915	3.2548	3.957	2.7549	4.148
ENSMUSG00000029659	Medag	0.1191	0.0826	0.3666	0.9843	1.5767	0.2335	0.5493	0.4103	0.7752	0.7548	1.7189	1.4735	2.1911	2.804	1.5766	1.4118
ENSMUSG00000030272	Camk1	4.2727	3.706	5.0975	5.0274	6.0737	5.1791	5.1196	4.8645	5.5653	5.2619	6.7066	7.391	7.0034	11.8371	6.6323	7.2814
ENSMUSG00000031099	Smarca1	0.3542	0.3205	0.4184	0.3069	0.4866	0.4228	0.2596	0.2274	0.188	0.2153	0.5557	0.6063	0.8183	1.3637	0.643	0.5646
ENSMUSG00000031824	6430548M08Rik	6.668	5.1177	6.5152	8.2904	11.2	7.0681	6.8114	5.2382	7.2313	6.8125	9.0409	10.3572	13.3299	17.7568	9.5285	11.8898
ENSMUSG00000032997	Chpf	7.6712	6.4419	7.766	8.7099	12.8856	9.5583	6.7409	7.5578	11.1337	10.6588	15.1787	15.6213	20.7545	27.1195	12.8649	16.0665
ENSMUSG00000038143	Stox2	0.7442	0.6586	0.8789	0.8611	1.275	0.9467	0.8922	0.7592	0.7928	0.8016	1.1105	1.2304	1.6113	2.1507	1.1933	1.4984
ENSMUSG00000038702	Dsel	0.6375	0.4962	0.7106	0.7722	1.2053	0.6411	0.8992	0.7512	1.1307	0.7924	1.194	1.3333	2.0357	2.5335	1.2654	1.8618
ENSMUSG00000040254	Sema3d	0.1425	0.1521	0.2482	0.2265	0.3958	0.2364	0.3598	0.2518	0.3122	0.3678	0.4898	0.5035	0.5912	0.6618	0.748	0.5045
ENSMUSG00000042104	Uggt2	0.1988	0.2299	0.3334	0.3043	0.4099	0.2454	0.3396	0.2718	0.2846	0.2745	0.4112	0.4487	0.4497	0.6298	0.3824	0.4078
ENSMUSG00000045912	C2cd4c	0.5163	0.4236	0.4802	0.927	1.1339	0.7936	0.5943	0.5038	1.0078	0.9236	1.2231	1.2821	1.4832	3.0053	1.4213	2.1336
ENSMUSG00000057191	AB124611	1.7578	1.4117	1.415	2.0183	2.1553	1.0214	1.0974	1.4958	2.1192	2.0635	2.5735	2.8078	2.737	3.7346	3.1166	2.8949
ENSMUSG00000074625	Arhgap40	0	0	0	0.1261	0.4177	0.0419	0.0758	0	0.1738	0.1194	0.5138	1.5214	0.3726	0.4727	0.5219	0.8328
ENSMUSG00000047168	Gm6684	0	0	0	0	0.1036	0	0	0	0	0.1284	0	0.2583	0.1092	0	0	0.3223
ENSMUSG00000021760	Gpx8	5.7487	3.8603	5.4582	7.4599	13.0458	7.7281	6.7455	6.6954	9.0547	10.8047	10.4378	12.8659	16.3275	29.3008	10.6718	15.8409
ENSMUSG00000082289	Gm15596	0	0	0	0	0.1808	0	0	0	0	0.112	0	0.2253	0.0953	0.1209	0	0.0937
ENSMUSG00000026826	Nr4a2	3.8062	4.2073	3.2159	5.1735	8.0327	4.9384	3.1504	2.4758	5.7842	6.8586	5.4846	9.7483	11.0088	8.1284	6.9972	6.0291
ENSMUSG00000043088	Il17re	0.4816	0.7659	1.2067	1.1968	1.3166	0.7871	1.0682	1.0275	0.8819	1.2571	1.0347	1.2493	1.5408	2.7143	1.3899	1.5029
ENSMUSG00000108328	Gm45196	0	0	0	0	0.0859	0	0	0	0	0.1064	0.0981	0.3212	0	0.1149	0.4652	0.1782
ENSMUSG00000081058	Hist2h3c2	1.0159	1.2817	1.0037	1.0226	2.1542	0.9056	0.7375	0.9094	0.9395	1.4637	2.2222	2.5977	1.8315	1.3013	0.5644	2.0894
ENSMUSG00000029337	Fgf5	0	0	0	0.0278	0.1134	0	0	0	0	0.0702	0.0324	0.0353	0.0299	0.0758	0.0384	0.0294
ENSMUSG00000038112	AW551984	0.1549	0.1478	0.2244	0.1372	0.338	0.243	0.2474	0.2034	0.1418	0.4043	0.4126	0.4357	0.6389	0.6235	0.4575	0.4954
ENSMUSG00000038793	Lefty1	1.0717	1.3479	1.9412	2.4127	2.6207	1.4712	1.3787	1.6709	2.453	2.5977	3.1773	3.0647	3.1029	5.2851	3.0019	4.0131
ENSMUSG00000109770	Gm30085	0	0	0	0	0.1076	0	0	0	0.2908	0	0	0.268	0	0	0.1456	0.1115
ENSMUSG00000086620	Rspo4os	0	0	0	0	0.1107	0	0	0	0.1496	0	0	0.0689	0	0.296	0	0.0574
ENSMUSG00000098597	Mir6418	0	0	0	0	1.2327	0	0	0	1.6666	0	0	0.768	1.9493	0	0.8344	0.639
ENSMUSG00000031365	Zfp275	2.3045	1.8777	2.34	2.3917	3.1736	1.9447	2.218	1.9254	3.4666	2.7733	2.9525	4.2819	4.664	6.3111	3.1012	4.1076
ENSMUSG00000028341	Nr4a3	0.6451	0.4094	0.4988	0.7085	1.2668	0.6326	0.4467	0.4003	1.2485	0.6307	0.933	1.4605	1.8097	2.4545	1.186	1.4116
ENSMUSG00000029471	Camkk2	3.3986	2.7982	3.4529	2.8397	4.2381	3.5694	3.3826	2.5553	4.1856	3.2005	4.025	5.3458	5.378	7.5527	4.8762	4.1452
ENSMUSG00000039774	Galnt12	19.722	15.6421	18.6069	35.7094	49.9692	22.3665	16.913	14.4603	47.9146	43.1428	42.9179	69.6774	82.1702	137.944	57.8309	84.8929
ENSMUSG00000041301	Cftr	30.6574	34.3257	24.1279	41.9715	70.2593	22.7929	22.2805	27.1975	73.9236	59.0034	50.2712	86.5935	101.159	196.44	82.2476	142.939
ENSMUSG00000042258	Isl1	1.0232	0.8049	0.6896	0.9484	1.4681	0.91	1.0767	0.7029	1.2829	0.6655	0.7157	1.2716	1.4345	2.7779	1.4299	1.5036
ENSMUSG00000024063	Lbh	61.9806	35.5429	54.0572	59.5824	62.9455	52.4512	57.1005	57.0784	65.4997	52.5775	82.2909	103.442	72.9065	48.9559	60.3773	74.7048
ENSMUSG00000020325	Fstl3	1.2329	1.0694	1.5702	1.5073	1.7974	1.4357	1.4015	1.0117	1.8421	1.5804	1.6886	2.6009	1.6809	1.5123	2.2369	1.8034
ENSMUSG00000043903	Zfp469	0.1528	0.0265	0.2215	0.3384	0.6439	0.2697	0.2712	0.2759	0.4664	0.2565	0.6041	0.4872	1.0183	1.3535	0.2802	0.5007
ENSMUSG00000004098	Col5a3	1.5219	1.224	1.892	1.8178	2.769	1.6144	2.1604	1.8846	2.5333	2.1023	4.0185	3.3596	3.3362	3.4253	3.5793	2.6659
ENSMUSG00000005958	Ephb3	6.3512	5.1191	4.8294	6.5234	12.3186	6.6684	4.359	4.72	10.5901	8.8812	10.2205	17.1757	14.1749	19.1455	16.9048	10.8675
ENSMUSG00000025372	Baiap2	3.3591	2.979	4.3239	5.0842	6.9716	4.8481	5.1065	3.3758	6.7764	4.2925	7.4921	12.1373	9.6399	12.3637	9.7258	7.4639
ENSMUSG00000027661	Slc2a10	1.9791	1.8768	2.1747	3.1748	4.1694	2.277	1.8963	1.9271	4.8586	3.1242	4.1043	5.8387	5.0444	9.6932	4.9723	7.2873
ENSMUSG00000033684	Qsox1	20.4066	16.6555	21.6608	40.8519	44.7884	22.3941	22.8125	25.2389	43.1121	40.9923	47.9801	66.6013	60.6281	92.9552	54.1036	66.5942
ENSMUSG00000042303	Sgsm3	8.4737	7.5748	10.6498	13.0676	16.6547	10.5981	8.5727	9.7913	17.9872	12.8568	16.6439	22.1515	22.3417	39.2023	20.5201	23.9796
ENSMUSG00000044033	Ccdc141	0.4261	0.4393	0.7281	0.8664	1.1191	0.5124	0.6919	0.6597	1.1614	0.8844	1.3196	1.8091	1.5943	1.4888	1.474	1.7562
ENSMUSG00000046841	Ckap4	5.4894	7.2214	7.5124	11.908	17.393	7.5956	6.6019	6.4314	17.4968	16.1199	17.7945	20.6152	31.907	51.0101	18.7927	31.1186
ENSMUSG00000049999	Ppp1r3d	0.4325	0.4752	0.5745	0.6385	0.781	0.5938	0.3326	0.3313	0.7626	0.5914	0.9168	1.0003	1.2122	1.3059	0.7342	0.9673
ENSMUSG00000056481	Cd248	1.104	0.9895	2.1995	3.3952	5.9805	1.5516	3.1016	2.1137	4.4546	3.4305	6.3245	4.4506	5.0497	7.4809	5.6971	6.1433
ENSMUSG00000111514	E230014E18Rik	0.329	0.4756	0.0993	0.6476	0.9077	0.1075	0.0973	0.27	0.7809	0.4089	0.9424	0.8226	1.7398	1.8763	0.7819	1.7966
ENSMUSG00000103186	Gm37088	0	0	0.2101	0	0.3492	0	0.2059	0.1904	0.7081	0.4326	0	0.8702	0.184	0.467	0.2363	0.362
ENSMUSG00000009941	Nxf2	0.0367	0.0318	0	0	0.138	0.036	0.0325	0.0301	0.1119	0.0684	0.0315	0.172	0.1164	0.0369	0	0.1431
ENSMUSG00000034683	Ppp1r1c	0	0	0	0	0.0122	0	0	0	0.0164	0.0151	0.0139	0.0303	0	0.0163	0	0.0252
ENSMUSG00000072945	Ripply1	0	0	0	0.2572	0.6118	0.1139	0	0.2859	0.3545	0.758	0.8984	0.7623	0.3686	0.1169	0.3549	0.7249
ENSMUSG00000009566	Fpgs	6.1201	6.7483	6.4177	7.9557	9.5638	5.9039	6.8587	8.2954	9.6787	8.9623	9.9009	10.7093	9.4142	11.8447	11.8362	8.8915
ENSMUSG00000073598	1700066B19Rik	1.9591	1.4689	2.0149	2.9412	6.321	2.442	1.8855	1.8256	6.6206	6.253	8.4463	8.6548	7.0325	17.0767	7.8128	8.2894
ENSMUSG00000087476	Rap1gapos	1.2001	1.5613	3.0793	4.429	7.073	2.9418	1.597	2.4618	6.1038	5.4072	8.0781	6.9383	6.346	8.2529	5.093	7.0214
ENSMUSG00000047940	Stpg2	0	0	0	0	0.0235	0	0	0	0	0	0	0.0585	0	0	0	0
ENSMUSG00000070908	Gm13288	0	0	0	0	0.0249	0	0	0	0	0	0	0.062	0	0	0	0
ENSMUSG00000071665	Foxr2	0	0	0	0	0.0221	0	0	0	0	0	0	0.055	0	0	0	0
ENSMUSG00000082467	Gm6743	0	0	0	0	0.0665	0	0	0	0	0	0	0.1657	0	0	0	0
ENSMUSG00000085931	Gm12648	0	0	0	0	0.108	0	0	0	0	0	0	0.1346	0	0	0	0
ENSMUSG00000091635	Vmn2r13	0	0	0	0	0.0284	0	0	0	0	0	0	0.0354	0	0	0	0
ENSMUSG00000092182	Gm20407	0	0	0	0	0.2371	0	0	0	0	0	0	0.1477	0	0	0	0
ENSMUSG00000096895	Gm25245	0	0	0	0	0.6624	0	0	0	0	0	0	0.8254	0	0	0	0
ENSMUSG00000102706	Gm7417	0	0	0	0	0.1499	0	0	0	0	0	0	0.1867	0	0	0	0
ENSMUSG00000022061	Nkx3-1	0	0	0	0	0.0222	0	0	0	0	0	0	0.0276	0	0	0.03	0
ENSMUSG00000083533	Gm13450	0	0	0	0	0.4244	0	0	0	0	0	0	0.5289	0	0.5677	0	0
ENSMUSG00000083776	Gm13473	0	0	0	0	0.1931	0	0	0	0	0	0	0.2407	0	0.2583	0	0
ENSMUSG00000083783	Gm12739	0.2466	0.2139	0.2233	0	0.5566	0	0.2188	0.2024	0	0.2299	0.2119	0.4624	0.1956	0.9928	0.2512	0.1924
ENSMUSG00000105686	Gm35394	0	0	0	0	0.0218	0	0	0	0	0	0	0.0543	0	0.0292	0	0
ENSMUSG00000109392	Gm5737	0	0	0	0	0.1114	0	0	0	0	0	0	0.1389	0	0.2981	0	0
ENSMUSG00000072600	Ear-ps9	0	0	0	0	0.1541	0	0	0	0	0	0	0.384	0.1624	0	0	0
ENSMUSG00000085946	AA387200	0	0	0	0	0.0602	0	0	0	0	0	0	0.075	0.0635	0	0	0
ENSMUSG00000087597	Gm15345	0	0	0	0	0.3207	0	0	0	0	0	0	0.1332	0.1127	0	0	0
ENSMUSG00000067724	Gbx1	0.0271	0	0	0.02	0.102	0.0266	0.0241	0.0222	0	0	0.0233	0.0762	0.043	0	0.0552	0.0211
ENSMUSG00000103713	Gm2136	0	0	0	0	0.0275	0	0	0	0	0	0	0.0343	0.087	0	0.0372	0
ENSMUSG00000104101	Gm37881	0	0	0	0	0.1684	0	0	0	0	0	0	0.2098	0.1775	0	0.2279	0
ENSMUSG00000100090	Gm29199	0.1216	0.1054	0.1101	0.0897	0.1829	0.1192	0	0.0997	0	0.1133	0.1045	0.3419	0.3857	0.367	0	0.0948
ENSMUSG00000105020	Gm7205	0	0	0	0	0.0536	0	0	0	0	0	0	0.0668	0.0565	0.1433	0	0
ENSMUSG00000002012	Pnck	3.0589	2.7361	3.636	3.6337	3.8838	3.1869	3.6468	2.6669	2.9658	3.0298	3.1215	4.1674	4.9285	7.0228	5.0629	3.2439
ENSMUSG00000011154	Cfap161	0	0	0.0268	0	0.0445	0.029	0	0	0	0.0275	0.0254	0.0831	0.0703	0.0892	0.0903	0
ENSMUSG00000034384	Barhl2	0	0	0	0	0.0306	0	0	0	0	0	0	0.0382	0.0646	0.041	0.0415	0
ENSMUSG00000039478	Micu3	0.5818	0.6374	0.8042	0.5424	0.8755	0.7957	0.815	0.7412	0.732	0.5424	0.6973	0.8613	1.1659	1.4638	1.3411	0.6091
ENSMUSG00000073652	Apol7d	0.0451	0.0391	0.0408	0	0.0678	0	0	0	0.0458	0	0	0.2534	0.1072	0.136	0.1377	0.0351
ENSMUSG00000106223	2400006E01Rik	0	0	0	0	0.1622	0	0	0	0	0	0	0.1011	0.0855	0.1085	0.1098	0
ENSMUSG00000105481	6430500D05Rik	0	0	0	0	0.0603	0	0	0	0	0	0.0688	0.0751	0	0	0	0
ENSMUSG00000082200	Gm12871	0	0	0	0	0.1618	0	0	0	0	0	0.1848	0.4033	0	0	0.2191	0
ENSMUSG00000099440	Gm29593	0	0	0	0	0.1143	0	0	0	0	0	0.1306	0.1425	0	0	0.1548	0
ENSMUSG00000100444	C530043A13Rik	0	0	0	0	0.0179	0	0	0	0	0	0.0204	0.0222	0	0	0.0483	0
ENSMUSG00000052616	Terb1	0.0251	0.0872	0.0683	0.0742	0.1134	0.0493	0.0223	0.0825	0.0767	0.0234	0.2159	0.1649	0.0797	0.354	0.128	0.098
ENSMUSG00000004371	Il11	0.3277	0.3249	0.212	0.1728	0.5284	0.1836	0.2077	0.3074	0.4287	0.2182	1.0059	0.5268	0.5942	0.2827	1.4307	0.3653
ENSMUSG00000025854	Fam20c	1.0721	0.8183	1.4241	1.7727	2.3447	1.3176	1.4585	1.5249	1.9486	1.6925	2.506	2.4124	3.1749	3.7405	3.8584	2.0296
ENSMUSG00000031654	Cbln1	0.1241	0.1883	0.2247	0.0229	0.3267	0.1217	0.1376	0.1273	0.2209	0.2024	0.3732	0.4653	0.5413	0.437	0.3159	0.0484
ENSMUSG00000033960	Jcad	1.9597	1.4691	2.3452	1.7151	2.5171	2.2784	1.9498	1.2405	2.3779	2.1923	2.9109	2.651	3.6196	4.5079	3.4075	2.0202
ENSMUSG00000051343	Rab11fip5	2.169	1.1475	2.6609	2.7932	3.9352	2.8508	2.9206	2.3857	2.5976	2.696	4.5738	4.4998	4.2828	5.0934	4.4341	3.2641
ENSMUSG00000066607	6030419C18Rik	0.3637	0.3856	1.464	1.1932	2.463	1.8229	1.4701	0.3979	1.5622	1.8084	3.5076	4.3195	3.0133	3.3351	4.0752	0.9143
ENSMUSG00000080774	Gm9143	0	0	0	0	0.0951	0	0	0	0	0.1179	0	0.1186	0	0	0	0
ENSMUSG00000081590	Gm14413	0	0	0	0	0.1737	0	0	0	0	0.2152	0	0.2165	0	0	0	0
ENSMUSG00000099207	Gm10637	0	0	0	0	0.0196	0	0	0	0	0.0243	0	0.0245	0	0	0	0
ENSMUSG00000091028	Gm10722	0	0	0	0.1068	0.5444	0	0	0.1187	0	0.2698	0.1244	0.5427	0.3443	0.1456	0.1474	0.1129
ENSMUSG00000051599	Pcdhb2	0.067	0	0.0303	0.0247	0.1512	0.0657	0.0594	0.0275	0.0341	0.0937	0	0.1884	0.2391	0.0337	0.1364	0.0261
ENSMUSG00000090260	2810442N19Rik	0	0	0	0	0.0764	0	0	0	0	0.0946	0.1745	0.0952	0	0	0	0
ENSMUSG00000107212	Gm5302	0	0	0	0	0.089	0	0	0	0	0.2207	0.1017	0.111	0	0	0	0
ENSMUSG00000046714	Foxc2	0.0691	0.06	0.0939	0.0766	0.2081	0.1356	0.1534	0.1135	0.1407	0.2256	0.2971	0.2917	0.4662	0.2088	0.3169	0.1079
ENSMUSG00000079330	Lemd1	0	0.0176	0	0.0075	0.0534	0.0199	0.018	0	0.0103	0.0567	0.1482	0.1902	0.0965	0.1021	0.093	0.0237
ENSMUSG00000106082	4930404A12Rik	0	0	0	0	0.0975	0	0	0	0.1318	0	0	0.1215	0	0	0	0
ENSMUSG00000107766	Gm44073	0	0	0	0	0.1652	0	0	0	0.2234	0	0	0.2059	0	0	0	0
ENSMUSG00000065653	Gm23105	0	0	0	0	0.529	0	0	0	2.1454	0	0	1.9774	0	0	0.7161	0
ENSMUSG00000035045	Zc3h12b	0.2228	0.2442	0.2124	0.3463	0.4236	0.3795	0.3954	0.3657	0.525	0.2843	0.3326	0.5058	0.6419	0.6728	0.6929	0.3019
ENSMUSG00000092035	Peg10	0.1272	0.0735	0.1408	0.1564	0.2339	0.1801	0.1755	0.0812	0.2156	0.1054	0.1336	0.1987	0.325	0.2702	0.4318	0.0661
ENSMUSG00000082475	Gm7206	0	0.215	0	0.183	0.5596	0.2431	0	0.2034	0.5044	0.2311	1.0652	0.4649	0	0	0.505	0
ENSMUSG00000085654	Gm12536	1.0526	0.4565	0.7149	0.5827	1.1879	0.258	0.4669	0.4319	2.1414	0.7359	1.809	2.7138	1.0436	2.1186	0.536	0.6158
ENSMUSG00000019997	Ctgf	3.3256	2.9988	3.4591	3.1596	5.4752	5.2628	3.5056	2.1615	7.8043	4.7272	13.2705	9.1996	5.1975	6.6607	8.1161	2.9797
ENSMUSG00000006362	Cbfa2t3	4.7592	3.8645	4.412	4.7918	4.8083	4.4019	4.7314	4.4592	6.2375	3.9227	5.4046	6.1814	5.2386	4.7557	5.0995	3.7917
ENSMUSG00000022589	Cyp11b2	0	0	0	0	0.0436	0	0	0	0.059	0	0.0498	0.0544	0.046	0	0.059	0
ENSMUSG00000035109	Shc4	0.228	0.1483	0.0826	0.0926	0.2573	0.1341	0.1517	0.1871	0.3247	0.2126	0.3429	0.4062	0.4431	0.459	0.3716	0.2223
ENSMUSG00000039198	Ptchd3	0	0	0	0	0.041	0	0	0	0.0555	0	0.0234	0.0256	0.0216	0.0823	0.0278	0
ENSMUSG00000063060	Sox7	0.7427	0.5203	0.8019	0.6747	1.2035	0.9243	0.8363	0.7032	1.0751	0.9586	1.1291	1.098	1.2008	1.6673	1.3965	0.9359
ENSMUSG00000067780	Pi15	0.0408	0.0236	0.0739	0.1507	0.1945	0.1067	0.0966	0.1452	0.1938	0.1522	0.1637	0.2296	0.2914	0.2602	0.3326	0.1168
ENSMUSG00000097639	Platr4	0.1107	0.032	0	0.0817	0.1388	0.0362	0.0655	0.1211	0.1501	0.1032	0.1585	0.2076	0.1756	0.3342	0.3758	0.0864
ENSMUSG00000105854	Gm8925	0	0	0	0	0.1858	0	0	0	0.1256	0.1151	0	0.2315	0	0	0.1258	0
ENSMUSG00000111767	4930546K05Rik	0.0237	0.0205	0	0.0175	0.0356	0	0.021	0	0.1446	0.0662	0	0.0888	0.0564	0.0238	0.0483	0.0185
ENSMUSG00000073938	Olfr632	0	0	0	0	0.0216	0	0	0	0.0584	0.0268	0.0247	0.0269	0	0	0	0
ENSMUSG00000094018	S100a2	0	0	0	0	0.225	0	0	0	0.6084	0.2788	0.257	0.5608	0	0	0	0
ENSMUSG00000045609	Gm5455	0	0	0	0	0.0972	0	0	0	0.1315	0.1205	0.111	0.1212	0	0	0.1316	0
ENSMUSG00000082185	Gm12428	0.1296	0.1124	0.1174	0.0956	0.39	0	0.115	0.1063	0.3954	0.4832	0.2227	0.6074	0.2056	0.2608	0.132	0
ENSMUSG00000022510	Trp63	0	0	0.0102	0.0083	0.0253	0.011	0	0.0092	0.0457	0.0209	0.0193	0.0316	0.0445	0	0.0457	0.0088
ENSMUSG00000013089	Etv5	2.3419	2.2105	3.1814	2.8471	5.5799	2.9718	3.7074	2.9579	7.4505	6.25	7.3396	9.7299	7.1027	7.9488	8.7462	4.3883
ENSMUSG00000023868	Pde10a	0.3739	0.2335	0.4334	0.4084	1.0746	0.5573	0.6435	0.2393	0.8596	0.8993	1.0667	1.311	1.2753	1.7083	1.5233	0.6475
ENSMUSG00000049387	Cox7b2	0	0	0	0	0.2615	0	0	0	0	0	0	0	0	0	0	0.1356
ENSMUSG00000059042	Klk1b9	0	0	0	0	0.0815	0	0	0	0	0	0	0	0	0	0	0.1689
ENSMUSG00000085818	Gm13267	0	0	0	0	0.1624	0	0	0	0	0	0	0	0	0	0	0.0842
ENSMUSG00000089773	Skint1	0	0	0	0	0.0235	0	0	0	0	0	0	0	0	0	0	0.0244
ENSMUSG00000103603	Gm37020	0	0	0	0	0.0715	0	0	0	0	0	0	0	0	0	0	0.1482
ENSMUSG00000104333	Gm10253	0	0	0	0	0.0754	0	0	0	0	0	0	0	0	0	0	0.1564
ENSMUSG00000105754	Gm23604	0	0	0	0	0.5174	0	0	0	0	0	0	0	0	0	0	0.5364
ENSMUSG00000106912	Gm43785	0	0	0	0	0.0527	0	0	0	0	0	0	0	0	0	0	0.0546
ENSMUSG00000107262	Gm18753	0	0	0	0	0.1252	0	0	0	0	0	0	0	0	0	0	0.1298
ENSMUSG00000107920	Gm7783	0	0	0	0	0.0908	0	0	0	0	0	0	0	0	0	0	0.0941
ENSMUSG00000063975	Slco1a5	0	0.022	0	0.0187	0.1333	0	0	0	0	0	0.0217	0	0.0201	0	0.0773	0.0592
ENSMUSG00000101392	Gm29163	0	0	0	0	1.3249	0	0	0	0	0	0	0	0	0	0.8967	2.7473
ENSMUSG00000084177	Gm13508	0	0	0	0	0.0915	0	0	0	0	0	0	0	0	0.1223	0	0.0948
ENSMUSG00000084638	Gm23889	0	0	0	0	0.6815	0	0	0	0	0	0	0	0	0.9116	0	2.1199
ENSMUSG00000090331	Gm17199	0	0	0	0	0.1704	0	0	0	0	0	0	0	0	0.2279	0	0.1767
ENSMUSG00000093901	Olfr893	0	0	0	0	0.0242	0	0	0	0	0	0	0	0	0.0973	0	0.0503
ENSMUSG00000105260	Gm40040	0.1308	0	0	0.0966	1.3782	0.1283	0.1161	0.1074	0.2662	0.122	0.2249	0.2453	0.2076	1.5801	0.3998	0.5103
ENSMUSG00000077633	Gm22148	0	0	0	0	0.6624	0	0	0	0	0	0	0	0.6984	0	0	0.6868
ENSMUSG00000081265	Gm11282	0	0	0	0	0.0501	0	0	0	0	0	0	0	0.1055	0	0	0.0519
ENSMUSG00000089598	Gm26158	0	0	0	0	0.5956	0	0	0	0	0	0	0	1.2559	0	0	0.6176
ENSMUSG00000096109	Olfr1537	0	0	0	0	0.0172	0	0	0	0	0	0	0	0.0727	0	0	0.0715
ENSMUSG00000000216	Scnn1g	0	0.0273	0	0.1627	0.2133	0	0	0	0	0	0	0	0.5996	0.9509	0	0.9828
ENSMUSG00000000792	Slc5a5	0.547	0.4465	0.5536	1.4961	2.8081	0.4101	0.3996	0.1848	0.4582	0.4799	0.4977	0.6033	3.7515	7.3502	0.4588	6.8772
ENSMUSG00000002504	Slc9a3r2	23.2485	14.626	20.1477	23.8149	25.155	19.8088	16.8491	15.9946	24.0741	18.4436	23.9237	22.5013	37.6765	61.3709	19.2583	35.3939
ENSMUSG00000002633	Shh	0.6949	0.574	0.8391	1.0258	1.3942	0.6165	0.5284	0.1629	0.4712	0.2159	0.5118	0.5894	2.4147	4.6288	0.8426	4.2334
ENSMUSG00000003418	St8sia6	1.1308	1.2901	1.3024	4.1917	7.5745	1.145	1.2759	1.1297	1.7505	0.8823	1.3203	1.1985	9.3795	20.1639	1.2895	15.6877
ENSMUSG00000009628	Tex15	0.0392	0.0425	0.0089	0.1229	0.2799	0.0096	0.0174	0.0241	0.01	0.0091	0.0421	0.0184	0.2951	0.5715	0.0199	0.527
ENSMUSG00000012350	Ehf	21.1859	27.8864	20.0437	57.7251	75.685	18.5707	19.186	18.4105	43.4978	40.2407	40.6798	60.0485	107.355	229.198	51.5722	143.304
ENSMUSG00000015787	Abo	0	0	0	0.3984	1.0706	0	0	0	0	0.2287	0.0843	0.046	2.1405	4.3947	0.05	3.8659
ENSMUSG00000017165	Gast	0.6144	1.0658	0.9273	2.1163	11.0943	0.2008	0.1817	0.168	0.2083	0	0.528	0.768	14.9448	24.3202	1.043	34.9878
ENSMUSG00000017211	Gsdma2	0.1222	0.106	0.0277	1.6013	5.1729	0.3296	0.244	0.1504	0.9947	0.5697	0.9453	1.9481	7.3924	12.1777	1.525	24.314
ENSMUSG00000017897	Eya2	0.6041	0.4412	1.0942	4.7874	8.1573	0.6547	0.4795	0.7566	1.326	2.6675	2.5682	4.0838	10.7685	21.7901	2.8821	15.5761
ENSMUSG00000019102	Aldh3a1	0.0485	0.0421	0	0.1432	0.6205	0.1427	0.0861	0.0398	0.2961	0.1809	0.0417	0.1364	1.0774	0.9276	0	2.5355
ENSMUSG00000021381	Barx1	0	0	0	0.1988	1.5199	0	0	0.0553	0.0685	0.1883	0.0579	0.1263	1.4421	2.033	0.0686	2.2588
ENSMUSG00000021536	Adcy2	0.7159	0.6597	1.0535	1.1229	2.003	1.0529	1.1313	0.5324	0.8192	0.7925	1.3265	0.9858	2.7327	4.5479	1.4127	2.5131
ENSMUSG00000021596	Mctp1	0.7704	0.4488	0.8226	0.6026	0.9949	0.699	0.7957	0.4812	0.8538	0.4824	0.8102	0.8516	1.6508	2.0714	0.8198	1.3634
ENSMUSG00000021747	4930452B06Rik	0.1406	0.1524	0.0955	0.4409	0.8196	0.2412	0.1559	0.1153	0.286	0.0655	0.0302	0.1318	1.6166	2.0864	0.2147	1.535
ENSMUSG00000021768	Dusp13	0.0343	0.1787	0.1244	0.1774	0.3875	0.1347	0.0609	0.0563	0.1397	0.128	0.059	0.1609	0.4902	0.4837	0.2098	0.5624
ENSMUSG00000021795	Sftpd	0	0.0616	1.4155	1.1012	1.8174	0	1.1346	0.4081	0.0723	1.3246	0.4274	0.0666	7.3822	5.5054	0.0724	4.7109
ENSMUSG00000022469	Rapgef3	3.2115	2.5277	3.2451	4.4447	5.6046	3.1782	2.9284	2.3059	3.8416	2.1623	3.2581	3.4152	6.7105	13.7363	3.8314	6.7273
ENSMUSG00000022598	Psca	0.7668	0.4751	0.6944	49.1593	62.6382	2.0408	1.069	2.0674	2.7857	2.9614	3.3887	2.4648	137.11	190.828	3.6819	336.261
ENSMUSG00000022610	Mapk12	2.8925	3.2874	4.0648	4.0859	5.6284	4.3521	3.1856	2.4144	2.9931	2.278	2.1427	4.021	7.3181	16.6127	3.708	8.1699
ENSMUSG00000022754	Tmem45a	0.4007	0.2941	0.4467	5.256	8.9992	0.8766	0.547	0.5059	1.317	1.7817	2.4106	2.63	17.0672	26.9594	2.1664	27.1982
ENSMUSG00000022793	B4galt4	29.6409	25.9522	25.3527	28.2083	36.5855	27.5108	21.8044	19.3509	28.3821	26.3289	22.8281	28.1688	39.3582	67.2284	26.7727	40.0416
ENSMUSG00000024253	Dync2li1	2.5615	1.9749	3.9951	3.4662	5.3535	2.8605	2.5882	2.7441	3.9808	3.3165	2.5069	3.1353	6.3775	11.1707	2.9713	5.8282
ENSMUSG00000024682	Gif	0.3065	0.1595	0	0.5429	2.6286	0.0601	0.0544	0.1006	0.1247	0.5142	0.0527	0.2299	4.3269	7.4637	0.0624	8.0328
ENSMUSG00000025268	Maged2	5.0025	4.0616	5.4787	7.7928	11.5325	5.7038	4.8511	4.63	6.361	6.0192	5.7484	8.0442	13.7267	25.524	7.2282	15.4967
ENSMUSG00000026765	Lypd6b	0.1809	0.2197	0.2621	0.6142	1.1977	0.3902	0.2568	0.2969	0.552	0.3373	0.5907	0.6444	1.1191	2.4758	0.3685	3.5842
ENSMUSG00000029992	Gfpt1	53.3876	47.7753	47.2912	72.8829	99.3813	52.3312	48.5524	40.2549	86.3433	71.2455	59.0028	83.8063	141.376	270.228	86.5678	166.017
ENSMUSG00000031089	Slc6a14	0	0.0238	0.0248	0.1215	0.3922	0.0269	0.073	0.0225	0.0279	0	0.0236	0	1.1315	1.2424	0.0838	1.4553
ENSMUSG00000031112	Stk26	1.126	0.7596	0.9064	1.2005	1.5733	0.6659	0.5867	0.6599	1.0545	0.7164	1.0597	0.9719	2.3108	3.7592	0.9102	2.5375
ENSMUSG00000031608	Galnt7	56.2932	46.0272	43.5755	65.2722	76.3718	46.1777	38.2811	32.6836	62.153	43.7182	44.4602	65.3381	115.607	224.503	66.0865	143.203
ENSMUSG00000031626	Sorbs2	1.4612	1.2527	1.4979	1.5255	1.6848	1.2935	1.4494	1.0436	1.1802	0.9901	1.1714	1.3256	2.3074	3.9964	1.4918	2.3775
ENSMUSG00000032006	Pdgfd	1.2545	1.0622	1.7041	2.4692	3.8429	1.2008	1.4575	1.0539	1.7319	1.6428	1.617	2.1002	4.8331	8.8976	2.2512	6.897
ENSMUSG00000032076	Cadm1	1.6964	1.0723	1.6834	2.0381	2.5799	1.6988	2.0815	1.4735	2.0194	1.4469	1.4345	2.005	4.3016	5.9482	2.0863	4.3362
ENSMUSG00000033488	Cryzl2	4.9444	4.0307	3.8045	5.9821	7.1328	4.9212	4.4197	4.3928	5.2188	4.852	3.7697	5.3677	10.1441	20.6152	5.3012	12.2387
ENSMUSG00000033676	Gabrb3	0.1008	0.1249	0.6129	1.0735	2.1994	0.7201	0.8049	0.13	0.2051	0.1208	0.5568	0.54	2.5243	4.4781	1.1587	3.7745
ENSMUSG00000034755	Pcdh11x	0	0.0059	0.0122	0.0249	0.0457	0.0265	0.018	0.0055	0.0069	0.0063	0.0058	0.0127	0.0482	0.136	0.0138	0.0685
ENSMUSG00000035638	Muc20	0.7954	0.8928	0.7839	1.744	2.8514	1.2387	0.6849	0.7294	0.9757	0.3489	1.0453	1.0528	3.6369	7.5808	1.4534	3.2849
ENSMUSG00000037736	Limch1	1.4228	1.3057	1.4963	1.5651	2.5415	1.4311	1.2786	0.9189	1.2139	1.3606	1.4593	1.6437	2.9852	4.7759	1.6829	3.2223
ENSMUSG00000038600	Atp6v0a4	0.0189	0.0329	0.1201	0.6012	1.0975	0.0371	0.1849	0.1088	0.0771	0.4591	0.5209	0.2309	1.4876	4.0607	0.1929	3.5319
ENSMUSG00000039903	Eva1c	0.3713	0.1718	0.2914	0.4385	0.8753	0.1214	0.1537	0.0609	0.2014	0.1384	0.234	0.2089	1.0013	1.7935	0.2773	0.8882
ENSMUSG00000040693	Slco4c1	0.1344	0.1498	0.1564	0.1558	0.2455	0.1129	0.1873	0.126	0.2148	0.2147	0.132	0.162	0.274	0.7147	0.1173	0.4193
ENSMUSG00000041012	Cmtm8	1.385	1.4175	1.6556	4.8864	6.419	1.5753	1.966	2.4093	3.353	2.2982	3.0467	3.2981	9.6893	18.1754	3.188	14.1319
ENSMUSG00000041608	Entpd3	0.7025	1.2186	1.2496	1.2407	1.7932	1.0578	0.8681	0.7205	0.9953	1.2395	1.2935	1.3407	3.781	4.8224	1.5332	4.4035
ENSMUSG00000042268	Slc26a9	0.0541	0	0.1469	0.4524	1.2207	0	0.112	0.0888	0.1834	0.1344	0.2943	0.4225	1.3727	2.3221	0.2387	2.5312
ENSMUSG00000042766	Trim46	2.0123	3.0814	3.2173	3.7591	4.7291	3.4835	3.0196	1.7328	1.7185	2.3391	2.7539	2.3991	7.0743	11.3009	3.1123	6.6281
ENSMUSG00000044694	2010007H06Rik	2.9785	2.8981	3.5447	3.2414	5.4158	2.3777	3.3371	2.6477	2.3889	2.4919	2.0509	2.9536	5.8004	14.0847	3.4227	7.0005
ENSMUSG00000044912	Syt16	0.2786	0.1812	0.3785	1.0282	2.2797	0.8196	0.8342	0.0286	0.248	0.1623	0.5387	0.9142	2.6519	3.0493	1.0996	5.488
ENSMUSG00000047642	D930020B18Rik	0.2175	0.283	0.2626	1.739	2.9999	0.2133	0.4824	0.2082	0.1475	0.2365	0.5295	0.4078	4.3989	12.1109	0.5169	7.6063
ENSMUSG00000048078	Tenm4	0.1972	0.171	0.2679	0.6285	0.934	0.4043	0.3499	0.1912	0.3328	0.2632	0.3813	0.4244	1.3046	2.2596	0.6116	1.4823
ENSMUSG00000048915	Efna5	0.4906	0.5877	0.9945	1.1555	1.4591	1.0539	0.8499	0.4793	0.8319	0.7841	1.0842	1.1829	2.539	4.209	1.2613	2.4242
ENSMUSG00000049804	Armcx4	0.648	0.3679	0.8963	1.3827	2.3491	0.9357	0.9303	0.6767	0.803	0.6151	1.0529	1.0604	2.925	4.6598	1.152	2.5551
ENSMUSG00000050463	Krt78	0.192	0.1666	0.2236	0.3645	0.4128	0.2152	0.073	0.1351	0.1953	0.1279	0.165	0.2058	0.9357	0.5798	0.2235	1.7335
ENSMUSG00000053141	Ptprt	0.1046	0.0778	0.4939	1.3729	2.6922	0.4541	0.4507	0.1226	0.304	0.4735	0.8345	0.6723	3.7803	7.0818	1.0043	5.6002
ENSMUSG00000053214	Gm9899	0.0608	0.0791	0.0689	0.1684	0.3432	0.1342	0.1619	0.0998	0.0928	0.0142	0.0653	0.1283	0.4342	0.7193	0.1549	0.6287
ENSMUSG00000055945	Prr18	0.3448	0.276	0.4564	0.7635	1.6962	0.4421	0.8471	0.1959	0.1349	0.2225	0.6381	0.746	2.1458	2.5891	0.8104	1.7173
ENSMUSG00000060188	Cxcl17	0	0	0	0.1827	0.8383	0	0	0	0.1259	0.1154	0	0.1161	0.8837	1.2458	0	1.8348
ENSMUSG00000060985	Tdrd5	0	0.0236	0.0246	0.1002	0.1941	0	0.0361	0.0223	0.0138	0.0253	0.0583	0.0382	0.2801	0.5467	0.0277	0.5297
ENSMUSG00000061517	Sox21	0	0.0215	0.0674	0.787	1.5859	0.0243	0.088	0	0.3279	0.2081	0.3196	1.0694	3.8355	3.3691	0.884	5.165
ENSMUSG00000066438	Plekhd1	0.5022	0.4149	0.6065	1.6947	2.1053	0.6332	0.5517	0.314	0.6812	0.9587	0.9659	1.1884	3.3577	6.8837	1.1449	6.474
ENSMUSG00000075555	Gm10863	0.8201	0.9336	0.9284	0.7945	1.504	0.7539	0.9095	0.5467	0.8342	0.2867	0.8368	0.865	1.6262	3.456	0.8875	1.6793
ENSMUSG00000081443	Gm3880	0	0	0	0	0.4207	0	0	0	0	0	0.2402	0	1.3304	0.5627	0	1.3084
ENSMUSG00000086061	Gm13075	0.0561	0	0.0508	0.0828	0.2955	0	0	0	0	0	0	0	0.267	0.7905	0.1143	0.5252
ENSMUSG00000101304	Plet1os	0.1513	0.4594	0.6167	1.0612	1.5372	0	0.2014	0.1242	0.3079	0.4938	0.1951	0.5675	2.0407	6.4728	0	5.1355
ENSMUSG00000102676	Gm37435	0.0239	0.0207	0	0.0881	0.1616	0	0.0424	0.0196	0	0	0.0205	0.0224	0.3408	0.4564	0	0.54
ENSMUSG00000102758	Naaladl2	0.1267	0.1334	0.3524	0.4007	0.6264	0.0887	0.1525	0.2302	0.2669	0.3543	0.1089	0.3733	1.0766	1.9215	0.47	1.6377
ENSMUSG00000104061	Gm37953	0.3	0.2169	0.1811	0.1476	0.4138	0.1961	0.0887	0.2462	0.2035	0.2331	0.1719	0.1875	0.5553	0.9561	0.2546	0.5461
ENSMUSG00000104616	Gm6069	0.2035	0.1765	0.1843	0.3004	0.9185	0	0.1805	0.167	0	0	0	0	0.4842	2.2525	0	0.4762
ENSMUSG00000106396	Gm42902	0.2846	0.1234	0.6444	1.2604	2.0343	0	0.6313	0	0	0.398	0.1223	0.1334	4.6279	6.4446	0.1449	5.6616
ENSMUSG00000109636	Gm45644	0	0	0	0.0508	0.1552	0	0	0	0	0.0321	0.0295	0.0322	0.3545	0.6228	0	0.4023
ENSMUSG00000110238	Gm19269	0.2343	0.2033	0	0.173	0.2645	0	0.104	0.0961	0	0	0.2014	0	0.7435	1.1792	0.2387	0.5484
ENSMUSG00000110411	Gm45457	0.0915	0.0265	0.1381	0.09	0.1606	0	0.1353	0.1501	0.031	0.0569	0.1048	0.0572	0.3387	0.7059	0.1242	0.3569
ENSMUSG00000110477	Gm3045	0	0	0	0	0.0777	0	0	0	0	0	0	0	0.1228	0.0519	0	0.0805
ENSMUSG00000008734	Gprc5b	1.4039	1.0942	2.3033	3.5143	4.9141	2.7732	2.9424	1.4191	3.0218	2.6365	3.427	3.9297	8.2148	13.0642	4.1033	6.4919
ENSMUSG00000024134	Six2	0.0445	0.0386	0.0403	0.1641	0.3679	0.0872	0	0.073	0	0	0.191	0	0.5642	1.2528	0.4075	1.0058
ENSMUSG00000024743	Syt7	3.462	2.4985	3.2333	5.1307	7.3261	4.4821	3.4914	1.9309	3.9482	3.3157	3.5328	4.9956	9.3217	15.8693	5.7852	10.5921
ENSMUSG00000026315	Serpinb8	0.6876	0.2897	0.3914	0.4495	0.8721	0.6357	0.4881	0.403	0.6995	0.4212	0.3883	0.4973	1.2779	1.5027	0.8004	1.4713
ENSMUSG00000028634	Hivep3	0.6649	0.5486	0.6462	0.8898	1.0982	0.705	0.6762	0.5234	0.7369	0.771	0.8733	0.816	1.7537	2.459	1.1177	2.0157
ENSMUSG00000031700	Gpt2	3.3388	2.7946	3.1296	5.1877	5.6649	3.9287	3.9397	5.3425	4.7719	4.1553	4.6767	5.0242	7.3757	11.5422	5.8662	11.213
ENSMUSG00000037306	Man1c1	2.5189	2.3276	2.9075	3.354	3.9144	3.5677	2.7168	2.6344	3.8017	3.0082	3.4379	3.3495	5.759	9.9745	4.0078	5.2915
ENSMUSG00000037822	Smim14	9.1044	8.3828	9.3721	11.0117	12.5247	9.0604	9.5266	8.724	10.1911	9.2021	9.4857	11.6761	15.2993	26.0045	12.5765	17.103
ENSMUSG00000041930	Fam222a	2.3394	2.1071	2.1458	2.7672	3.3849	2.5292	1.8094	1.9442	2.1051	1.9012	2.4742	3.1212	5.0434	8.7835	3.9712	3.7903
ENSMUSG00000043421	Hilpda	4.8682	4.2966	3.0939	7.628	9.5107	3.0149	3.2583	4.0648	6.6029	7.0862	6.3852	8.3278	16.3946	23.8094	10.5259	22.3869
ENSMUSG00000049946	BC030500	0	0.0462	0.0965	0.1179	0.2805	0.1044	0.0472	0	0	0.0993	0.183	0.0499	0.5491	0.6967	0.217	0.5401
ENSMUSG00000050211	Pla2g4e	0	0	0.0735	0.0599	0.1324	0.0398	0.048	0.0222	0	0	0.0698	0.0127	0.161	0.2316	0.0965	0.2323
ENSMUSG00000054027	Nt5dc3	1.8201	1.9769	2.5084	3.1543	4.3586	2.1107	2.8646	2.2079	3.2201	2.2132	3.2914	3.2646	5.7248	6.5308	3.5788	4.6055
ENSMUSG00000070368	Prok1	0.0291	0	0.0526	0.0215	0.1531	0	0.0516	0.0239	0.0887	0	0	0	0.1383	0.2633	0.2368	0.5442
ENSMUSG00000084999	Gm15839	0	0	0	0	0.2474	0	0	0	0	0	0	0	0.326	0.2482	0.1675	0.1283
ENSMUSG00000101372	Gm19028	0	0	0	0	0.0378	0	0	0	0	0	0.0432	0	0	0	0	0.0392
ENSMUSG00000105624	Gm43187	0	0	0	0	0.0296	0	0	0	0	0	0.0338	0	0	0	0	0.0307
ENSMUSG00000024125	Sbpl	0	0	0	0	0.0815	0	0	0	0	0	0.093	0	0	0.2179	0	0.0845
ENSMUSG00000105022	Gm43537	0	0	0	0.0671	0.1595	0	0	0.0497	0.0616	0	0.2343	0.0568	0.0481	0.1829	0	0.2836
ENSMUSG00000086144	Gm11379	0	0	0	0	0.4169	0	0	0	0	0	0.9524	0	0	1.1154	0.5644	1.2969
ENSMUSG00000093756	Gm18594	0	0	0	0	0.0505	0	0	0	0	0	0.1154	0	0.0533	0	0	0.0524
ENSMUSG00000106139	Gm30648	0.1799	0.117	0.1629	0.1328	0.406	0.1764	0.1197	0.1845	0.1372	0.1677	0.3478	0.1686	0.2497	0.0453	0.3664	0.2105
ENSMUSG00000004360	9330159F19Rik	0.1307	0.1275	0.2071	0.2291	0.5039	0.2242	0.2464	0.1474	0.1163	0.0914	0.2807	0.2144	0.907	0.4768	0.183	0.3823
ENSMUSG00000014158	Trpv4	1.0632	0.6816	1.0675	0.9383	1.8607	1.1331	1.0253	0.531	0.8464	1.1419	1.3108	0.9751	1.9066	3.4425	1.1535	1.8751
ENSMUSG00000034573	Ptpn13	0.7161	0.6617	1.3042	1.5169	2.0148	1.3205	1.1533	1.022	1.4253	1.0159	1.5787	1.2918	2.2413	3.7368	1.3796	2.429
ENSMUSG00000070564	Ntn5	0.1275	0.0369	0.077	0.0628	0.1919	0.1251	0.0377	0	0	0	0.1827	0.0797	0.1686	0.599	0.0866	0.5638
ENSMUSG00000090534	Gm4675	0	0.0266	0	0	0.0693	0	0	0	0	0.0286	0.0528	0.0288	0.1705	0.2473	0	0.1917
ENSMUSG00000008845	Cd163	0.5348	0.389	0.828	1.0823	1.7652	0.7443	0.7193	0.9909	0.6493	0.6754	2.0457	0.4852	1.8609	1.5451	4.867	2.1532
ENSMUSG00000025469	Msx3	0	0	0.1448	0.4427	1.0229	0	0	0.0656	0.0813	0.1491	0.5841	0.0375	1.0466	1.9718	1.7512	1.8716
ENSMUSG00000030116	Mfap5	0.2625	0.2277	0.5467	1.0268	1.7182	0.5405	0.8383	0.9262	1.5753	1.3458	3.1127	1.3043	2.665	3.7247	2.1121	3.5629
ENSMUSG00000030137	Tuba8	0.3747	0.2166	0.6409	0.7067	0.971	0.3674	0.5909	0.4441	0.5928	0.3493	1.4309	0.7025	0.9906	1.2568	0.848	1.0717
ENSMUSG00000032725	Folr2	0.1828	0.2643	0.6622	0.7646	1.6047	0.4182	0.3244	0.8	0.7438	0.6817	2.4087	0.5713	1.305	1.7784	1.7378	2.4719
ENSMUSG00000038725	Pkhd1l1	0.05	0.1178	0.1813	0.1953	0.3066	0.1122	0.1586	0.1525	0.0436	0.1666	0.3379	0.181	0.2268	0.3814	0.3932	0.251
ENSMUSG00000048058	Ldlrad3	0.6726	0.4477	0.8641	1.0852	1.5063	0.6288	0.6938	0.9369	1.0024	0.8894	1.1559	1.0851	1.861	2.251	1.163	1.3178
ENSMUSG00000048988	Elfn1	0.1581	0.0196	0.2045	0.4	0.5946	0.1771	0.2604	0.0185	0.1608	0.2526	0.4657	0.3811	0.9672	0.9999	0.759	0.7927
ENSMUSG00000053897	Slc39a8	2.0527	1.8445	2.0928	3.1483	3.5976	2.0369	2.4101	2.4207	2.8634	3.0137	3.3484	2.7889	3.8122	8.1274	3.8936	4.2096
ENSMUSG00000071984	Fndc1	0.6849	0.5693	1.1975	1.2639	2.7413	1.054	0.9368	1.1865	1.2677	1.2149	2.1908	1.0703	2.1279	4.0114	2.4029	2.7235
ENSMUSG00000079343	C1s2	0.0354	0.1228	0.032	0.209	0.2663	0.1388	0.1884	0	0.036	0.132	0.2737	0.1327	0.3368	0.6411	0.2884	0.6074
ENSMUSG00000095547	Gm10719	0	0	0	0	0.0394	0	0	0	0	0.0488	0	0	0	0	0	0.0408
ENSMUSG00000019865	Nmbr	0	0.0253	0.0264	0.0215	0.0659	0	0	0.0239	0.0297	0.1088	0	0	0.0231	0.1175	0.0594	0.0683
ENSMUSG00000084278	Gm12189	0	0	0	0	0.0777	0	0	0	0	0.0963	0	0	0.0819	0	0	0.0806
ENSMUSG00000089808	Gm7241	0	0	0	0	0.5956	0	0	0	0	0.246	0	0	0.4186	0	0	0.2059
ENSMUSG00000107966	Gm44001	0	0	0	0	0.0188	0	0	0	0	0.0233	0	0	0.0198	0	0.0254	0.0195
ENSMUSG00000000983	Wfdc18	0.4633	0.5358	6.7833	17.8966	35.6724	0.6814	8.7689	1.2039	6.441	43.1186	10.7495	15.927	67.3128	113.381	12.3478	102.465
ENSMUSG00000026602	Nphs2	0	0	0	0.0446	0.0682	0	0.0268	0.0248	0	0.0564	0	0.0283	0.0959	0.1521	0.154	0.1415
ENSMUSG00000070834	Gm13015	0	0	0	0	0.3475	0	0	0	0	0.4305	0	0	0.3663	0.4647	0.4704	0.3602
ENSMUSG00000050295	Foxc1	0.2621	0.1447	0.1727	0.2639	0.6096	0.3271	0.148	0.2738	0.3636	0.4888	0.4915	0.4245	0.7939	1.2232	0.3398	0.8552
ENSMUSG00000096525	Gm2663	0	0.1896	0.3959	0.6453	0.9045	0	0.097	0.0897	0.1112	3.0564	2.7235	0.1025	1.2136	1.7598	0.6679	1.5346
ENSMUSG00000069763	Tmem100	1.4395	1.341	1.3519	0.8657	1.6045	1.516	1.1825	0.7437	1.0304	1.7892	2.3823	1.3996	2.199	1.8243	2.1178	2.0795
ENSMUSG00000108096	Minpp1-ps	0	0	0	0	0.1499	0	0	0	0.1013	0	0	0	0	0	0	0.0777
ENSMUSG00000109882	Gm18706	0	0	0	0	0.133	0	0	0	0.1798	0	0	0	0.0701	0	0	0.0689
ENSMUSG00000041891	Lman1	42.3634	40.1988	37.6608	37.0612	44.2682	37.3757	38.7844	36.1007	44.6934	38.6845	39.2959	41.3439	59.3269	73.8083	40.6944	56.3987
ENSMUSG00000079038	D130040H23Rik	0.5031	0.3636	0.3797	0.6034	0.7413	0.3494	0.4092	0.3784	0.8316	0.3908	0.3783	0.4913	1.2304	2.1307	0.6405	1.7498
ENSMUSG00000084839	Gm14097	2.2048	3.8247	1.4522	3.6986	9.3501	4.3238	4.09	3.2894	5.0973	4.6713	2.4114	4.3222	8.1083	11.2962	4.083	6.4109
ENSMUSG00000094613	A630076J17Rik	0	0	0	0	0.0522	0	0	0	0.0706	0	0	0	0.055	0.0698	0	0.1082
ENSMUSG00000104244	2900018N21Rik	0.1789	0.0517	0.216	0.22	0.2692	0	0.2116	0.1957	0.2426	0.2223	0.2049	0.2236	0.3311	0.8401	0.0607	0.3256
ENSMUSG00000110696	Gm45706	0	0	0	0	0.0332	0	0	0	0.0449	0	0	0	0.035	0.0444	0	0.0344
ENSMUSG00000035305	Ror1	0.4087	0.3262	0.459	0.6517	0.9349	0.6092	0.5512	0.3891	0.765	0.381	0.7025	0.6898	1.3876	1.9416	0.816	0.9183
ENSMUSG00000037185	Krt80	0.9027	1.1515	1.0099	1.1759	1.9578	0.5207	0.8009	0.6536	1.7286	0.8911	1.9166	1.1949	1.8955	1.9239	1.1899	2.6099
ENSMUSG00000089687	Rab42	0.8665	0.7516	0.3363	0.8224	1.0245	0.7283	0.659	0.2032	1.637	0.577	1.0638	0.9285	2.3566	2.1179	1.0087	1.1588
ENSMUSG00000022225	Cma1	0.3509	0.0761	0.3972	0.1295	0.792	0.172	0.0778	0.072	0.8923	0.2453	0.8291	0.4934	1.1132	2.56	0.8934	1.8475
ENSMUSG00000024053	Emilin2	0.7951	0.3762	1.1783	1.4049	1.7947	0.7796	0.8337	1.0676	2.1568	1.415	2.4638	1.4909	2.0067	2.4975	3.362	2.3118
ENSMUSG00000012187	Mogat1	0.5442	1.0489	0.3833	0.5356	1.9108	1.2451	0.2682	0.6946	1.8452	2.1983	1.4029	0.8503	2.8777	3.4077	1.9092	7.5943
ENSMUSG00000087266	Gm15991	0	0	0	0.0168	0.0684	0.0223	0.0201	0.0186	0.0462	0.0423	0.0585	0.0213	0	0.1143	0.0231	0.0354
ENSMUSG00000015365	Mov10l1	0	0	0	0	0.0169	0	0	0	0	0	0	0	0	0	0	0
ENSMUSG00000026931	1700019N19Rik	0	0	0	0	0.0564	0	0	0	0	0	0	0	0	0	0	0
ENSMUSG00000027927	Lelp1	0	0	0	0	0.0827	0	0	0	0	0	0	0	0	0	0	0
ENSMUSG00000029255	Gnrhr	0	0	0	0	0.0665	0	0	0	0	0	0	0	0	0	0	0
ENSMUSG00000031212	Pgr15l	0	0	0	0	0.0132	0	0	0	0	0	0	0	0	0	0	0
ENSMUSG00000031394	Opn1mw	0	0	0	0	0.0454	0	0	0	0	0	0	0	0	0	0	0
ENSMUSG00000035371	Ssx9	0	0	0	0	0.2355	0	0	0	0	0	0	0	0	0	0	0
ENSMUSG00000043583	4930470P17Rik	0	0	0	0	0.0508	0	0	0	0	0	0	0	0	0	0	0
ENSMUSG00000044265	Olfm5	0	0	0	0	0.0313	0	0	0	0	0	0	0	0	0	0	0
ENSMUSG00000044923	Olfr1030	0	0	0	0	0.0157	0	0	0	0	0	0	0	0	0	0	0
ENSMUSG00000047324	4931429P17Rik	0	0	0	0	0.0705	0	0	0	0	0	0	0	0	0	0	0
ENSMUSG00000050030	Olfr728	0	0	0	0	0.01	0	0	0	0	0	0	0	0	0	0	0
ENSMUSG00000050134	Olfr430	0	0	0	0	0.0173	0	0	0	0	0	0	0	0	0	0	0
ENSMUSG00000051940	5031410I06Rik	0	0	0	0	0.0237	0	0	0	0	0	0	0	0	0	0	0
ENSMUSG00000052187	Hbb-y	0	0	0	0	0.112	0	0	0	0	0	0	0	0	0	0	0
ENSMUSG00000053820	Bcl2a1c	0	0	0	0	0.1596	0	0	0	0	0	0	0	0	0	0	0
ENSMUSG00000054160	Nkx2-4	0	0	0	0	0.0411	0	0	0	0	0	0	0	0	0	0	0
ENSMUSG00000054266	Serpinb9d	0	0	0	0	0.0567	0	0	0	0	0	0	0	0	0	0	0
ENSMUSG00000055937	Krt28	0	0	0	0	0.0436	0	0	0	0	0	0	0	0	0	0	0
ENSMUSG00000057609	Lce1a1	0	0	0	0	0.2011	0	0	0	0	0	0	0	0	0	0	0
ENSMUSG00000059571	Gm16218	0	0	0	0	0.1827	0	0	0	0	0	0	0	0	0	0	0
ENSMUSG00000059610	Olfr222	0	0	0	0	0.0286	0	0	0	0	0	0	0	0	0	0	0
ENSMUSG00000064063	BC048507	0	0	0	0	0.1185	0	0	0	0	0	0	0	0	0	0	0
ENSMUSG00000065110	Snord61	0	0	0	0	0.9983	0	0	0	0	0	0	0	0	0	0	0
ENSMUSG00000065500	Mir10b	0	0	0	0	1.0424	0	0	0	0	0	0	0	0	0	0	0
ENSMUSG00000067010	Vmn2r10	0	0	0	0	0.0151	0	0	0	0	0	0	0	0	0	0	0
ENSMUSG00000067299	Crygd	0	0	0	0	0.0689	0	0	0	0	0	0	0	0	0	0	0
ENSMUSG00000070236	Gm26327	0	0	0	0	0.6386	0	0	0	0	0	0	0	0	0	0	0
ENSMUSG00000072982	9230009I02Rik	0	0	0	0	0.0617	0	0	0	0	0	0	0	0	0	0	0
ENSMUSG00000073789	Gm10577	0	0	0	0	0.1776	0	0	0	0	0	0	0	0	0	0	0
ENSMUSG00000074109	Mrgprx2	0	0	0	0	0.0299	0	0	0	0	0	0	0	0	0	0	0
ENSMUSG00000074564	Gm10720	0	0	0	0	0.3178	0	0	0	0	0	0	0	0	0	0	0
ENSMUSG00000075144	Olfr1156	0	0	0	0	0.0212	0	0	0	0	0	0	0	0	0	0	0
ENSMUSG00000076252	Mir302b	0	0	0	0	0.9578	0	0	0	0	0	0	0	0	0	0	0
ENSMUSG00000078253	Krtap16-1	0	0	0	0	0.0751	0	0	0	0	0	0	0	0	0	0	0
ENSMUSG00000078935	1700025C18Rik	0	0	0	0	0.101	0	0	0	0	0	0	0	0	0	0	0
ENSMUSG00000079183	C030005K15Rik	0	0	0	0	0.0377	0	0	0	0	0	0	0	0	0	0	0
ENSMUSG00000080751	Olfr634-ps1	0	0	0	0	0.0742	0	0	0	0	0	0	0	0	0	0	0
ENSMUSG00000080892	Gm9266	0	0	0	0	0.1464	0	0	0	0	0	0	0	0	0	0	0
ENSMUSG00000081096	Gm12691	0	0	0	0	0.1554	0	0	0	0	0	0	0	0	0	0	0
ENSMUSG00000081173	Gm13500	0	0	0	0	0.086	0	0	0	0	0	0	0	0	0	0	0
ENSMUSG00000081921	Gm12858	0	0	0	0	0.3408	0	0	0	0	0	0	0	0	0	0	0
ENSMUSG00000082111	Gm12479	0	0	0	0	0.0447	0	0	0	0	0	0	0	0	0	0	0
ENSMUSG00000082476	Gm12242	0	0	0	0	0.096	0	0	0	0	0	0	0	0	0	0	0
ENSMUSG00000083548	Gm11514	0	0	0	0	0.1641	0	0	0	0	0	0	0	0	0	0	0
ENSMUSG00000084219	Gm14876	0	0	0	0	0.2168	0	0	0	0	0	0	0	0	0	0	0
ENSMUSG00000084669	Gm23206	0	0	0	0	0.3852	0	0	0	0	0	0	0	0	0	0	0
ENSMUSG00000084949	Gm16249	0	0	0	0	0.0563	0	0	0	0	0	0	0	0	0	0	0
ENSMUSG00000085120	Gm16086	0	0	0	0	0.3821	0	0	0	0	0	0	0	0	0	0	0
ENSMUSG00000085278	Gm12841	0	0	0	0	0.2097	0	0	0	0	0	0	0	0	0	0	0
ENSMUSG00000085549	1700047F07Rik	0	0	0	0	0.0675	0	0	0	0	0	0	0	0	0	0	0
ENSMUSG00000085871	Ube2uos	0	0	0	0	0.1166	0	0	0	0	0	0	0	0	0	0	0
ENSMUSG00000086819	Gm13613	0	0	0	0	0.0491	0	0	0	0	0	0	0	0	0	0	0
ENSMUSG00000087040	Gm14033	0	0	0	0	0.031	0	0	0	0	0	0	0	0	0	0	0
ENSMUSG00000087097	4930586N03Rik	0	0	0	0	0.0805	0	0	0	0	0	0	0	0	0	0	0
ENSMUSG00000087765	Gm23985	0	0	0	0	0.5716	0	0	0	0	0	0	0	0	0	0	0
ENSMUSG00000087857	Gm22791	0	0	0	0	0.9777	0	0	0	0	0	0	0	0	0	0	0
ENSMUSG00000088239	Gm25430	0	0	0	0	0.2453	0	0	0	0	0	0	0	0	0	0	0
ENSMUSG00000088571	Gm25455	0	0	0	0	0.2181	0	0	0	0	0	0	0	0	0	0	0
ENSMUSG00000088782	Gm25375	0	0	0	0	0.525	0	0	0	0	0	0	0	0	0	0	0
ENSMUSG00000088940	Gm24930	0	0	0	0	0.854	0	0	0	0	0	0	0	0	0	0	0
ENSMUSG00000089607	Gm22500	0	0	0	0	0.716	0	0	0	0	0	0	0	0	0	0	0
ENSMUSG00000090102	Gm4985	0	0	0	0	0.0575	0	0	0	0	0	0	0	0	0	0	0
ENSMUSG00000090701	Gm6486	0	0	0	0	0.1633	0	0	0	0	0	0	0	0	0	0	0
ENSMUSG00000090874	Olfr733	0	0	0	0	0.0192	0	0	0	0	0	0	0	0	0	0	0
ENSMUSG00000091040	Gm9359	0	0	0	0	0.0581	0	0	0	0	0	0	0	0	0	0	0
ENSMUSG00000091583	Gm17033	0	0	0	0	0.1195	0	0	0	0	0	0	0	0	0	0	0
ENSMUSG00000091656	Vmn2r106	0	0	0	0	0.0274	0	0	0	0	0	0	0	0	0	0	0
ENSMUSG00000091887	Gm17053	0	0	0	0	0.1432	0	0	0	0	0	0	0	0	0	0	0
ENSMUSG00000092004	Gm17482	0	0	0	0	1.4767	0	0	0	0	0	0	0	0	0	0	0
ENSMUSG00000092383	H2-Pb	0	0	0	0	0.1335	0	0	0	0	0	0	0	0	0	0	0
ENSMUSG00000092850	Mir344g	0	0	0	0	0.9983	0	0	0	0	0	0	0	0	0	0	0
ENSMUSG00000093342	Gm26119	0	0	0	0	0.6815	0	0	0	0	0	0	0	0	0	0	0
ENSMUSG00000094296	Gm21798	0	0	0	0	0.2716	0	0	0	0	0	0	0	0	0	0	0
ENSMUSG00000094531	Olfr671	0	0	0	0	0.0219	0	0	0	0	0	0	0	0	0	0	0
ENSMUSG00000094778	Olfr143	0	0	0	0	0.0206	0	0	0	0	0	0	0	0	0	0	0
ENSMUSG00000094915	AC168977.2	0	0	0	0	0.1937	0	0	0	0	0	0	0	0	0	0	0
ENSMUSG00000095286	Olfr117	0	0	0	0	0.0202	0	0	0	0	0	0	0	0	0	0	0
ENSMUSG00000096519	Gm10721	0	0	0	0	0.1059	0	0	0	0	0	0	0	0	0	0	0
ENSMUSG00000096806	Olfr312	0	0	0	0	0.0188	0	0	0	0	0	0	0	0	0	0	0
ENSMUSG00000098432	Gm27493	0	0	0	0	0.9087	0	0	0	0	0	0	0	0	0	0	0
ENSMUSG00000098625	Mir6953	0	0	0	0	1.0424	0	0	0	0	0	0	0	0	0	0	0
ENSMUSG00000099047	Mir7029	0	0	0	0	1.162	0	0	0	0	0	0	0	0	0	0	0
ENSMUSG00000099198	Obox4-ps39	0	0	0	0	0.1129	0	0	0	0	0	0	0	0	0	0	0
ENSMUSG00000099446	2310005E17Rik	0	0	0	0	0.0597	0	0	0	0	0	0	0	0	0	0	0
ENSMUSG00000099735	1700122H20Rik	0	0	0	0	0.1684	0	0	0	0	0	0	0	0	0	0	0
ENSMUSG00000100336	Gm29601	0	0	0	0	0.0525	0	0	0	0	0	0	0	0	0	0	0
ENSMUSG00000100648	Gm28659	0	0	0	0	0.0934	0	0	0	0	0	0	0	0	0	0	0
ENSMUSG00000100663	Gm29604	0	0	0	0	0.4348	0	0	0	0	0	0	0	0	0	0	0
ENSMUSG00000100846	Gm28845	0	0	0	0	0.0967	0	0	0	0	0	0	0	0	0	0	0
ENSMUSG00000101324	Gm29187	0	0	0	0	0.1029	0	0	0	0	0	0	0	0	0	0	0
ENSMUSG00000101734	4933400C23Rik	0	0	0	0	0.0348	0	0	0	0	0	0	0	0	0	0	0
ENSMUSG00000101827	Gm28686	0	0	0	0	0.1164	0	0	0	0	0	0	0	0	0	0	0
ENSMUSG00000102219	Gm6606	0	0	0	0	0.0748	0	0	0	0	0	0	0	0	0	0	0
ENSMUSG00000102287	Gm37003	0	0	0	0	0.0251	0	0	0	0	0	0	0	0	0	0	0
ENSMUSG00000102372	A430050A11Rik	0	0	0	0	0.1097	0	0	0	0	0	0	0	0	0	0	0
ENSMUSG00000102407	Gm37862	0	0	0	0	0.028	0	0	0	0	0	0	0	0	0	0	0
ENSMUSG00000102408	4930568G15Rik	0	0	0	0	0.0196	0	0	0	0	0	0	0	0	0	0	0
ENSMUSG00000102698	Gm37777	0	0	0	0	0.0211	0	0	0	0	0	0	0	0	0	0	0
ENSMUSG00000103031	Gm29950	0	0	0	0	0.2991	0	0	0	0	0	0	0	0	0	0	0
ENSMUSG00000103549	Gm17895	0	0	0	0	0.0811	0	0	0	0	0	0	0	0	0	0	0
ENSMUSG00000103599	Gm37356	0	0	0	0	0.0439	0	0	0	0	0	0	0	0	0	0	0
ENSMUSG00000103688	Gm6321	0	0	0	0	0.065	0	0	0	0	0	0	0	0	0	0	0
ENSMUSG00000103819	Gm38008	0	0	0	0	0.1368	0	0	0	0	0	0	0	0	0	0	0
ENSMUSG00000103905	Gm34379	0	0	0	0	0.2444	0	0	0	0	0	0	0	0	0	0	0
ENSMUSG00000104105	Gm37878	0	0	0	0	0.1832	0	0	0	0	0	0	0	0	0	0	0
ENSMUSG00000104265	Gm8869	0	0	0	0	0.0748	0	0	0	0	0	0	0	0	0	0	0
ENSMUSG00000104295	Gm6197	0	0	0	0	0.1561	0	0	0	0	0	0	0	0	0	0	0
ENSMUSG00000104718	Gm31752	0	0	0	0	0.0828	0	0	0	0	0	0	0	0	0	0	0
ENSMUSG00000104785	Gm31121	0	0	0	0	0.0502	0	0	0	0	0	0	0	0	0	0	0
ENSMUSG00000104794	Mir28c	0	0	0	0	0.9451	0	0	0	0	0	0	0	0	0	0	0
ENSMUSG00000104887	Gm43158	0	0	0	0	0.0456	0	0	0	0	0	0	0	0	0	0	0
ENSMUSG00000104908	1700015C17Rik	0	0	0	0	0.2966	0	0	0	0	0	0	0	0	0	0	0
ENSMUSG00000105554	Gm7118	0	0	0	0	0.0707	0	0	0	0	0	0	0	0	0	0	0
ENSMUSG00000105633	Gm32158	0	0	0	0	0.1754	0	0	0	0	0	0	0	0	0	0	0
ENSMUSG00000105771	2900064K03Rik	0	0	0	0	0.0228	0	0	0	0	0	0	0	0	0	0	0
ENSMUSG00000106068	Gm9497	0	0	0	0	0.1317	0	0	0	0	0	0	0	0	0	0	0
ENSMUSG00000106469	C030015E24Rik	0	0	0	0	0.0856	0	0	0	0	0	0	0	0	0	0	0
ENSMUSG00000106579	Gm42771	0	0	0	0	0.0285	0	0	0	0	0	0	0	0	0	0	0
ENSMUSG00000106735	A330058E17Rik	0	0	0	0	0.0182	0	0	0	0	0	0	0	0	0	0	0
ENSMUSG00000106845	Gm43156	0	0	0	0	0.0333	0	0	0	0	0	0	0	0	0	0	0
ENSMUSG00000107029	Gm43123	0	0	0	0	0.0204	0	0	0	0	0	0	0	0	0	0	0
ENSMUSG00000107454	Gm43875	0	0	0	0	0.0286	0	0	0	0	0	0	0	0	0	0	0
ENSMUSG00000107878	Gm44106	0	0	0	0	0.0443	0	0	0	0	0	0	0	0	0	0	0
ENSMUSG00000107978	Gm44109	0	0	0	0	0.0363	0	0	0	0	0	0	0	0	0	0	0
ENSMUSG00000108127	Gm12845	0	0	0	0	0.0401	0	0	0	0	0	0	0	0	0	0	0
ENSMUSG00000108345	4933435G04Rik	0	0	0	0	0.0336	0	0	0	0	0	0	0	0	0	0	0
ENSMUSG00000108390	Gm39038	0	0	0	0	0.1997	0	0	0	0	0	0	0	0	0	0	0
ENSMUSG00000108606	Cyp2b27-ps	0	0	0	0	0.0554	0	0	0	0	0	0	0	0	0	0	0
ENSMUSG00000108642	Gm44903	0	0	0	0	0.5452	0	0	0	0	0	0	0	0	0	0	0
ENSMUSG00000108859	Gm44776	0	0	0	0	0.186	0	0	0	0	0	0	0	0	0	0	0
ENSMUSG00000109013	Gm44723	0	0	0	0	0.0177	0	0	0	0	0	0	0	0	0	0	0
ENSMUSG00000109088	Gm44593	0	0	0	0	0.0567	0	0	0	0	0	0	0	0	0	0	0
ENSMUSG00000109107	Gm44781	0	0	0	0	0.1179	0	0	0	0	0	0	0	0	0	0	0
ENSMUSG00000109156	Gm45194	0	0	0	0	0.0311	0	0	0	0	0	0	0	0	0	0	0
ENSMUSG00000109311	AI314278	0	0	0	0	0.0254	0	0	0	0	0	0	0	0	0	0	0
ENSMUSG00000109525	Gm19091	0	0	0	0	0.0725	0	0	0	0	0	0	0	0	0	0	0
ENSMUSG00000109590	Gm32710	0	0	0	0	0.1147	0	0	0	0	0	0	0	0	0	0	0
ENSMUSG00000109622	Gm45517	0	0	0	0	0.0287	0	0	0	0	0	0	0	0	0	0	0
ENSMUSG00000109646	Gm45523	0	0	0	0	0.0887	0	0	0	0	0	0	0	0	0	0	0
ENSMUSG00000109659	Olfr605	0	0	0	0	0.0241	0	0	0	0	0	0	0	0	0	0	0
ENSMUSG00000109723	Gm5347	0	0	0	0	0.0305	0	0	0	0	0	0	0	0	0	0	0
ENSMUSG00000110059	Olfr528-ps1	0	0	0	0	0.0974	0	0	0	0	0	0	0	0	0	0	0
ENSMUSG00000110410	4933421D24Rik	0	0	0	0	0.0551	0	0	0	0	0	0	0	0	0	0	0
ENSMUSG00000110882	Gm7642	0	0	0	0	0.0392	0	0	0	0	0	0	0	0	0	0	0
ENSMUSG00000111161	Gm48849	0	0	0	0	0.1477	0	0	0	0	0	0	0	0	0	0	0
ENSMUSG00000111284	Gm47334	0	0	0	0	0.1554	0	0	0	0	0	0	0	0	0	0	0
ENSMUSG00000111376	Gm47099	0	0	0	0	0.2478	0	0	0	0	0	0	0	0	0	0	0
ENSMUSG00000111419	Gm47568	0	0	0	0	0.0741	0	0	0	0	0	0	0	0	0	0	0
ENSMUSG00000111582	Gm47347	0	0	0	0	0.6218	0	0	0	0	0	0	0	0	0	0	0
ENSMUSG00000111841	Gm20745	0	0	0	0	0.0187	0	0	0	0	0	0	0	0	0	0	0
ENSMUSG00000001657	Hoxc8	0	0	0	0	0.025	0	0	0	0	0	0	0	0	0	0.0339	0
ENSMUSG00000022116	4930449E01Rik	0	0	0	0	0.0598	0	0	0	0	0	0	0	0	0	0.0809	0
ENSMUSG00000026894	Morn5	0	0	0	0	0.0993	0	0	0	0	0	0	0	0	0	0.1344	0
ENSMUSG00000029784	Ssmem1	0	0	0	0	0.0785	0	0	0	0	0	0	0	0	0	0.0531	0
ENSMUSG00000073906	Olfr692	0	0	0	0	0.0629	0	0	0	0	0	0	0	0	0	0.0852	0
ENSMUSG00000077257	Gm26080	0	0	0	0	0.5411	0	0	0	0	0	0	0	0	0	0.7325	0
ENSMUSG00000078796	Zfp541	0	0	0	0	0.0145	0	0	0	0	0	0	0	0	0	0.0197	0
ENSMUSG00000081734	Gm12740	0	0	0	0	0.2301	0	0	0	0	0	0	0	0	0	0.3115	0
ENSMUSG00000085225	Gm14637	0	0	0	0	0.1596	0	0	0	0	0	0	0	0	0	0.2161	0
ENSMUSG00000085541	Gm16010	0	0	0	0	0.015	0	0	0	0	0	0	0	0	0	0.0203	0
ENSMUSG00000086186	Ccdc34os	0	0	0	0	0.1447	0	0	0	0	0	0	0	0	0	0.0979	0
ENSMUSG00000092094	Zfp804b	0	0	0	0	0.016	0	0	0	0	0	0	0	0	0	0.0433	0
ENSMUSG00000100969	1700030N03Rik	0	0	0	0	0.0161	0	0	0	0	0	0	0	0	0	0.0218	0
ENSMUSG00000107913	Gm43871	0	0	0	0	0.0363	0	0	0	0	0	0	0	0	0	0.0491	0
ENSMUSG00000108204	Gm44180	0	0	0	0	0.1737	0	0	0	0	0	0	0	0	0	0.2352	0
ENSMUSG00000110595	Gm7990	0	0	0	0	0.1195	0	0	0	0	0	0	0	0	0	0.1618	0
ENSMUSG00000046590	Olfr1165-ps	0	0	0	0	0.0746	0	0	0	0	0	0	0	0	0.0998	0	0
ENSMUSG00000065528	Mir320	0	0	0	0	0.8644	0	0	0	0	0	0	0	0	1.1562	0	0
ENSMUSG00000081854	Gm11447	0	0	0	0	0.0826	0	0	0	0	0	0	0	0	0.1105	0	0
ENSMUSG00000082007	Gm15206	0	0	0	0	0.1561	0	0	0	0	0	0	0	0	0.2088	0	0
ENSMUSG00000082789	Gm13284	0	0	0	0	0.1296	0	0	0	0	0	0	0	0	0.1733	0	0
ENSMUSG00000085089	Arhgap15os	0	0	0	0	0.0402	0	0	0	0	0	0	0	0	0.0538	0	0
ENSMUSG00000090057	Gm16333	0	0	0	0	0.2229	0	0	0	0	0	0	0	0	0.2981	0	0
ENSMUSG00000101659	Gm29009	0	0	0	0	0.1429	0	0	0	0	0	0	0	0	0.1911	0	0
ENSMUSG00000103877	Gm21358	0	0	0	0	0.0427	0	0	0	0	0	0	0	0	0.0571	0	0
ENSMUSG00000105400	Gm22897	0	0	0	0	0.5538	0	0	0	0	0	0	0	0	1.4814	0	0
ENSMUSG00000107825	Gm44296	0	0	0	0	0.1041	0	0	0	0	0	0	0	0	0.1392	0	0
ENSMUSG00000108917	Gm38451	0	0	0	0	0.0268	0	0	0	0	0	0	0	0	0.0358	0	0
ENSMUSG00000020428	Gabra6	0	0	0	0	0.1139	0	0	0	0	0	0	0	0.03	0	0	0
ENSMUSG00000022209	Dhrs2	0	0	0	0	0.1118	0	0	0	0	0	0	0	0.0589	0	0	0
ENSMUSG00000023159	Psg29	0	0	0	0	0.013	0	0	0	0	0	0	0	0.0137	0	0	0
ENSMUSG00000029788	Cpa5	0	0	0	0	0.0283	0	0	0	0	0	0	0	0.0298	0	0	0
ENSMUSG00000049476	1700104B16Rik	0	0	0	0	0.1963	0	0	0	0	0	0	0	0.1035	0	0	0
ENSMUSG00000051729	Gm5087	0	0	0	0	0.0239	0	0	0	0	0	0	0	0.0252	0	0	0
ENSMUSG00000056797	Gm4889	0	0	0	0	0.1596	0	0	0	0	0	0	0	0.1683	0	0	0
ENSMUSG00000064489	Gm23296	0	0	0	0	0.6624	0	0	0	0	0	0	0	1.3967	0	0	0
ENSMUSG00000072584	Gm7489	0	0	0	0	0.058	0	0	0	0	0	0	0	0.0611	0	0	0
ENSMUSG00000078600	1700092K14Rik	0	0	0	0	0.1794	0	0	0	0	0	0	0	0.1892	0	0	0
ENSMUSG00000084334	Gm13494	0	0	0	0	0.0647	0	0	0	0	0	0	0	0.0682	0	0	0
ENSMUSG00000084696	Gm24892	0	0	0	0	0.6815	0	0	0	0	0	0	0	0.7185	0	0	0
ENSMUSG00000087603	Gm11339	0	0	0	0	0.1447	0	0	0	0	0	0	0	0.1525	0	0	0
ENSMUSG00000088743	Gm23221	0	0	0	0	0.7622	0	0	0	0	0	0	0	0.8035	0	0	0
ENSMUSG00000089133	Gm24771	0	0	0	0	0.5174	0	0	0	0	0	0	0	0.5454	0	0	0
ENSMUSG00000092269	Gm9577	0	0	0	0	0.0271	0	0	0	0	0	0	0	0.0285	0	0	0
ENSMUSG00000095450	AC132444.4	0	0	0	0	0.1905	0	0	0	0	0	0	0	0.6026	0	0	0
ENSMUSG00000100093	Gm29649	0	0	0	0	0.1692	0	0	0	0	0	0	0	0.1783	0	0	0
ENSMUSG00000103204	Gm38139	0	0	0	0	0.1007	0	0	0	0	0	0	0	0.1061	0	0	0
ENSMUSG00000106014	Gm47315	0	0	0	0	0.4888	0	0	0	0	0	0	0	0.5153	0	0	0
ENSMUSG00000108070	Gm43872	0	0	0	0	0.032	0	0	0	0	0	0	0	0.0338	0	0	0
ENSMUSG00000108242	9330118I20Rik	0	0	0	0	0.0129	0	0	0	0	0	0	0	0.0136	0	0	0
ENSMUSG00000109575	Gm44831	0	0	0	0	0.0237	0	0	0	0	0	0	0	0.025	0	0	0
ENSMUSG00000110613	Lncbate1	0	0	0	0	0.0873	0	0	0	0	0	0	0	0.092	0	0	0
ENSMUSG00000110831	Gm48159	0	0	0	0	0.0637	0	0	0	0	0	0	0	0.0671	0	0	0
ENSMUSG00000111020	Gm1715	0	0	0	0	0.0696	0	0	0	0	0	0	0	0.0734	0	0	0
ENSMUSG00000111108	Gm17795	0	0	0	0	0.0936	0	0	0	0	0	0	0	0.0987	0	0	0
ENSMUSG00000111765	Gm10635	0	0	0	0	0.019	0	0	0	0	0	0	0	0.0201	0	0	0
ENSMUSG00000031491	Chrna6	0	0	0	0	0.0732	0	0	0	0	0	0	0	0.0257	0	0.033	0
ENSMUSG00000060417	Gm8603	0	0	0	0	0.0468	0	0	0	0	0	0	0	0.0493	0	0.0633	0
ENSMUSG00000084873	C030047K22Rik	0	0	0	0	0.2174	0	0	0	0	0	0	0	0.1146	0	0.1472	0
ENSMUSG00000094084	Tdpoz1	0	0	0	0	0.0301	0	0	0	0	0	0	0	0.0318	0	0.0408	0
ENSMUSG00000095614	Gm6291	0	0	0	0	0.2294	0	0	0	0	0	0	0	0.2418	0	0.3105	0
ENSMUSG00000104647	Gm43485	0	0	0	0	0.0415	0	0	0	0	0	0	0	0.0437	0	0.0561	0
ENSMUSG00000077652	Gm23322	0	0	0	0	0.4244	0	0	0	0	0	0	0	0.4474	0.5677	0	0
ENSMUSG00000081684	Rps2-ps13	0.2136	0.4632	0.6771	0.1577	2.652	0.7331	0.0948	0.2629	0.3259	0.4979	0.6425	0.701	2.7111	0.7524	0.6527	0.4166
ENSMUSG00000083616	H2afb3	0	0	0	0	0.4074	0	0	0	0	0	0	0	0.2147	0.2724	0	0
ENSMUSG00000098160	Gm26974	0	0	0	0	0.0293	0	0	0	0	0	0	0	0.0309	0.0392	0	0
ENSMUSG00000105571	Gm43662	0	0	0	0	0.0624	0	0	0	0	0	0	0	0.0329	0.0417	0	0
ENSMUSG00000108444	Klk2-ps	0	0	0	0	0.0244	0	0	0	0	0	0	0	0.0258	0.0654	0	0
ENSMUSG00000046167	Gldn	0	0	0.0183	0.0149	0.0609	0.0198	0	0	0	0	0.0174	0.019	0.0642	0.0611	0.0412	0
ENSMUSG00000098051	Gm27032	0	0	0.0764	0.0623	0.127	0.0828	0.0749	0	0	0	0.0725	0.0791	0.6696	0.1699	0.172	0
ENSMUSG00000098489	Mir7678	0	0	0	0	0.9983	0	0	0	0	0	0	0	1.0524	4.006	2.7029	0
ENSMUSG00000028298	Cga	0	0	0	0	0.0743	0	0	0	0	0	0.0849	0	0	0	0	0
ENSMUSG00000030976	Tex36	0	0	0	0	0.074	0	0	0	0	0	0.0845	0	0	0	0	0
ENSMUSG00000065368	Gm24414	0	0	0	0	0.6624	0	0	0	0	0	0.7566	0	0	0	0	0
ENSMUSG00000072934	Trpc5os	0	0	0	0	0.0198	0	0	0	0	0	0.0226	0	0	0	0	0
ENSMUSG00000075402	Krt76	0	0	0	0	0.0613	0	0	0	0	0	0.035	0	0	0	0	0
ENSMUSG00000080538	Gm25541	0	0	0	0	0.5625	0	0	0	0	0	0.6425	0	0	0	0	0
ENSMUSG00000082666	Gm13677	0	0	0	0	0.1191	0	0	0	0	0	0.1361	0	0	0	0	0
ENSMUSG00000095923	Ighv1-37	0	0.2328	0	0	17.1647	0.5263	0	0.2202	0	0.2502	7.1497	0.2516	0.2129	0.5402	0.2734	0.2094
ENSMUSG00000097870	Gm26868	0	0	0	0	0.0267	0	0	0	0	0	0.0305	0	0	0	0	0
ENSMUSG00000098891	Gm27753	0	0	0	0	0.3492	0	0	0	0	0	0.3988	0	0	0	0	0
ENSMUSG00000102220	Rpl23a-ps5	0	0	0	0	0.3042	0	0	0	0	0	0.1737	0	0	0	0	0
ENSMUSG00000103158	Gm31925	0	0	0	0	0.2565	0	0	0	0	0	0.0977	0	0	0	0	0
ENSMUSG00000104545	E030032P16Rik	0	0	0	0	0.0242	0	0	0	0	0	0.0276	0	0	0	0	0
ENSMUSG00000104782	Gm43326	0	0	0	0	0.0433	0	0	0	0	0	0.0494	0	0	0	0	0
ENSMUSG00000105855	Gm42681	0	0	0	0	0.044	0	0	0	0	0	0.1005	0	0	0	0	0
ENSMUSG00000110426	Gm45757	0	0	0	0	0.0479	0	0	0	0	0	0.1641	0	0	0	0	0
ENSMUSG00000111397	Gm48232	0	0	0	0	0.03	0	0	0	0	0	0.0342	0	0	0	0	0
ENSMUSG00000109890	AU023762	0	0	0	0	0.0439	0	0	0	0	0	0.0251	0	0	0	0.0297	0
ENSMUSG00000047696	Ccdc144b	0	0	0	0	0.0105	0	0	0	0	0	0.0239	0	0	0.014	0	0
ENSMUSG00000086815	3110082J24Rik	0	0	0	0	0.0924	0	0	0	0	0	0.1055	0	0	0.1236	0	0
ENSMUSG00000098865	Gm27702	0	0	0	0	2.5314	0	0	0	0	0	1.4456	0	0	1.693	0	0
ENSMUSG00000109960	Gm45575	0	0	0	0	0.1293	0	0	0	0	0	0.1477	0	0	0.173	0	0
ENSMUSG00000016458	Wt1	0.0152	0	0.1377	0.1347	0.2059	0.0596	0.1214	0.1497	0.1083	0.1701	0.588	0.1141	0.1327	0.3979	0.7434	0.1542
ENSMUSG00000103477	5930409G06Rik	0	0	0	0	0.0459	0	0	0	0	0	0.0524	0	0	0.1228	0.0621	0
ENSMUSG00000053129	Gsx1	0	0	0	0	0.04	0	0	0	0	0	0.0457	0	0.0421	0	0	0
ENSMUSG00000081850		0	0	0	0	0.1813	0	0	0	0	0	0.1035	0	0.1911	0	0.2454	0
ENSMUSG00000102995	A330074H02Rik	0	0	0	0	0.0682	0	0	0	0	0	0.0779	0	0.0719	0.0912	0	0
ENSMUSG00000025105	Bnc1	0.0203	0.0352	0.0551	0.0748	0.1678	0.1193	0.1079	0.0666	0.1031	0.1323	0.5053	0.1521	0.1769	0.3265	0.3304	0.1107
ENSMUSG00000059483	Gm5528	0	0	0	0	0.1477	0	0	0	0	0.183	0	0	0	0	0	0
ENSMUSG00000073290	Gm10490	0	0	0	0	0.1969	0	0	0	0	0.4879	0	0	0	0	0	0
ENSMUSG00000075571	Defb30	0	0	0	0	0.0532	0	0	0	0	0.0659	0	0	0	0	0	0
ENSMUSG00000081084	Gm5638	0	0	0	0	0.0563	0	0	0	0	0.0698	0	0	0	0	0	0
ENSMUSG00000081260	Gm13149	0	0	0	0	0.2091	0	0	0	0	0.2591	0	0	0	0	0	0
ENSMUSG00000100894	Gm8304	0	0	0	0	0.1214	0	0	0	0	0.1504	0	0	0	0	0	0
ENSMUSG00000102498	Gm19445	0	0	0	0	0.0291	0	0	0	0	0.036	0	0	0	0	0	0
ENSMUSG00000108083	Mug4-ps	0	0	0	0	0.0198	0	0	0	0	0.0245	0	0	0	0	0	0
ENSMUSG00000087164	Nr5a1os	0	0	0	0	0.0765	0	0	0	0	0.0948	0	0	0	0	0.1036	0
ENSMUSG00000098346	Mir6986	0	0	0	0	1.2221	0	0	0	0	1.5142	0	0	0	0	1.6543	0
ENSMUSG00000085035	Gm12031	0	0	0	0	0.113	0	0	0	0	0.1401	0	0	0.1192	0	0	0
ENSMUSG00000111820	Gm36120	0	0	0	0	0.0409	0	0	0	0	0.0506	0	0	0.0431	0	0	0
ENSMUSG00000023140	Reg2	2.9686	4.2057	17.2065	7.158	448.435	3.0079	80.1549	61.3055	14.8978	401.098	679.598	23.7506	241.911	58.7569	91.2143	99.5053
ENSMUSG00000094808	1810009J06Rik	0.1068	0.0926	0.3869	1.0249	1.6073	0	0	0.4382	0.4346	6.3725	4.222	0	2.0333	2.3648	0.9791	1.3332
ENSMUSG00000028125	Abca4	0.0235	0.0204	0.0213	0.0174	0.0708	0.0307	0.0348	0.0322	0.0159	0.0657	0.1279	0.0588	0.0746	0.2208	0.1676	0.0306
ENSMUSG00000021469	Msx2	0	0	0	0	0.0432	0	0	0	0.0292	0	0	0	0	0	0	0
ENSMUSG00000021907	Msmb	0	0	0	0	0.121	0	0	0	0.1635	0	0	0	0	0	0	0
ENSMUSG00000027606	Dnajc5b	0	0	0	0	0.0563	0	0	0	0.0761	0	0	0	0	0	0	0
ENSMUSG00000061974	Cldn24	0	0	0	0	0.1069	0	0	0	0.1445	0	0	0	0	0	0	0
ENSMUSG00000077830	Gm26050	0	0	0	0	1.1251	0	0	0	3.0422	0	0	0	0	0	0	0
ENSMUSG00000080937	Gm13510	0	0	0	0	0.3304	0	0	0	0.4468	0	0	0	0	0	0	0
ENSMUSG00000081941	Gm11218	0	0	0	0	0.0584	0	0	0	0.0789	0	0	0	0	0	0	0
ENSMUSG00000083078	Gm13172	0	0	0	0	0.2769	0	0	0	0.3743	0	0	0	0	0	0	0
ENSMUSG00000083697	Gm13914	0	0	0	0	0.0715	0	0	0	0.0967	0	0	0	0	0	0	0
ENSMUSG00000083976	Gm13664	0	0	0	0	0.4109	0	0	0	0.2778	0	0	0	0	0	0	0
ENSMUSG00000083995	Gm12808	0	0	0	0	0.1754	0	0	0	0.2372	0	0	0	0	0	0	0
ENSMUSG00000086771	1700080G11Rik	0	0	0	0	0.1626	0	0	0	0.2198	0	0	0	0	0	0	0
ENSMUSG00000096766	Gm23793	0	0	0	0	0.6058	0	0	0	0.8191	0	0	0	0	0	0	0
ENSMUSG00000097265	Gm26803	0	0	0	0	0.0352	0	0	0	0.0953	0	0	0	0	0	0	0
ENSMUSG00000098164	Gm5493	0	0	0	0	0.0363	0	0	0	0.0982	0	0	0	0	0	0	0
ENSMUSG00000098690	Gm27316	0	0	0	0	0.2559	0	0	0	0.346	0	0	0	0	0	0	0
ENSMUSG00000099178	Gm8669	0	0	0	0	0.075	0	0	0	0.1014	0	0	0	0	0	0	0
ENSMUSG00000102999	Gm37762	0	0	0	0	0.0199	0	0	0	0.0269	0	0	0	0	0	0	0
ENSMUSG00000103485	Gm38001	0	0	0	0	0.0188	0	0	0	0.0255	0	0	0	0	0	0	0
ENSMUSG00000106275	Gm42495	0	0	0	0	0.175	0	0	0	0.2366	0	0	0	0	0	0	0
ENSMUSG00000109606	Gm45537	0	0	0	0	0.0262	0	0	0	0.0354	0	0	0	0	0	0	0
ENSMUSG00000111193	Gm35288	0	0	0	0	0.026	0	0	0	0.0351	0	0	0	0	0	0	0
ENSMUSG00000111635	Gm47240	0	0	0	0	0.179	0	0	0	0.242	0	0	0	0	0	0	0
ENSMUSG00000101559	Gm28258	0	0	0	0	0.1207	0	0	0	0.1633	0	0	0	0	0	0.1635	0
ENSMUSG00000064759	Gm25475	0	0	0	0	0.3938	0	0	0	1.0648	0	0	0	0	0.5267	0	0
ENSMUSG00000102784	Gm38251	0	0	0	0	0.0275	0	0	0	0.0372	0	0	0	0	0.0368	0	0
ENSMUSG00000054258	Gm5082	0	0	0	0	0.2568	0	0	0	0.1157	0	0	0	0.0902	0	0.1159	0
ENSMUSG00000034764	1700006J14Rik	0.0653	0.0566	0.0591	0.0241	0.0737	0.064	0.0579	0	0.1661	0.0609	0	0	0.0777	0.23	0.1663	0.0509
ENSMUSG00000087151	Gm14022	0	0	0	0	0.718	0	0.121	0.1119	0.1387	0	0.1172	0	0.3244	0.5488	0.1389	0
ENSMUSG00000088712	Gm22728	0	0	0	0	1.6484	0	0.6479	0.5992	0.7429	0	0	0.6847	1.7378	3.6747	0.7438	0.5697
ENSMUSG00000098825	Gm27285	0	0	0	0	0.5581	0	0	0	0.7546	0	0.6374	0	0	0	0	0
ENSMUSG00000022783	Spag6	0.0413	0.0538	0.0187	0.0458	0.1088	0.0405	0.0367	0.0509	0.0631	0.0578	0.071	0.0581	0.1147	0.1248	0.021	0.0322
ENSMUSG00000051855	Mest	0.6925	0.4142	0.5839	0.6169	0.8984	0.4215	0.7203	0.6662	0.9231	0.6233	1.026	0.806	1.0418	1.514	1.2891	0.7824
ENSMUSG00000106422	Gm42812	0	0	0	0	0.2103	0	0	0	0.2844	0.2606	0	0	0	0	0	0
ENSMUSG00000051354	Samd3	0.106	0.069	0.096	0.0391	0.1595	0.104	0.0941	0.1088	0.2427	0.1236	0.0456	0.0746	0.0841	0.2668	0.135	0.0207
ENSMUSG00000103726	Gm30074	0.0371	0	0	0	0.0558	0	0.0329	0.0304	0.0754	0.0691	0.0319	0.0348	0.0882	0.0373	0.151	0
ENSMUSG00000099471	Gm8451	1.0537	1.0968	0.5726	0.6222	1.7443	0.62	0.7479	1.0376	1.2863	2.5541	1.811	0.9879	1.1702	1.4847	1.7173	0.9864
ENSMUSG00000022487	Gtsf1	0	0	0	0	0.102	0	0	0	0.0689	0.0632	0.0582	0	0.0538	0	0	0
ENSMUSG00000104033	Gm37773	0	0	0	0	0.0669	0	0	0	0.0904	0.0414	0.0382	0	0.1057	0	0.1358	0
ENSMUSG00000026809	Spaca9	0.1261	0.3282	0.3426	0	0.1898	0.4946	0.6713	0.6209	0.2566	0.3527	0.7586	0.4729	0.4001	0.3808	0.2569	0.3935
ENSMUSG00000097311	Gm26871	0	0	0	0	0	0.0174	0.0157	0.0437	0	0	0.0153	0.0333	0.0141	0.0536	0	0.0138
ENSMUSG00000047109	Cldn14	0	0.0415	0.0434	0.0354	0	0.0939	0.1275	0.2358	0.0487	0.1339	0.0412	0.0898	0	0.0482	0.0976	0.1121
ENSMUSG00000103083	A630035G10Rik	0.0368	0	0.0333	0	0.0277	0.0721	0.0652	0.1207	0.1122	0	0	0.0689	0.0292	0.037	0.0375	0.0574
ENSMUSG00000009654	Oit3	0.3717	0.4396	0.3978	0.3242	0.1525	0.7952	0.6595	0.4991	0.4812	0.3465	0.3775	0.5386	0.134	0.5441	0.6539	0.5008
ENSMUSG00000063458	Lrmda	0.6595	0.6021	0.4401	0.6661	0.444	0.8509	0.8315	0.9969	0.7062	0.1294	0.4772	0.7485	0.1377	1.1179	0.7424	1.1644
ENSMUSG00000082348	Gm12807	0.1959	0.1699	0	0.0723	0.2947	0.7682	0.4344	0.4821	0.3985	0.0913	0	0.3672	0.6214	0.3942	0.2992	0.382
ENSMUSG00000084775	Gm16741	0.1036	0.1348	0.0469	0.0765	0.039	0.3049	0.1839	0.1701	0.2108	0.0966	0.2226	0.3401	0.0411	0	0.3167	0.2021
ENSMUSG00000030559	Rab38	0.1195	0.2073	0.3787	0.1764	0.1348	0.8201	0.954	0.5882	0.6684	0.3898	0.7187	0.6721	0.5686	0.9018	0.5476	0.8854
ENSMUSG00000081636	Gm15901	0	0	0	0	0	0.0982	0.0888	0.0821	0.1018	0.0933	0.086	0.0939	0.0794	0.2015	0	0.0781
ENSMUSG00000105553	Gm42514	0	0	0	0	0	0.0504	0.0456	0.0844	0	0	0	0.0964	0	0	0	0
ENSMUSG00000095028	Sirpb1b	0	0.0284	0.0297	0.0483	0.0246	0.2248	0.1453	0.1881	0.0333	0.0916	0.0563	0.1228	0.0779	0.1318	0.2335	0.0511
ENSMUSG00000083956	Gm12361	0.0902	0.0783	0.0817	0	0	0.177	0.1601	0.3702	0	0.0841	0.3102	0.1692	0.1431	0	0	0.0704
ENSMUSG00000024154	Gtf2a1l	0	0	0.0526	0.0429	0.0437	0.114	0.1031	0.1908	0	0	0.0999	0.109	0.1383	0	0.1184	0
ENSMUSG00000109154	Gm44822	0	0	0	0.0109	0	0.0145	0.0131	0.0363	0	0	0.0507	0.0138	0.0117	0	0.03	0
ENSMUSG00000110970	Olfr156	0	0	0	0	0	0.0989	0.0447	0.0414	0	0.047	0	0.0473	0	0	0	0
ENSMUSG00000090257	Gm4524	0.2627	0.1519	0.1586	0.1939	0.1976	0.3434	0.3107	0.3233	0.0891	0.3673	0.2257	0.4925	0.2431	0.7049	0.6688	0.1366
ENSMUSG00000109129	Gm44973	0.1878	0.1629	0	0	0.0707	0.4605	0.4166	0.2312	0	0.5253	0	0.3522	0.149	0.5671	0.287	0.1465
ENSMUSG00000084932	Gm15156	0	0	0	0	0	0.2215	0.2004	0.3708	0	0.4212	0	0.2118	0.3584	0	0	0
ENSMUSG00000025482	Odf3	0	0	0	0	0	0.0448	0.0405	0.0375	0	0.0851	0	0.1284	0.0362	0	0.0465	0
ENSMUSG00000081868	Gm12039	0	0.4539	0	0.3863	0.3938	1.0264	0.9287	1.2884	0.5324	1.4637	0.4497	1.9627	2.0757	0.5267	2.1323	0
ENSMUSG00000040812	Agbl2	0.0708	0.0614	0.0898	0.0418	0.064	0.1111	0.1257	0.1046	0.0721	0.1321	0.0609	0.1727	0.1348	0.2424	0.0289	0.0221
ENSMUSG00000105824	Gm43466	0	0.0157	0	0	0.0136	0.0354	0.0321	0.0297	0	0.0168	0	0.0678	0.0287	0.0182	0	0
ENSMUSG00000028778	Hcrtr1	0.289	0.5013	0.2617	0.24	0.462	0.8501	0.6409	0.8596	0.4042	0.5388	0.4966	0.7789	0.7736	0.618	0.5519	0.2254
ENSMUSG00000105421	5830411K02Rik	0	0	0	0	0	0.278	0.0838	0.0775	0	0.0881	0.0812	0.0886	0	0	0	0
ENSMUSG00000072875	Gpr27	1.1046	0.479	0.8217	0.8444	1.3357	1.6633	1.54	1.3596	1.244	2.0962	2.1357	2.0712	1.0639	1.1513	2.009	0.5539
ENSMUSG00000098006	Gm8565	0.1858	0.1612	0	0.0686	0	0.2733	0.3297	0.3049	0	0.433	0.5588	0.2613	0.0737	0.187	0.2839	0.145
ENSMUSG00000104121	Gm37485	0	0	0	0	0	0.0313	0.0283	0.0262	0	0.0297	0.0274	0.0299	0	0	0.0325	0
ENSMUSG00000042256	Ptchd4	0	0.0119	0.0371	0.0101	0.0206	0.067	0.0485	0.0449	0.0139	0.051	0.1057	0.0513	0.0434	0.0688	0.0836	0.0427
ENSMUSG00000070637	Srarp	0	0	0	0	0	0.5103	0.0924	0.0854	0	0.097	0.0895	0.0976	0.0826	0	0	0
ENSMUSG00000090131	Gm16162	0.6344	0.8254	0.2873	0.2341	0.2387	1.5551	1.1256	1.3014	0.6453	4.7311	1.908	1.7843	1.258	0.3192	0.6461	0
ENSMUSG00000037535	1700021A07Rik	0	0	0	0	0.0983	0.3844	0.1159	0.2144	0.5316	0	0	0.1225	0	0	0.1331	0.1019
ENSMUSG00000108607	Gm44646	0.1461	0.2534	0.1323	0.2156	0.2198	0.4296	0.3887	0.4794	0.2971	0.2723	0.1255	0.4108	0	0.7349	0.1488	0.2279
ENSMUSG00000087174	5530601H04Rik	1.5483	1.4065	1.639	1.0347	0.858	2.0003	1.8192	1.6825	1.8836	1.2776	1.3395	2.7757	1.5932	2.0636	1.9712	1.6241
ENSMUSG00000032556	Bfsp2	0.8877	0.7699	0.5527	0.7371	0.7096	1.1968	1.5751	1.0926	1.2416	0.6724	0.8582	1.1964	1.6283	0.8375	2.4299	0.4761
ENSMUSG00000028451	1700022I11Rik	0.083	0.0899	0.0939	0.0459	0.078	0.1627	0.1472	0.1532	0.1899	0.058	0.0713	0.1167	0.1481	0.1879	0.0845	0.0324
ENSMUSG00000035246	Pcyt1b	0.5451	0.4271	0.6052	0.5322	0.6086	0.7587	0.7801	0.7504	0.966	0.5738	0.7102	1.0387	1.0601	0.9911	1.0747	0.343
ENSMUSG00000102704	Gm38309	0.5585	0.5383	0.7306	0.3665	0.4202	0.9128	1.2663	0.8657	0.8207	0.3471	0.9066	1.2219	0.4923	0.9993	0.8849	0.4841
ENSMUSG00000062694	Cav3	0.8956	0.4944	0.7374	0.4207	0.3063	1.1976	1.8059	1.069	1.7393	0.9868	1.6792	1.4504	1.1625	0.9014	1.5757	0.5717
ENSMUSG00000019906	Lin7a	0.1424	0.1236	0.3297	0.2337	0.3215	0.4966	0.4213	0.3766	0.4347	0.2508	0.3944	0.4155	0.5147	0.6053	0.5159	0.3704
ENSMUSG00000025909	Sntg1	0.0345	0.0075	0.0469	0.0255	0.052	0.1101	0.0766	0.0709	0.0966	0.0483	0.0742	0.0972	0.0754	0.0956	0.1495	0.0404
ENSMUSG00000087606	Gm16121	0.0418	0.0363	0.0379	0	0	0.082	0.0742	0.0686	0.1276	0.078	0.0359	0.1176	0	0	0.0852	0
ENSMUSG00000046491	C1qtnf2	2.6648	1.8741	3.1308	2.4454	2.3302	4.0254	4.0256	3.4278	3.6632	3.9613	2.9089	4.0515	2.8564	4.204	4.0347	2.1912
ENSMUSG00000075394	Hoxc4	0.7704	0.6682	0.6977	0.5686	0.4692	0.9712	1.074	0.873	0.821	0.8208	0.6935	0.8254	0.902	0.9599	1.2704	0.5437
ENSMUSG00000081111	Gm5913	0.4714	0.4088	0.3049	0.1491	0.2027	0.5282	0.4779	0.4973	1.096	0.6277	0.6365	0.947	0.4807	0.1355	0.5487	0.1051
ENSMUSG00000091613	Gm17046	0	0	0	0	0	0.326	0.0983	0.0909	0.2255	0.1033	0.0952	0.1039	0.1758	0	0.1129	0
ENSMUSG00000096699	Rps19-ps4	0.2151	0.3731	0.1948	0.1588	0.3237	0.6327	0.5725	0.5295	0.6564	0.6015	0.5545	0.6049	1.0236	0.6494	0.4381	0.1678
ENSMUSG00000031271	Serpina7	0	0.0334	0	0.0284	0.029	0.0755	0.1024	0.0947	0	0.0359	0	0	0.0305	0.0387	0.0392	0.1201
ENSMUSG00000024863	Mbl2	3.0803	1.7069	4.8043	0.2526	2.5107	12.501	17.7633	13.7613	4.613	3.7489	0.8088	0.8824	1.4931	4.4777	7.0591	11.2138
ENSMUSG00000047492	Inhbe	0.1765	0.1531	0.0799	0.0326	0.0332	0.3029	0.274	0.9776	0.1795	0.1645	0	0	0	0.3997	0.0899	0.654
ENSMUSG00000025317	Car5a	0.5628	0.4272	0.1274	0	0	1.3107	1.3108	3.0597	0.6441	0.6559	0.0605	0	0.0558	1.2745	1.5765	1.921
ENSMUSG00000084885	3010001F23Rik	0.0519	0	0.047	0.0383	0.039	0.2035	0.1381	0.0851	0.0528	0.0484	0.0446	0	0	0.1566	0.2113	0.1619
ENSMUSG00000086219	Srrm4os	0.0258	0	0.0233	0	0	0.0758	0.0457	0.0423	0.0262	0	0.0221	0.0242	0.0204	0.0519	0.0525	0.0402
ENSMUSG00000110068	Gm45294	0	0	0	0	0	0.0439	0.0398	0.0736	0	0	0	0	0	0.0451	0.0913	0.035
ENSMUSG00000081871	Gm11488	0.1092	0.1894	0.0989	0.1611	0.1643	0.3211	0.2905	0.2687	0.111	0.1018	0.0938	0.1023	0.2598	0.5493	0.3336	0.4258
ENSMUSG00000105891	A230001M10Rik	0	0	0	0	0	0.08	0.1085	0.0669	0	0.076	0.0701	0	0.0323	0.041	0	0.0636
ENSMUSG00000059873	Olfr1029	0	0	0	0	0	0.0247	0.0446	0.0206	0.0256	0	0	0	0	0	0	0.0196
ENSMUSG00000057400	Ces1c	7.9889	5.241	0.2204	0.3293	0.1526	8.6289	8.8508	28.0855	10.5193	7.2207	1.9515	4.4865	0.7077	8.2033	12.7219	27.6182
ENSMUSG00000090555	Gm8893	0	0.1316	0	0	0	0.3719	0.2692	0.249	0.1543	0.0707	0.0652	0	0	0.0763	0.309	0.5917
ENSMUSG00000000673	Haao	5.936	5.8842	2.653	1.1949	1.3341	8.0127	7.7286	14.929	6.901	5.1744	1.3912	2.4574	1.4676	8.2239	8.9513	14.1328
ENSMUSG00000020429	Igfbp1	0	0	0	0	0	0.1211	0.1644	0.2534	0.2514	0.0576	0	0	0	0.2487	0.2517	0.4337
ENSMUSG00000026272	Agxt	1.3323	1.3	0.5027	0.2868	0.1671	2.1229	1.97	4.373	1.6941	0.9833	0.1431	0.2602	0.5724	1.5643	1.8093	2.9015
ENSMUSG00000044749	Abca6	0.3316	0.3482	0.0948	0.1803	0.2757	0.3936	0.4955	0.9451	0.4616	0.1627	0.21	0.2291	0.2353	0.5796	0.4088	0.8305
ENSMUSG00000070644	Etnk2	1.2379	0.7516	0.8595	0.4112	0.8693	1.8814	1.501	2.658	1.5951	1.1925	0.6205	1.2573	0.4582	1.8895	1.6391	3.5087
ENSMUSG00000081187	3110067C02Rik	0.089	0.0386	0.1209	0.0328	0	0.1745	0.1974	0.1826	0.1358	0	0.0765	0.1252	0.2471	0.2239	0.3173	0.2083
ENSMUSG00000039323	Igfbp2	3.2643	3.0525	1.0162	0.5647	1.0361	4.7012	4.2989	8.4542	5.2403	3.994	2.4983	3.1083	1.6183	3.6958	5.5586	7.7191
ENSMUSG00000057037	Cfhr1	0.3903	0.3385	0	0.036	0	0.4784	0.4761	1.1609	0.4963	0.8186	0.0419	0	0	0.7365	0.646	1.3701
ENSMUSG00000079502	Cfap77	0.0359	0.1557	0.1301	0.053	0.027	0.2112	0.223	0.2357	0.1826	0.2343	0.0309	0.1346	0.1709	0.4336	0.1097	0.196
ENSMUSG00000022262	Dnah5	0.0121	0.0209	0.0218	0.0222	0.0136	0.065	0.0481	0.0643	0.0245	0.0112	0.0104	0.0226	0.0143	0.0303	0.0061	0.0047
ENSMUSG00000080396	Snord111	0	0	0	0	0	1.0379	1.8782	0.8686	0	0	0	0	0	1.0653	0	0
ENSMUSG00000076448	Mir763	0	0	0	0	0	0.7698	0.6965	0.6442	0	0	0	0	0.6227	0	0	0
ENSMUSG00000081025	Gm11943	0	0	0	0	0	0.2825	0.2556	0.4728	0	0	0	0	0.6855	0	0	0
ENSMUSG00000025905	Oprk1	0	0.0357	0.0373	0.0304	0.0232	0.0404	0.0913	0.0591	0	0.0192	0.0265	0.0386	0.0898	0.0311	0.0629	0.0321
ENSMUSG00000087236	Kif28	0	0	0	0	0	0.0268	0.0242	0.0224	0	0	0	0	0.0217	0	0.0278	0
ENSMUSG00000002100	Mybpc3	0.0679	0	0.0615	0.0334	0.017	0.2219	0.1405	0.1114	0.046	0.0633	0.0389	0.0212	0.1795	0.1366	0	0.053
ENSMUSG00000107932	Gm44432	0.1004	0.3484	0.091	0.3707	0.2267	0.5909	0.6237	0.7417	0.3065	0.3745	0.2589	0.4708	0.717	1.415	0.8183	0.3134
ENSMUSG00000105379	Mir1191b	0	0	0	0	0	1.5926	1.441	1.3328	0	0	1.3957	0	0	0	0	0
ENSMUSG00000078179	Rnf148	0	0	0	0	0	0.0746	0.1349	0.0624	0	0	0.0653	0	0	0	0.0774	0
ENSMUSG00000082765	Gm14411	0	0	0.0933	0	0.0775	0.3032	0.1829	0.1692	0.1048	0	0.4429	0.0966	0.0818	0.1037	0.21	0.0804
ENSMUSG00000081282	Gm13836	0	0	0	0	0	0.1844	0.5005	0.1543	0	0	0.1616	0	0.1491	0	0	0
ENSMUSG00000111853	Gm31408	0.259	0.1685	0.2345	0.0478	0	0.8888	0.2872	0.3719	0.1976	0.1207	0.2782	0.0607	0.3081	0.6516	0.4616	0.0505
ENSMUSG00000076576	Igkv6-32	105.787	128.37	87.8798	73.3342	13.75	179.951	639.401	262.741	44.7726	663.216	97.0995	91.7008	112.29	69.422	86.5136	19.6777
ENSMUSG00000110633	Gm32122	0.0417	0	0	0.0308	0.0314	0.0818	0.259	0.0684	0.0424	0.0778	0	0.0391	0	0	0.1274	0
ENSMUSG00000080956	Gm16179	0	0	0	0	0	0.2476	0.2241	0.4145	0	0.2354	0	0	0	0.7625	0	0
ENSMUSG00000089931	Gm8459	0	0	0	0	0	0.1215	0.11	0.1017	0	0.1156	0	0	0	0.2495	0	0
ENSMUSG00000098221	Gm27030	0.203	0.1761	0.1839	0	0	0.5972	0.3603	0.6664	0.2065	0.5678	1.0468	0.1903	0	0.613	0.2068	0
ENSMUSG00000108886	Gm44830	0	0	0	0	0	0.1582	0.2862	0.1324	0	0.3008	0.1386	0	0.128	0	0.1643	0
ENSMUSG00000076320	Gm26340	0	0	0	0	0	0.9331	0.8442	1.5617	0.968	0	0	0	0	0	0.9692	0
ENSMUSG00000102901	Ighv5-1	0	0	0	0	0	0.5234	0.4735	0.219	0.2715	0	0	0	0	0	0.2718	0
ENSMUSG00000102942	Ighv1-33	0	0	0.2438	0	0.2025	1.0557	0.9552	0.4417	2.738	0	0	0	0	0.2709	1.0966	0
ENSMUSG00000105643	Gm42611	0.1106	0.0959	0.025	0.0816	0.0416	0.1627	0.1227	0.2269	0.3657	0	0.0713	0.0518	0.1097	0.1113	0.1971	0.0647
ENSMUSG00000084340	Gm14766	0	0	0	0	0	0.2517	0.2277	0.2106	0.5222	0	0	0	0.6108	0	0	0
ENSMUSG00000095771	Igkv14-111	150.779	125.452	33.3844	35.712	14.0604	547.209	583.916	198.506	189.575	110.253	43.7763	102.003	182.749	106.659	153.835	17.5738
ENSMUSG00000033207	Mamdc2	1.9755	1.8849	2.0192	1.4165	1.359	2.6289	2.8544	2.7327	2.067	1.2892	1.5764	1.7993	2.2834	3.5787	1.8684	1.365
ENSMUSG00000068397	Gm10240	0.195	0.1692	0.1766	0	0	0.3825	0.5191	0.4801	0.5952	0	0.1676	0.1829	0.3094	0.3926	0.1987	0.1522
ENSMUSG00000076607	Igkj4	158.66	176.322	199.818	137.239	117.512	213.916	292.526	282.762	340.446	108.621	170.428	155.726	237.937	299.393	227.253	119.905
ENSMUSG00000095500	AC132444.5	0	0	0	0	0	0.3174	0.2872	0.5313	0.3293	0	0	0	0.2568	0.3258	0.9892	0
ENSMUSG00000097746	Gm6225	0.1108	0.1442	0.1004	0.2045	0.1668	0.2717	0.3933	0.2274	0.2255	0.1033	0.0476	0.052	0.3077	0.4462	0.4515	0.2161
ENSMUSG00000063180		0	0	0	0	0	0.4966	0.4493	0.4156	0.5152	0	0.4352	0	0	0	0	0
ENSMUSG00000096459	Ighv9-3	209.075	255.141	157.506	272.987	92.4874	500.024	734.589	1052.93	322.98	79.5642	537.381	45.7968	56.8413	116.957	146.524	62.3935
ENSMUSG00000102286	Gm37004	0.1379	0.1196	0.1249	0.1018	0.1038	0.2705	0.4895	0.5659	0.2806	0	0.3556	0	0.1094	0	0.1405	0
ENSMUSG00000102621	Gm37674	0	0.0446	0	0.0758	0	0.2015	0.0911	0.1264	0.1045	0	0.2207	0.0482	0.0815	0.2585	0.0523	0
ENSMUSG00000028211	Trp53inp1	13.2687	14.9161	12.8468	9.3429	7.1482	18.0323	19.2715	16.6781	25.4854	9.8061	19.0537	14.95	13.8946	21.685	18.3456	13.2226
ENSMUSG00000101258	Gm29477	0.1888	0.4912	0.3419	0.418	0.142	0.7405	0.67	1.5491	0.9602	0.352	0.6489	0.354	0.2995	1.14	0.5769	0.1473
ENSMUSG00000077557	Gm23706	0	0	0	0	0	1.1265	1.0193	0.9427	1.1686	0	1.9745	0	1.8225	0	0	0
ENSMUSG00000087411	Gm16048	0.4263	0.3697	0.2574	0.2098	0.1069	1.1146	0.7564	0.583	0.7227	0.1325	0.6105	0.2664	0.5635	0.715	0.1447	0.1108
ENSMUSG00000042567	Nek10	0.4119	0.6146	0.3432	0.4014	0.3224	0.7917	0.8918	0.7572	1.4583	1.1828	0.2974	0.5098	0.9149	0.6302	1.628	0.5142
ENSMUSG00000089757	Gm16334	0	0	0.1229	0	0	0.5324	0.3613	0.4455	0.2762	0.3796	0.3499	0	0	0	0.1383	0
ENSMUSG00000047197	Gjd3	0.4502	0.2929	0.3058	0.2492	0.3387	0.6622	0.9986	0.5541	0.6869	0.6295	0.5803	0.4221	0.2678	0.7929	0.9171	0.0878
ENSMUSG00000022586	Ly6i	0.326	0.3534	0.4428	0.0602	0.3066	0.4794	0.5061	0.8024	0.6632	0.5318	0.7003	0.3056	0.8403	0.4921	0.664	0.0636
ENSMUSG00000034723	Tmx4	1.5892	1.371	1.713	1.6002	1.6961	2.1258	2.1379	1.2686	1.8802	1.6426	1.8333	2.3565	2.8843	3.6856	2.2081	2.1763
ENSMUSG00000037347	Chst7	0.5979	0.2593	0.6575	0.4728	0.7711	0.8793	0.9472	0.5957	0.695	0.6768	0.6972	1.2011	1.2533	1.5472	1.1744	0.9661
ENSMUSG00000044807	Zfp354c	0.606	0.4965	0.5946	0.5343	0.608	0.8253	0.7766	0.6492	0.7192	0.5022	0.5063	0.947	1.0415	1.4231	0.8059	0.7617
ENSMUSG00000106243	Gm5050	0	0	0	0	0	0.1192	0.2157	0	0	0	0.1045	0.114	0	0	0	0.1897
ENSMUSG00000085207	Gm11767	0.3822	0.663	1.3844	1.6925	0.7189	1.8737	2.3734	0.784	1.555	0.1781	1.8063	2.6873	1.6673	5.9615	1.9463	2.0869
ENSMUSG00000097806	Gm6556	0.1254	0.0725	0.1514	0.0925	0.0943	0.2049	0.2596	0.1372	0.085	0.039	0.2514	0.3135	0.2652	0.4627	0.0851	0.2608
ENSMUSG00000108723	Gm44837	0.1314	0	0.119	0	0	0.2577	0.2331	0	0	0.1225	0.4516	0.2464	0.8337	0.3967	0.2676	0.205
ENSMUSG00000061852	Gm7582	0	0.1355	0	0.1153	0.1175	0.1532	0.4158	0.1282	0	0.2913	0.1343	0.2929	0.1239	0	0.1591	0.2437
ENSMUSG00000083193	4930595D18Rik	0	0.0999	0	0	0.0867	0.3388	0.2043	0.0945	0	0.3221	0.099	0.2159	0	0.4636	0.1173	0.4492
ENSMUSG00000078151	Gm12226	0.1075	0.1866	0.0974	0.0794	0.0809	0.6327	0.3816	0.0882	0	0.401	0.0924	0.4033	0.2559	0.4329	0	0.4195
ENSMUSG00000107624	Gm44005	0.1781	0.1803	0.1613	0.1096	0.0894	0.2038	0.2107	0.0974	0.151	0.3321	0.1786	0.1948	0.259	0.239	0.1512	0.2316
ENSMUSG00000109270	Gm10584	0.1434	0.1244	0.1623	0.1058	0.1888	0.3163	0.2226	0.1471	0.1823	0.2339	0.1232	0.2353	0.2275	0.2886	0.146	0.1958
ENSMUSG00000084235	Gm15421	0.3853	1.5039	1.0468	0.711	1.1596	1.7001	1.5383	1.4227	0.9798	2.3347	0.8277	1.9868	1.9865	1.551	3.1395	2.104
ENSMUSG00000042607	Asb4	0.1198	0.1662	0.1519	0.1415	0.0721	0.2584	0.3614	0.118	0.1462	0.2457	0.2471	0.4043	0.2851	0.3135	0.4148	0.3177
ENSMUSG00000087429	Gm16235	0.9813	0.3405	0.711	0.8692	0.443	1.5395	1.2189	0.8052	1.1979	0	0.6746	1.84	0.7784	1.9752	1.5992	1.2248
ENSMUSG00000064208	Gm10145	0.6078	0.7029	0.5504	0.5981	0.3049	0.9933	1.4379	0.665	1.2365	0.7554	0.6964	0.9497	1.1249	1.2233	1.6508	0.9483
ENSMUSG00000049832	Rbx1-ps	0.5762	0.4998	0.5218	0.6379	0.2168	1.1299	1.0224	0	1.1722	0.2686	0.9903	1.6206	0.6855	0.8698	0.8803	1.1237
ENSMUSG00000034858	Fam214a	3.5201	3.3856	3.4707	2.9021	2.6165	4.412	4.6971	4.1697	5.6022	2.6861	4.452	4.2451	4.267	7.3995	5.1467	4.2963
ENSMUSG00000045378	Pxt1	0.2654	0.1151	0.2403	0.2938	0.0998	0.3903	0.3531	0.2178	0.6749	0.4948	0	0.3732	0.3157	0.2671	0.6757	0.5175
ENSMUSG00000100514	Gm12960	1.3256	1.533	1.2805	1.1089	1.0639	2.4263	1.9601	1.5953	2.3373	1.8948	1.5188	2.6513	1.6122	2.0456	2.9704	2.6887
ENSMUSG00000105124	Gm5297	0	0	0.0729	0	0	0.1578	0.1427	0.066	0.2455	0.15	0	0.3017	0.1914	0.081	0.2458	0.1883
ENSMUSG00000102748	Pcdhgb2	0.2701	0.1674	0.2971	0.2991	0.2323	0.5487	0.428	0.285	0.373	0.4137	0.3151	0.5066	0.5663	0.5049	0.3341	0.4064
ENSMUSG00000094621	CAAA01098150.1	0	0	0	0	0	0.7634	0.6907	0	0	0	0	0.7299	0	0	0	0
ENSMUSG00000102657	Gm37899	0	0	0	0	0	0.0212	0.0096	0	0	0	0	0.0101	0	0	0	0
ENSMUSG00000105002	Mir6375	0	0	0	0	0	0.9723	0.8798	0	0	0	0	0.9297	0	0	0	0
ENSMUSG00000097065	A630075F10Rik	0	0	0	0	0	0.0966	0.0437	0	0	0	0	0.0462	0.0781	0	0	0
ENSMUSG00000024304	Cdh2	0.4555	0.5369	0.4866	0.4483	0.5976	0.9276	1.0258	0.5463	0.6534	0.5226	0.5721	0.8541	0.982	1.2224	1.1182	0.3827
ENSMUSG00000032131	Abcg4	0.4158	0.2666	0.4584	0.3603	0.4489	0.7977	0.6095	0.3412	0.2575	0.3539	0.435	0.4746	0.6166	0.7278	0.6261	0.2115
ENSMUSG00000049036	Tmem121	0.7781	0.4672	0.7588	0.2209	0.6304	1.2911	1.0089	0.3929	0.4871	0.8369	0.36	1.1784	1.0919	1.2047	2.0726	0.7937
ENSMUSG00000085162	Gm12295	0	0.0456	0.0476	0	0	0.1031	0.0933	0.0216	0.0267	0	0.0903	0.1478	0.0625	0.0264	0.1071	0.041
ENSMUSG00000020654	Adcy3	1.1613	1.1381	1.3932	0.8349	0.9532	1.7008	1.4184	1.1015	1.2734	1.2232	1.5942	1.9373	1.8902	2.0795	1.9356	0.6589
ENSMUSG00000022935	Grik1	0.0305	0.0132	0.0414	0.045	0.0229	0.1196	0.0676	0.0375	0	0.0142	0.0786	0.0572	0.0484	0.092	0.0621	0.0119
ENSMUSG00000026678	Rgs5	64.2191	65.7673	70.4708	37.7652	37.5605	92.9622	84.6084	69.8368	66.2752	72.5401	83.2859	99.7464	93.7912	114.537	92.9332	50.4054
ENSMUSG00000028246	Faxc	0.3718	0.4984	0.5612	0.3576	0.551	0.707	0.6797	0.4068	0.6074	0.5566	0.8132	0.94	0.9294	1.0658	0.7114	0.5185
ENSMUSG00000029309	Sparcl1	81.5991	66.4088	92.5197	55.4477	61.106	128.07	101.877	73.4853	84.2135	78.4019	104.575	124.499	119.528	140.194	124.701	57.8014
ENSMUSG00000038119	Cdon	2.6863	3.0079	3.0853	2.5957	2.7286	3.556	3.5858	2.4448	3.391	3.0279	4.0293	4.3388	4.3004	5.4808	4.8007	3.4102
ENSMUSG00000038530	Rgs4	3.649	2.2946	4.1308	2.5587	4.0039	5.6354	4.9101	2.1209	2.9077	3.0615	6.2975	6.101	6.7054	6.396	7.1855	1.281
ENSMUSG00000048304	Slitrk3	0.0972	0.0337	0.2464	0.1291	0.2339	0.4954	0.3793	0.0957	0.0791	0.1087	0.3674	0.4737	0.5241	0.5085	0.5344	0.0152
ENSMUSG00000051242	Pcdhb9	0.185	0.107	0.4189	0.1593	0.4176	0.5745	0.5198	0.4555	0.3137	0.3737	0.5565	0.8673	0.8072	0.6207	0.8794	0.1203
ENSMUSG00000056596	Trnp1	2.3921	3.3099	3.3528	2.6485	3.1283	4.2445	3.4867	2.5238	2.839	2.761	3.7197	4.7525	6.099	4.7003	4.4089	1.1552
ENSMUSG00000063142	Kcnma1	0.8546	0.4353	1.0442	0.5807	0.694	1.1838	1.4923	0.9016	1.0487	0.9484	1.4454	1.7932	1.5278	1.4334	1.5336	0.3704
ENSMUSG00000063594	Gng8	0.6808	0.5369	0.4484	0.3198	0.326	1.1531	0.7688	0.4571	0.3778	0.6347	0.7978	1.6249	1.2274	1.1212	1.0087	0.4346
ENSMUSG00000071424	Grid2	0.0344	0.0043	0.0312	0.0254	0.0444	0.0626	0.0698	0.0121	0.03	0.0275	0.0676	0.0783	0.1169	0.0593	0.0651	0.0192
ENSMUSG00000079471	Mymx	0.1835	0	0.4154	0.1354	0.069	0.5397	0.6511	0.0753	0.0933	0.2565	0.7094	0.86	0.4366	0.7385	1.2146	0.2862
ENSMUSG00000098181	Rps12-ps24	0	0	0	0	0	0.7273	0.4387	0	0	0	0.2125	0.2318	0.5884	0.2488	0.2518	0
ENSMUSG00000020419	Hormad2	0.0345	0.0598	0.0312	0	0	0.1014	0.214	0.0565	0	0.0964	0.0592	0.0646	0	0.2427	0.0351	0
ENSMUSG00000033409	Syce1l	0	0	0	0.0597	0	0.2381	0.1436	0	0	0.2263	0	0.1518	0	0.1629	0.0824	0
ENSMUSG00000059179	Gm8991	0.2629	0.152	0.0794	0.1294	0.2637	0.4296	0.3887	0.0719	0.2674	0.3268	0.1506	1.0681	0.5561	0.1764	0.1785	0.0684
ENSMUSG00000097823	Gm16701	0.2316	0.1507	0.0524	0.2137	0.2614	0.6245	0.3596	0.19	0.1767	0.5937	0.2488	0.3257	0.6889	0.6993	0.1179	0.1807
ENSMUSG00000026228	Htr2b	0.8399	1.0736	1.121	0.3263	0.2994	2.3407	2.2748	1.2696	1.394	1.4836	1.1776	1.5335	1.5429	1.6016	3.6922	0.6552
ENSMUSG00000096995	2810029C07Rik	0.2416	0.2514	0.3063	0.4636	0.2908	0.5684	0.4715	0.4361	0.4423	0.4954	0.3321	0.4982	0.6514	1.1669	0.4921	0.3769
ENSMUSG00000034258	Flvcr2	0.6582	0.9277	0.8693	0.7895	0.9905	1.1563	1.0463	0.7651	0.7811	2.6589	1.2019	1.7484	0.6744	0.552	0.7542	0.8986
ENSMUSG00000074553	Eif1-ps1	0.2804	0.2432	0.2539	0	0	1.0997	0.4975	0	0	0.7841	0.7228	1.0515	0	0.2822	0.5711	0.2187
ENSMUSG00000031994	Adamts8	0.8169	0.9388	0.9987	0.3919	0.4917	1.0413	1.3589	0.5865	0.914	1.1994	1.79	1.7806	0.8585	1.2742	1.2064	0.4142
ENSMUSG00000100486	Gm4131	0	0.0435	0	0	0	0.0492	0.089	0	0	0.0935	0.0862	0.047	0.0398	0.0505	0.2044	0.0391
ENSMUSG00000085091	Egfros	0	0	0.021	0	0	0.0682	0.1234	0	0.0236	0.0648	0.0398	0.1087	0.0552	0.0233	0.0236	0
ENSMUSG00000074650	Gm10735	0	0.0278	0	0	0.0241	0.0628	0.0568	0.0263	0	0.0597	0.055	0.06	0.0508	0.0322	0	0
ENSMUSG00000085761	4930455G09Rik	0.2991	0.2594	0.1354	0.2207	0.3375	1.0264	0.9287	0.6135	0.1521	1.6728	1.028	1.8225	0.9489	1.8059	0.7615	0.6999
ENSMUSG00000000627	Sema4f	0.3027	0.3089	0.3871	0.3286	0.3618	0.454	0.5688	0.3799	0.2898	0.4648	0.4591	0.4842	0.5509	0.5914	0.6167	0.1389
ENSMUSG00000022676	Snai2	0.9277	0.3621	0.8401	0.582	0.698	1.6828	1.1111	0.8754	1.038	1.3404	1.3552	1.696	1.3245	1.3537	1.0866	0.6875
ENSMUSG00000025666	Tmem47	1.6149	1.9286	2.3952	1.7103	2.0956	3.0064	2.6371	2.0934	2.0475	2.5528	2.9767	3.4451	3.4716	3.4861	3.1229	1.7711
ENSMUSG00000037852	Cpe	55.9667	54.3379	67.2323	40.1909	49.472	84.7962	70.5406	46.1618	54.9484	72.236	84.8627	99.4262	87.8128	80.0542	100.181	61.7724
ENSMUSG00000053963	Stum	2.1204	1.5844	2.8921	1.4143	2.2682	3.3317	3.1052	1.4884	2.3129	2.9889	3.9297	4.7784	3.7894	4.4736	4.5406	1.2655
ENSMUSG00000064272	Gpbar1	0.3505	0.7601	0.3968	0.1294	0.2637	1.2889	0.8552	0.4315	0.5349	1.062	1.3555	1.4789	1.1122	0.8819	1.6959	0.4102
ENSMUSG00000091002	Tcerg1l	0	0.0424	0.0221	0	0.0184	0.0958	0.0867	0	0.0249	0.0911	0.063	0.1374	0.1357	0.0983	0.0747	0
ENSMUSG00000073554	Gm6960	0	0	0	0	0	0.1446	0.1308	0	0.2999	0	0	0.1382	0	0	0	0
ENSMUSG00000087455	5330411J11Rik	0	0	0	0	0	0.1019	0.0461	0	0.0529	0	0	0.1461	0	0	0	0
ENSMUSG00000095497	Igkv1-122	1.4758	0	2.0048	0	2.2208	8.4414	14.8391	2.422	11.2593	1.1465	1.0568	18.6791	0	4.9508	0.2505	1.535
ENSMUSG00000097030	Gm26693	0	0.08	0	0	0.0694	0.1809	0.2456	0.0757	0.3754	0	0.0793	0.0865	0	0.0929	0	0
ENSMUSG00000101414	Gm29101	0	0	0	0	0	0.0628	0.1136	0	0.0651	0	0	0.06	0	0.0645	0	0
ENSMUSG00000028681	Ptch2	0.3627	0.2872	0.3856	0.2328	0.3915	0.4484	0.5596	0.3364	0.6096	0.3234	0.3659	0.5175	0.3878	0.6031	0.514	0.246
ENSMUSG00000109232	Gm44577	0	0	0.0664	0.0542	0.0552	0.1439	0.1953	0.0602	0.1493	0	0	0.0688	0	0.1477	0.0747	0.0572
ENSMUSG00000061488	Rpl27a-ps1	0.2107	0	0	0.1556	0.1586	0.8266	0.374	0.1729	0.6431	0.1965	0.1811	0.7904	0.3343	0.2121	0	0
ENSMUSG00000080851	Gm12094	0	0	0	0	0	0.1957	0.3541	0	0.4061	0	0	0.3742	0.1583	0	0	0
ENSMUSG00000082550	Gm12344	0.5727	0.4967	0	0.2114	0.2154	1.1231	1.2702	0	1.4564	0.5339	0.7382	1.0738	1.817	0.5763	1.7499	0
ENSMUSG00000105514	Gm42913	0.2034	0.2205	0.2302	0.2627	0.3443	0.5982	0.5413	0.2503	0.4137	0.2844	0.3058	0.6673	0.6049	0.307	0.466	0.0793
ENSMUSG00000055489	Ano5	0.1205	0.0836	0.1091	0.0356	0.0363	0.2717	0.2993	0.1483	0.2083	0.0898	0.1449	0.3049	0.3153	0.2061	0.0982	0.0658
ENSMUSG00000086618	Gm13256	0	0	0	0	0	0.3553	0.1607	0	0.3686	0	0	0.1699	0.1437	0.1823	0	0
ENSMUSG00000016283	H2-M2	5.8308	2.7922	5.5007	2.7796	1.2796	7.3255	6.4126	5.2332	6.5493	5.4357	6.0545	11.6738	7.4194	11.0028	9.5271	5.4964
ENSMUSG00000022144	Gdnf	0.8322	0.6054	0.6078	0.6539	0.6262	1.2109	1.0956	0.727	1.2289	0.7258	0.6921	1.5354	1.0222	1.432	1.1211	0.6074
ENSMUSG00000022901	Cd86	1.6983	1.1383	1.4448	0.9877	0.7551	2.0942	1.9862	1.098	3.0887	1.4153	1.7248	2.2436	2.0411	2.745	3.014	0.8431
ENSMUSG00000028078	Dclk2	0.6338	0.573	0.7519	0.5008	0.6179	0.8928	0.9187	0.6153	0.8354	0.5576	0.7057	1.3558	0.8355	1.105	1.0547	0.3691
ENSMUSG00000030117	Gdf3	0.1555	0.0674	0.1761	0.0287	0.1755	0.305	0.3104	0.1276	0.2768	0.0725	0.1002	0.9842	0.4934	0.3522	0.4356	0.0303
ENSMUSG00000032327	Stra6	0.0323	0.028	0.0439	0.0716	0.0608	0.0792	0.1004	0.0398	0.148	0.0753	0.0694	0.1667	0.0897	0.1139	0.0988	0.0126
ENSMUSG00000032839	Trpc1	0.6452	0.4783	0.6587	0.3291	0.4149	0.8858	0.739	0.4139	0.895	0.5359	0.615	0.8909	1.1911	0.732	0.8245	0.421
ENSMUSG00000040591	1110051M20Rik	1.6661	1.7592	1.6729	1.4704	1.3626	2.3084	2.0083	1.3374	2.008	1.435	1.7896	2.1393	2.169	2.8431	2.2687	1.4127
ENSMUSG00000052516	Robo2	0.4848	0.2573	0.5527	0.4673	0.5364	0.9116	0.7641	0.3229	0.8819	0.5636	0.6862	1.3316	0.9139	0.9472	1.1503	0.4672
ENSMUSG00000094910	D430019H16Rik	0.4722	0.2683	0.5751	0.5047	0.7595	1.1016	1.4156	0.6947	0.9606	0.8044	0.8255	1.328	1.1494	1.2617	1.2769	0.3302
ENSMUSG00000094356	Igkv8-28	12.7304	46.597	39.8908	6.0138	21.0724	135.813	68.2184	41.7847	74.5913	31.568	164.969	90.9482	11.3096	11.0182	49.2724	9.1366
ENSMUSG00000067869	Tcea1-ps1	0.9379	0.9943	0.8494	0.5384	0.6273	1.4306	1.2944	0.7696	1.8021	0.68	1.2537	1.1724	0.9093	1.2585	1.0614	0.6504
ENSMUSG00000035150	Eif2s3x	41.7397	36.3324	35.5184	18.697	28.021	58.2783	52.5547	44.3491	56.4366	45.1775	49.1835	104.217	49.2998	47.18	59.8312	41.2949
ENSMUSG00000079625	Tm4sf19	0.3747	0.325	0.2715	0.0553	0.1692	1.1023	0.6649	0.246	0.6099	0.0699	0.5152	1.054	0.7134	0.3771	0.7633	0.2339
ENSMUSG00000084890	A830036E02Rik	0.39	0.2571	0.3814	0.1957	0.2465	0.5965	0.5121	0.192	0.6982	0.1018	0.429	0.7898	0.6434	0.3611	0.6038	0.0974
ENSMUSG00000110416	Gm19248	0	0	0	0	0	0.8398	1.5196	0	0.8712	0	0.7359	1.6059	0.6793	0	0.8723	0
ENSMUSG00000020900	Myh10	2.0718	1.3126	2.8798	1.8551	2.8195	3.6921	3.1408	1.8257	3.1796	2.2421	3.553	4.0538	3.9656	3.9979	4.9086	1.7498
ENSMUSG00000023032	Slc4a8	0.6077	0.5334	0.7207	0.3631	0.5661	0.8939	0.8409	0.3562	0.8684	0.7284	0.9761	1.2549	1.142	1.0703	1.5254	0.412
ENSMUSG00000025092	Hspa12a	1.561	1.1545	2.2322	1.2371	2.2131	3.0775	2.6679	1.5641	2.3569	2.0986	2.3581	3.0966	2.9196	3.3736	3.6988	0.7179
ENSMUSG00000025104	Hdgfl3	0.7871	0.7083	0.9712	0.5447	0.8661	1.2445	1.1435	0.8235	1.181	0.7613	1.023	1.07	1.3579	1.5248	1.2025	0.6984
ENSMUSG00000027858	Tspan2	3.5661	3.1619	3.7858	2.6468	3.0409	5.2063	4.6403	2.8612	4.2725	3.8601	4.3754	5.238	5.1073	5.9816	5.751	3.2147
ENSMUSG00000028402	Mpdz	0.9771	0.7424	1.0153	0.6933	0.7751	1.1958	1.1491	0.9448	1.0556	1.0027	1.1781	1.4274	1.2076	1.334	1.3424	0.5614
ENSMUSG00000028833	Ncdn	20.8215	16.232	20.8805	13.0448	20.901	26.467	22.7983	12.2516	23.2986	18.1086	22.8894	31.3056	32.81	32.6588	33.6735	14.0642
ENSMUSG00000029094	Afap1	1.4223	1.169	1.3622	0.8464	1.0981	1.4457	1.4732	1.0632	1.6437	1.1385	1.7277	1.878	1.7956	2.2482	1.6231	0.8946
ENSMUSG00000030255	Sspn	3.017	2.715	2.5444	1.9207	2.1565	3.6424	3.6302	2.9243	3.6061	2.7774	3.2893	4.8263	3.1708	4.4785	3.9372	1.824
ENSMUSG00000032289	Thsd4	0.9228	0.5784	1.0919	0.696	0.9832	1.2351	1.1832	0.6798	1.6992	1.0486	1.6728	1.7808	1.3303	1.4371	1.6602	0.9143
ENSMUSG00000035062	Zc4h2	0.5426	0.7241	0.9072	0.8318	0.6595	1.146	1.185	0.4452	1.1888	0.8171	1.1836	1.3305	1.2581	2.1423	1.3179	0.8466
ENSMUSG00000043635	Adamts3	0.2776	0.1204	0.2514	0.1024	0.1958	0.4933	0.4464	0.1708	0.4589	0.097	0.4174	0.5042	0.4404	0.5238	0.4418	0.1759
ENSMUSG00000052726	Kcnt2	0.1093	0.2015	0.198	0.121	0.1439	0.2679	0.2667	0.1906	0.278	0.1783	0.2583	0.2946	0.2384	0.2475	0.3201	0.1599
ENSMUSG00000054640	Slc8a1	3.5961	3.8154	3.9256	2.0145	2.295	4.7225	5.8967	2.8191	4.246	2.9633	4.2767	5.5089	4.4315	4.944	5.2652	2.5298
ENSMUSG00000060989	Gm11847	0.9261	1.2414	1.0674	0.7457	0.6968	1.4859	1.2697	0.6908	2.0553	1.2557	1.3022	2.0522	1.3355	2.2029	1.372	0.394
ENSMUSG00000103567	Pcdhga5	0.0808	0.1577	0.1463	0.164	0.2584	0.3169	0.3226	0.1823	0.4109	0.1695	0.3298	0.4734	0.4486	0.5488	0.4115	0.1733
ENSMUSG00000076906	Traj23	0	0	0	0	0	1.5395	1.393	0	1.5972	2.9274	0	1.472	0	0	0	0
ENSMUSG00000035337	Uchl4	0.0811	0.0703	0.0734	0.1197	0.061	0.159	0.2158	0.0665	0.2474	0.1512	0.1393	0.228	0.1286	0	0.4129	0.1265
ENSMUSG00000040302	Rbm48	3.589	3.1396	3.6115	2.1284	2.3542	4.3915	4.1368	3.1968	4.5559	3.832	3.4796	5.2631	3.5768	5.3408	3.9055	2.7041
ENSMUSG00000051412	Vamp7	23.7184	21.9915	21.9854	11.3055	13.1746	31.4593	26.1555	21.2931	31.1993	26.0967	20.1584	42.0699	24.4165	23.9825	26.9603	21.9253
ENSMUSG00000109931	Gm39929	0.1359	0.2358	0.1231	0.301	0.2046	0.3999	0.4824	0.2231	0.4148	0.5069	0.1168	0.8921	0.7548	0.2736	0.9692	0.2121
ENSMUSG00000055170	Ifng	0.3122	0.2031	0.1414	0	0.1174	0.4592	0.4155	0.2562	0.5558	0.6548	0.0671	0.5854	0.5572	0.4713	0.318	0
ENSMUSG00000013584	Aldh1a2	9.3622	6.749	11.0413	8.0776	8.6095	17.2995	13.7329	11.0626	13.4601	12.8783	11.9427	15.6827	13.4331	20.1843	15.3844	7.8554
ENSMUSG00000016206	H2-M3	11.2024	11.194	11.9252	6.1411	6.1613	12.6547	12.1474	8.9773	14.6609	12.5807	10.6962	14.618	12.887	21.2295	14.1458	10.0679
ENSMUSG00000027346	Gpcpd1	13.7126	14.0575	13.437	7.0212	7.2446	17.8942	15.4567	9.3326	22.7182	16.6027	11.084	16.4067	14.9673	21.0583	16.1784	9.427
ENSMUSG00000047022	Mipol1	0.3933	0.3848	0.3014	0.2828	0.2807	0.5636	0.4742	0.3641	0.5129	0.4512	0.364	0.5673	0.4959	0.6191	0.5135	0.354
ENSMUSG00000056155	Nanos3	0	0.0884	0	0.1505	0	0.2999	0.2714	0	0.3111	0.1901	0.1752	0.1912	0.2426	0.4104	0.4154	0.0795
ENSMUSG00000107968	Gm44419	0	0	0	0	0	0.4034	1.0949	0	1.6739	0.3835	0	0.3857	0.3263	0.414	0.419	0
ENSMUSG00000088357	Gm24011	0.3515	0.3049	0.3183	0.2595	0	1.034	1.2474	0.2884	1.7879	0.9831	0.9062	2.3069	0.5576	0.7075	0	0.5484
ENSMUSG00000049122	Frmd3	0.2485	0.0404	0.1969	0.1376	0.0701	0.2894	0.317	0.2549	0.4898	0.4054	0.4138	0.4369	0.2218	0.1876	0.3797	0.1454
ENSMUSG00000081185	Gm4852	0	0	0	0	0	0.2534	0.1146	0	0.2629	0.2409	0.2221	0.1212	0	0.2601	0	0
ENSMUSG00000057722	Lepr	1.3899	0.823	1.6097	0.8681	0.915	1.9001	2.2054	1.4695	2.4878	1.8065	1.6193	1.6665	1.4841	2.3268	1.7423	1.4804
ENSMUSG00000104074	Gm37025	0.1136	0	0	0.0839	0.0855	0.2229	0.2016	0	0.3468	0.2119	0.293	0.4262	0	0.3431	0.3472	0.0886
ENSMUSG00000067038	Rps12-ps3	0.7628	1.3232	1.0362	0.563	1.0044	3.1788	2.1994	1.5648	2.5218	4.0888	2.2942	3.5758	2.2689	1.9192	1.3596	1.7852
ENSMUSG00000032179	Bmp5	4.2363	2.9639	4.3453	1.6585	2.0075	7.6423	5.0666	3.8987	7.2616	6.5238	4.9678	8.8871	5.4952	4.4518	6.3411	2.4649
ENSMUSG00000049526	Tmem202	0.2764	0.3357	0.1001	0.0816	0.0832	0.7047	0.5395	0.2268	0.3937	0.67	0.5701	0.6738	0.3947	0.2782	0.6194	0.345
ENSMUSG00000071847	Apcdd1	2.5242	1.1093	2.5604	0.6459	1.57	3.1352	2.6576	1.4637	3.3895	3.7965	3.5863	5.7115	2.6964	2.4049	3.3252	1.2603
ENSMUSG00000106406	Mir7682	4.8727	4.2264	4.4129	4.7955	0	6.3705	7.2051	0	8.2611	6.0566	5.583	12.1824	6.4417	1.6346	13.2347	0
ENSMUSG00000021306	Gpr137b	1.6133	1.2073	1.7189	0.9573	0.9044	1.9231	2.2172	1.246	2.3491	2.0053	2.0388	2.1354	2.4339	2.7697	2.4165	1.3079
ENSMUSG00000029122	Evc	1.2233	0.9337	1.3405	0.9842	0.9204	1.6073	1.3892	0.9335	1.5306	1.5281	1.3981	1.7547	1.3875	1.9944	1.6696	0.9925
ENSMUSG00000030247	Kcnj8	4.4366	3.752	5.0225	3.7114	4.0892	7.1781	5.8715	5.0968	6.0175	7.2725	7.5933	7.314	6.3639	8.5952	7.9081	3.5765
ENSMUSG00000030772	Dkk3	11.5828	7.3464	11.074	5.5686	7.8287	16.7476	13.7598	9.5966	13.7795	13.2032	14.7012	17.4331	14.2819	14.2818	16.1966	5.3165
ENSMUSG00000037712	Fermt2	12.1968	9.7721	14.2572	9.4668	9.5743	15.9051	14.9487	11.9688	17.1398	14.7931	17.7423	21.0785	16.9356	18.9818	18.5448	9.613
ENSMUSG00000039004	Bmp6	2.6581	1.5257	2.301	2.0485	2.0882	3.6029	2.8784	2.6302	3.4196	3.4254	2.9896	3.1151	2.9145	3.1471	4.1008	1.9516
ENSMUSG00000040747	Cd53	13.2492	12.477	13.3704	5.5484	5.0454	15.2187	13.6259	10.4726	19.7489	13.7126	14.7314	15.5147	15.2279	15.7287	23.74	10.4625
ENSMUSG00000051041	Olfml1	1.5654	0.7274	1.0126	0.8666	1.5564	2.0284	1.8849	1.4222	1.8768	2.2932	1.9217	2.2015	2.2173	2.9258	3.4167	1.5701
ENSMUSG00000052688	Rab7b	1.3446	1.8024	1.8451	0.8722	0.981	1.9777	2.1509	1.4879	2.5698	2.3171	2.0834	3.0752	2.1008	2.9115	2.2826	1.2874
ENSMUSG00000074923	Pak6	1.844	1.7876	1.5554	0.894	1.7547	2.4994	2.1813	1.2609	2.1332	2.3426	2.6099	2.9831	2.7389	2.2742	2.5779	1.9321
ENSMUSG00000082561	Gm15580	0	0	0	0	0	0.1661	0.1503	0	0	0	0	0	0	0	0	0.2644
ENSMUSG00000105202	C230031I18Rik	0	0	0	0	0	0.025	0.0226	0	0	0	0	0	0	0	0	0.0397
ENSMUSG00000103040		0	0	0	0	0	0.032	0.029	0	0	0	0	0	0.0259	0	0.0332	0.0255
ENSMUSG00000035615	Frmpd1	0.0885	0.1535	0.2083	0.222	0.2796	0.295	0.3297	0.2323	0.252	0.1979	0.1216	0.1659	0.4912	0.8013	0.2703	0.4279
ENSMUSG00000044177	Wfikkn2	0.5169	0.4911	0.6242	0.4542	0.4815	0.8689	0.677	0.505	0.626	0.436	0.3808	0.6231	0.8591	1.2387	0.6268	0.6913
ENSMUSG00000049265	Kcnk3	2.701	2.425	3.1114	2.8331	2.6919	4.0889	3.6786	3.2663	2.6512	2.4959	2.484	3.0211	4.4353	7.3443	2.6546	3.4379
ENSMUSG00000054074	Skida1	0.5545	0.398	0.5368	0.5504	0.5754	0.6562	0.6955	0.3922	0.5057	0.3743	0.5093	0.4123	0.7583	1.3085	0.5063	0.8204
ENSMUSG00000096629	Gm3383	0	0	0	0	0	0.0465	0.042	0	0	0	0.0407	0	0	0	0.0965	0.037
ENSMUSG00000099222	Mir7213	0	0	0	0	0	1.6206	1.4663	0	3.3624	0	0	0	0	0	0	1.2893
ENSMUSG00000111459	Gm8031	0	0	0	0	0	0.1476	0.1335	0	0.3062	0	0	0	0	0	0.3066	0.1174
ENSMUSG00000106039	Iglc4	0	0	0	0	0	0.2942	0.5323	0	0.3052	0	0	0	0	0.3019	0.6112	0.234
ENSMUSG00000084783	Gm15419	0	0	0	0	0	0.1243	0.1125	0	0.129	0	0	0	0.1006	0	0.1291	0.0989
ENSMUSG00000097997	Gm27017	0.718	0.7474	0.3902	0.212	0.4322	0.9857	0.8918	0.707	0.8765	0.5355	0.7404	0.6732	1.4808	0.4336	1.3164	1.0083
ENSMUSG00000110131	Gm18066	0	0	0	0	0	0.1562	0.0942	0	0.054	0	0	0	0.0842	0	0.0541	0.0414
ENSMUSG00000076144	Mir709	0	0	0	0	0	2.0994	0.9498	0	1.089	0	0	0	0.8491	1.0774	1.0904	0.8351
ENSMUSG00000038057	Dbil5	0.1621	0.2813	0.1468	0.2394	0.122	0.477	0.7193	0.3991	0.8247	0.1512	0.5573	0.304	0.2572	0.9791	0.4954	0.506
ENSMUSG00000054758		0.0604	0	0.0273	0	0.0454	0.0888	0.0803	0.0495	0.0921	0	0.1556	0.0283	0.0718	0.1215	0.0615	0.1648
ENSMUSG00000110824	Gm48677	0.4603	0.1331	0.139	0.5662	0.2309	0.7522	0.6806	0.3777	1.2486	0.143	0.7911	0.4315	0.9736	2.1617	0.4688	1.3166
ENSMUSG00000099693	Gm29284	0.7389	0.6409	1.0037	0.5454	0.278	2.1735	1.9666	0.9094	1.5032	1.3776	0.9524	0.3464	0.293	0.3718	3.0102	1.7292
ENSMUSG00000102573	Gm7265	0.0269	0	0	0.0199	0.0202	0.0528	0.0716	0.0441	0.0547	0.0752	0	0.0252	0.0427	0.1354	0.0822	0.1469
ENSMUSG00000108441	Gm32846	0	0	0	0	0	0.1097	0.1985	0	0.2276	0.3129	0	0	0.1775	0	0	0.1746
ENSMUSG00000024107	Lhcgr	0	0	0	0	0	0.0362	0.0327	0	0	0	0	0	0	0	0	0
ENSMUSG00000048582	Gja3	0	0	0	0	0	0.0597	0.054	0	0	0	0	0	0	0	0	0
ENSMUSG00000067522	Olfr76	0	0	0	0	0	0.0582	0.0263	0	0	0	0	0	0	0	0	0
ENSMUSG00000073103	Gm10466	0	0	0	0	0	0.0375	0.0339	0	0	0	0	0	0	0	0	0
ENSMUSG00000081362	Cyp2j7	0	0	0	0	0	0.061	0.0552	0	0	0	0	0	0	0	0	0
ENSMUSG00000082601	Gm12700	0	0	0	0	0	0.4043	0.1829	0	0	0	0	0	0	0	0	0
ENSMUSG00000082699	Gm12736	0	0	0	0	0	0.3914	0.3541	0	0	0	0	0	0	0	0	0
ENSMUSG00000082878	Gm12583	0	0	0	0	0	0.1083	0.098	0	0	0	0	0	0	0	0	0
ENSMUSG00000083661	Gm11473	0	0	0	0	0	0.2573	0.2328	0	0	0	0	0	0	0	0	0
ENSMUSG00000088211	Gm22083	0	0	0	0	0	1.8112	0.8194	0	0	0	0	0	0	0	0	0
ENSMUSG00000089710	Gm15810	0	0	0	0	0	0.2713	0.1227	0	0	0	0	0	0	0	0	0
ENSMUSG00000099850	Gm28906	0	0	0	0	0	0.0519	0.047	0	0	0	0	0	0	0	0	0
ENSMUSG00000102057	Gm29594	0	0	0	0	0	0.4642	0.21	0	0	0	0	0	0	0	0	0
ENSMUSG00000108057	Gm44234	0	0	0	0	0	0.1026	0.0929	0	0	0	0	0	0	0	0	0
ENSMUSG00000109338	Gm45030	0	0	0	0	0	0.0521	0.0471	0	0	0	0	0	0	0	0	0
ENSMUSG00000078302	Foxd1	0	0	0	0	0	0.0375	0.0339	0	0	0	0	0	0	0	0.0779	0
ENSMUSG00000104727	Gm42500	0	0	0	0	0	0.1787	0.1617	0	0	0	0	0	0	0	0.1856	0
ENSMUSG00000082143	Gm12864	0	0	0	0	0	0.0918	0.0831	0	0	0	0	0	0	0.0942	0	0
ENSMUSG00000111637	Gm10688	0	0	0	0	0	0.1776	0.1607	0	0	0	0	0	0	0.1823	0	0
ENSMUSG00000059585	Ube2nl	0	0	0	0	0	0.2026	0.5499	0	0	0	0	0	0.1639	0	0	0
ENSMUSG00000072718	Klra10	0	0	0	0	0	0.1122	0.1016	0	0	0	0	0	0.1816	0	0	0
ENSMUSG00000087536	Gm14246	0	0	0	0	0	0.1358	0.1229	0	0	0	0	0	0.1099	0	0	0
ENSMUSG00000104636	Gm43239	0	0	0	0	0	0.4596	2.0791	0	0	0	0	0	0.7435	0	0	0
ENSMUSG00000108713	Gm33027	0	0	0	0	0	0.0396	0.0179	0	0	0	0	0	0.016	0	0	0
ENSMUSG00000027967	Neurog2	0	0	0	0	0	0.0415	0.0751	0	0	0	0	0	0.0336	0	0.0431	0
ENSMUSG00000104861	3110039M20Rik	0	0	0	0	0	0.0957	0.0866	0	0	0	0	0	0.0774	0	0.0994	0
ENSMUSG00000110561	Gm45888	0	0	0	0	0	0.1503	0.068	0	0	0	0	0	0.0608	0	0.1561	0
ENSMUSG00000105336	AU022133	0	0	0	0	0	0.1058	0.0957	0	0	0	0	0	0.1712	0.1086	0	0
ENSMUSG00000030075	Cntn3	0.154	0.17	0.2282	0.1653	0.158	0.3706	0.3353	0.1378	0.1139	0.1305	0.1804	0.21	0.2887	0.5353	0.3422	0.1529
ENSMUSG00000054477	Kcnn2	0.0386	0.1004	0.1398	0.1235	0.1065	0.3407	0.1827	0.1478	0.0654	0.132	0.0774	0.0965	0.2552	0.2461	0.2359	0.1305
ENSMUSG00000070509	Rgma	2.0561	1.6212	2.5084	2.3956	2.4803	2.8158	2.7136	2.0078	1.8841	1.9009	2.4677	2.5808	2.9518	6.1734	2.7345	2.3728
ENSMUSG00000103804	Gm37062	0.2688	0	0.2434	0.1984	0.2022	0.9224	0.8346	0.2205	0.2734	0	0.3464	0.252	0.4264	1.082	0.4106	0.2097
ENSMUSG00000053153	Spag16	0	0	0	0	0	0.0137	0.0124	0	0	0	0.0359	0	0	0	0	0
ENSMUSG00000094102	Ighv9-2	25.7654	5.587	5.8335	2.7735	1.6155	271.329	138.107	12.7735	8.7366	16.0129	1460.85	10.3169	14.2635	11.3445	68.3415	7.1187
ENSMUSG00000107300	Gm43279	0	0	0	0	0	0.0368	0.0333	0	0	0	0.0322	0	0	0	0	0
ENSMUSG00000094787	Ighv1-54	15.7424	3.6846	17.8778	23.0552	1.5041	50.9644	82.2486	18.454	23.1312	19.5675	25.7676	20.8506	34.2898	6.287	19.343	14.4252
ENSMUSG00000030680	Pagr1a	0.1318	0.1714	0.1193	0.0486	0.0991	0.7752	0.2338	0.1081	0.201	0.0614	0.5095	0.1235	0.2613	0.1989	0.2684	0.1028
ENSMUSG00000044014	Npy5r	0	0	0	0	0	0.0362	0.0981	0	0	0	0.0951	0	0.0292	0	0.0751	0
ENSMUSG00000085067	Gm15631	0	0	0	0	0	0.0758	0.0686	0	0	0	0.0332	0	0.0307	0	0.1182	0
ENSMUSG00000103451	Gm33973	0	0	0	0	0	0.346	0.313	0	0	0	0.3032	0	0.2799	0	0.3594	0
ENSMUSG00000101828		0.0457	0.0396	0.0551	0.0674	0.0344	0.0896	0.1621	0.05	0.0465	0.0284	0.0785	0.0571	0.1087	0.1685	0.0465	0.0713
ENSMUSG00000045608	Dbx2	0	0	0.0247	0	0.041	0.1068	0.0725	0.0223	0	0	0.0468	0.0255	0.1296	0.1918	0.0555	0
ENSMUSG00000074415	2610203C20Rik	0.6871	0.6175	0.7048	0.6477	0.5668	0.755	0.8153	0.6725	0.6737	0.4322	0.7755	0.7219	0.9062	1.1831	1.0034	0.4392
ENSMUSG00000092174	Gm7029	0	0	0	0	0	0.2053	0.1857	0	0	0.5855	0	0	0	0	0	0
ENSMUSG00000097103	Gm2885	0.196	0.0567	0.1775	0.0964	0.0983	0.3203	0.5216	0.1072	0.0665	0.2436	0.1684	0.0612	0.2073	0.4602	0.3327	0.2039
ENSMUSG00000032940	Rbm11	0.0684	0.0297	0.0929	0.0505	0.1287	0.1677	0.2428	0.1123	0.1044	0.287	0.1176	0.0962	0.1899	0.1721	0.1742	0.0534
ENSMUSG00000085511	Gm11738	0	0	0	0	0	0.0428	0.0387	0	0	0.0407	0.0375	0	0	0	0	0
ENSMUSG00000046095	Krt32	0	0	0	0	0	0.161	0.0486	0	0	0.051	0.0941	0	0	0	0.0558	0
ENSMUSG00000103685	Gm37074	0	0.0443	0.0463	0.0755	0.0769	0.2005	0.0907	0.0419	0.052	0.0953	0.0878	0.0479	0.1622	0.2058	0.0521	0.0798
ENSMUSG00000095328	Defa-ps6	4.0087	4.0565	3.6305	1.2329	1.2567	10.482	8.8914	3.2894	4.0778	9.9655	13.7792	6.5772	7.4194	14.4565	14.2906	3.1272
ENSMUSG00000107526	1700003I16Rik	0	0	0	0	0	0.0873	0.158	0	0.0906	0	0	0	0	0	0	0
ENSMUSG00000109629	Gm34099	0	0	0	0	0	0.1312	0.1187	0	0.1361	0	0	0	0	0	0.2726	0
ENSMUSG00000070572	Trmt112-ps2	0.2492	0.2162	0.2257	0	0.375	0.4887	1.1055	0.409	1.0141	0.4647	0.4283	0.2337	0.3954	0.5016	1.0154	0.3888
ENSMUSG00000084193	Gm6823	0	0	0	0	0	0.0502	0.0454	0	0.0521	0	0	0	0.0813	0	0	0
ENSMUSG00000070476	Fam217b	0.8679	0.5556	0.9918	0.9304	1.0572	1.1347	1.265	0.7121	1.3032	0.9824	1.0121	1.0849	1.7702	1.7884	1.4312	0.7738
ENSMUSG00000082436	Gm11688	0	0	0.277	0	0.2301	0.5998	0.5427	0	0.6223	0	0.2628	0.2868	0.9704	0.6156	0.6231	0
ENSMUSG00000076922	Traj6	0	0	0	0	0	1.4899	2.6961	0	1.5456	0	1.3057	0	1.2052	1.5292	0	0
ENSMUSG00000026807	Ak8	0.0503	0.0873	0.0911	0.0371	0.1135	0.2466	0.2231	0.1651	0.2047	0.1407	0.4322	0.0472	0.2394	0.3543	0.2561	0.1177
ENSMUSG00000111685	Gm10686	0.058	0.0503	0.1314	0.1285	0.0655	0.1991	0.2574	0.0476	0.3246	0.0541	0.1745	0.136	0.1841	0.292	0.1478	0.0226
ENSMUSG00000091933	Gm8857	0	0	0	0	0	0.1676	0.0758	0	0.087	0.0797	0	0	0	0	0	0
ENSMUSG00000107677	Olfr316	0	0	0	0	0	0.034	0.0615	0	0.0705	0.0323	0	0	0	0	0	0
ENSMUSG00000036172	Cd200r3	0.0157	0.0273	0.0143	0.0116	0	0.0463	0.0419	0.0129	0.0801	0.044	0.0135	0.0295	0.0125	0.0792	0.0641	0.0246
ENSMUSG00000060112	Olfr60	0.0847	0.0245	0.1023	0.0417	0.0425	0.1938	0.2255	0.0927	0.2298	0.1316	0.1213	0.0794	0.0448	0.3126	0.1726	0.0661
ENSMUSG00000035551	Igfbpl1	0.087	0.0503	0.105	0.0856	0.0872	0.1421	0.1286	0.0951	0.1474	0.1351	0.0996	0.1087	0.138	0.0875	0.2657	0.0226
ENSMUSG00000085391	Gm16150	0	0	0	0	0.0777	0.3039	0.2749	0.0848	0.3152	0.1926	0	0	0.1639	0	0.1052	0.0806
ENSMUSG00000074111	Mrgpra9	0	0.0736	0	0.1253	0	0.2497	0.1506	0.0696	0.518	0.1582	0	0	0.2693	0.3416	0.0864	0
ENSMUSG00000097547	B230110C06Rik	0	0	0	0	0	0.0578	0.0523	0.0483	0.1199	0.2197	0.1013	0	0.0467	0	0.18	0
ENSMUSG00000106339	Gm43489	0	0	0	0	0	0.093	0.505	0	0.193	0.0884	0.2446	0	0.0753	0	0	0
ENSMUSG00000067929	Gm10226	2.586	2.8839	0.3346	1.9088	2.2237	5.4337	3.9331	2.7283	6.7644	4.1327	6.0318	3.4636	5.8607	2.2308	5.6442	2.5938
ENSMUSG00000101132	Gm8000	0	0.138	0	0.1175	0	0.3121	0.5647	0	0.4856	0.2967	0.2735	0.1492	0.2524	0.4804	0.1621	0.1241
ENSMUSG00000045333	Zfp423	0.3696	0.306	0.4412	0.434	0.3286	0.5436	0.5365	0.3446	0.5126	0.5168	0.5197	0.4095	0.6929	0.9467	0.4962	0.4062
ENSMUSG00000063442	Gm7117	0	0	0	0	0	0.2387	0	0.1997	0	0	0	0.2282	0	0	0	0.1899
ENSMUSG00000108808	Gm45204	0	0	0	0	0	0.2729	0	0.0571	0	0	0	0.0652	0	0	0.2126	0.0543
ENSMUSG00000025929	Il17a	0	0	0	0	0.0605	0.0789	0	0.132	0	0	0	0.0754	0	0.2429	0.3278	0.1883
ENSMUSG00000086389	Gm15998	0.1533	0.1772	0.1851	0.1508	0.1538	0.2004	0.1813	0.2515	0	0.1429	0.1317	0.2874	0.1216	0.2057	0.4163	0.2391
ENSMUSG00000095562	Gm21887	0	0.1077	0.2248	0.0916	0.2802	0.7302	0.1101	0.4074	0.1263	0	0.32	1.5128	0.2954	0.6246	0.5057	0.4841
ENSMUSG00000110017	Gm45237	0	0	0	0	0	0.0362	0	0.0303	0	0	0	0.0346	0	0.0372	0.0376	0.0576
ENSMUSG00000106930	Gm6450	0.1641	0.1424	0.1486	0.1211	0.1235	0.4828	0	0.2693	0.1669	0.306	0.141	0.3077	0.1302	0.1652	0	0.3841
ENSMUSG00000065519	Mir10a	0.8564	0.7428	0.7756	0	0	4.1988	0.7598	1.4055	0.8712	1.5967	0.7359	1.6059	0.6793	0.8619	1.7446	2.0043
ENSMUSG00000109225	4930513N20Rik	0	0	0	0	0	0.073	0	0.1222	0	0.0694	0	0.2095	0.0591	0	0	0.0581
ENSMUSG00000083483	Gm14044	0.2107	0.1828	0.1909	0	0	0.8266	0	0.5188	0	0.5894	0.3622	0.3952	0.1672	0.6363	0.4293	0.4932
ENSMUSG00000105565	Gm43566	0.3498	0.2023	0	0.0861	0.3509	0.5716	0.2069	1.0524	0.2372	0.5434	0.8015	0.6559	0.5549	0.1173	0.2375	0.4548
ENSMUSG00000046687	Gm5424	0.2362	0.2049	0.0535	0.2616	0.3111	0.5212	0.4192	1.0662	0.721	0.3304	0.2538	0.5537	0.2811	0.2972	0.3008	1.0137
ENSMUSG00000048478	Spata33	0.1314	0.0949	0.1983	0.1616	0.1647	0.322	0.1748	0.2515	0.3786	0.1225	0.1881	0.3079	0.191	0.4407	0.3122	0.2562
ENSMUSG00000081067	Gm12912	1.9782	2.2484	1.7916	2.014	2.207	4.1471	1.6946	2.6308	2.9144	2.3529	1.6413	2.6222	2.8136	2.7461	2.4318	2.8736
ENSMUSG00000106888	Gm42848	0	0	0	0	0	0.0457	0	0.0382	0.0474	0	0	0.0437	0.037	0.0469	0.0475	0.0363
ENSMUSG00000101904	Gm29427	0.0493	0.1284	0.0894	0.1093	0.0371	0.2903	0.1313	0.2025	0.2008	0.184	0.1696	0.2776	0.1566	0.1987	0.3518	0.231
ENSMUSG00000109093	Gm19950	0.0208	0	0	0	0	0.0408	0.0185	0.0512	0.0423	0.097	0.0358	0.078	0.0165	0	0.0636	0.0649
ENSMUSG00000104621	Gm43185	0.0679	0.2061	0.1845	0.1002	0.0511	0.233	0.1807	0.3064	0.2417	0.3798	0.2626	0.3501	0.1616	0.2733	0.3458	0.2913
ENSMUSG00000077393	Gm24338	0	0	0	0	0	0.7273	0	0.6087	0	0	0	0.6955	0	0	0	0
ENSMUSG00000106490	Gm43283	0	0	0	0	0	0.0363	0	0.0607	0	0	0	0.0693	0	0	0	0
ENSMUSG00000039095	En2	0	0	0	0	0	0.0522	0	0.0218	0	0	0	0.025	0	0.0268	0	0
ENSMUSG00000076570	Igkv12-38	0	0.9419	0.4917	0.8016	0	4.2593	1.2043	6.4604	0.5523	1.7716	0.2333	7.3814	0.646	9.836	0.2765	0
ENSMUSG00000076893	Traj37	0	0	0	0	0	3.0791	0	2.5767	0	0	0	1.472	1.2454	0	0	0
ENSMUSG00000097346	Gm26619	0	0	0	0.0648	0	0.0861	0	0.1441	0	0.0818	0	0.4116	0.2786	0	0.1788	0.0685
ENSMUSG00000085267	Gm14235	0	0	0	0	0	0.2524	0	0.2112	0	0	0	0.2413	0.2042	0.259	0	0
ENSMUSG00000106783	Chaer1	0	0	0	0	0	0.4257	0	0.2375	0	0	0	0.1357	0.1148	0.1456	0	0
ENSMUSG00000047759	Hs3st3a1	0.1674	0.1037	0.1516	0.1589	0.144	0.2111	0.191	0.2159	0.1946	0.1338	0.1644	0.3812	0.2276	0.2648	0.2923	0.1119
ENSMUSG00000024206	Rfx2	1.9386	1.7302	1.9338	0.9954	1.9237	3.1682	1.9692	2.2132	1.7148	1.7025	3.1387	2.8185	1.716	2.262	1.7456	0.9644
ENSMUSG00000069518	Gm10271	0.6039	0	0.5469	0.4457	0.4544	1.1843	0.5358	1.9821	0	0	1.0379	1.1323	2.874	0.6077	0.6151	0
ENSMUSG00000111806	Gm47403	0	0	0	0	0	0.0339	0	0.0283	0	0	0.0593	0.0648	0.0274	0.0348	0	0
ENSMUSG00000081295	Gm6275	0	0	0	0	0	0.1647	0	0.1378	0	0.1565	0	0.0787	0	0	0	0
ENSMUSG00000064398	Gm23628	0	0.4723	0.4932	0	0	1.0679	0	1.3405	0	1.5229	0	1.0211	1.7277	0.548	1.1093	0.4248
ENSMUSG00000097974	Gm10605	0.132	0.1374	0.1195	0.0584	0.0794	0.1812	0.0937	0.2383	0.1074	0.1722	0.1361	0.2227	0.2094	0.1063	0.1882	0.0412
ENSMUSG00000110340	1600027J07Rik	0	0	0	0.1422	0.1449	0.1889	0	0.3162	0	0.5388	0	0.3612	0.4584	0	0.3924	0
ENSMUSG00000100113	Gm28592	0	0.1103	0.1151	0	0.0957	0.2493	0	0.2086	0.1293	0.237	0.2185	0.4768	0	0.1279	0.1295	0.0992
ENSMUSG00000064952	Gm24920	2.2166	1.9226	0	0.8181	0	5.4337	2.9498	5.4566	2.2548	12.3982	8.5715	5.1954	1.7582	5.5769	2.2577	0
ENSMUSG00000090151	Gm16043	0	0	0	0	0	0.15	0	0.251	0.1556	0	0	0.1434	0	0	0.3115	0
ENSMUSG00000099153	Mir7671	0	0	0	0	0	3.1853	0	1.3328	1.6522	0	0	1.5228	0	1.6346	0	0
ENSMUSG00000070331	Qrich2	0.0251	0.0544	0.0114	0.074	0.0283	0.0984	0.0667	0.1338	0.1403	0.0468	0.0754	0.1176	0.0796	0.101	0.1277	0.0587
ENSMUSG00000091845	Rpl36-ps12	0.7247	0.8381	1.0938	0	0.9087	1.4211	1.0715	1.1893	1.9657	0.9007	0.6227	1.5853	1.5328	1.2155	2.4603	0.3769
ENSMUSG00000103668	Gm38186	0	0	0	0	0	0.2057	0	0.1722	0.2134	0	0	0.1967	0.1664	0.2112	0.2137	0
ENSMUSG00000106565	Gm43582	0	0.4764	0.4975	0.6082	0	1.3465	0.4873	1.1268	1.3969	0.5121	0.9441	1.03	0.4357	0.5528	1.6785	0.6428
ENSMUSG00000007216	Zfp775	1.6648	1.4825	1.9299	1.491	1.7035	2.7207	1.6936	2.0218	2.1451	1.8417	2.5751	2.0395	1.9544	2.7254	2.3739	1.6624
ENSMUSG00000102817	Gm6185	0.0731	0.1268	0.0883	0.054	0.0733	0.1434	0.1297	0.2799	0.1983	0.0909	0.1466	0.1828	0.0773	0.1717	0.1489	0.095
ENSMUSG00000031449	Atp4b	0.1249	0	0.0565	0.0461	0.047	0.1836	0.0554	0.2049	0.381	0.0582	0.3219	0.2341	0.2971	0	0.4451	0.1461
ENSMUSG00000073565	Prr16	0.6777	0.3674	0.7672	0.2501	0.2868	0.7892	0.6013	0.8689	1.1634	0.6713	1.4196	0.9928	1.0752	0.81	1.1649	0.4957
ENSMUSG00000104810	Gm5684	0.098	0	0.0888	0	0	0.1922	0	0.1609	0.2992	0.1828	0.0842	0.2757	0.0778	0.0987	0	0.0765
ENSMUSG00000081157	Gm13552	0	0.1959	0.2046	0.1667	0.17	0.443	0.2004	0.3708	0.2298	0.6318	0.1941	0.2118	0.3584	0	0	0
ENSMUSG00000083538	Gm16016	0.3426	0.1486	0.6205	0.3793	0.2577	1.3436	0.4559	0.9838	1.0454	1.5967	0.7359	2.2482	1.0869	0.5171	1.0467	0.5345
ENSMUSG00000091430	Platr19	0	0	0	0.0474	0.0483	0.063	0	0.1055	0.0654	0.0599	0	0.1807	0.2039	0.1293	0	0.0501
ENSMUSG00000021337	Scgn	2.5528	1.9442	2.2555	1.2409	1.7802	4.2126	2.3201	2.9633	3.5469	4.0051	2.6753	3.6193	3.3584	2.9451	4.7563	0.6314
ENSMUSG00000022206	Npr3	0.5032	0.519	0.4557	0.3915	0.4298	0.6534	0.4585	0.5803	0.7194	0.748	0.5025	0.867	0.6904	0.8349	0.6095	0.2652
ENSMUSG00000091655	Gm8741	0.9813	0.8511	0.2222	0.7243	0.7383	1.9244	0.4353	1.8118	1.4973	1.6009	0.8433	1.84	1.3622	1.2345	1.999	0.5741
ENSMUSG00000110679	Rpl10-ps5	0.7337	0.5091	0.5316	0.4332	0.3312	0.8633	0.7811	0.9633	1.0449	1.0943	0.1261	0.963	1.2803	0.8861	1.644	0.8013
ENSMUSG00000083569	Gm13666	0	0	0	0	0	0.1156	0	0.387	0.1199	0.1099	0.4053	0.2211	0	0	0	0
ENSMUSG00000104623	Gm6394	0.395	0.5139	0.5366	0.1458	0.2972	0.9683	0.3504	0.8103	1.2054	1.1047	0.6789	1.111	0.47	0.9938	0.8046	0.4622
ENSMUSG00000091876	Gm3851	0	0	0	0	0	0.2905	0	0.2431	0.3013	0.2762	0.2546	0.2777	0.47	0	0	0
ENSMUSG00000099433	Gm28344	0	0	0	0.2492	0.2541	0.6622	0	1.1083	0.3435	0.3148	0.5803	0.3166	0.5357	0.3398	0	0
ENSMUSG00000098222	Gm8318	0.326	0.0942	0.2952	0.0802	0.4088	0.7458	0	0.535	0.5526	0.709	0.6536	0.6112	0.4309	0.4374	0.4427	0.3391
ENSMUSG00000026542	Apcs	0.2911	0	0.1757	0.2148	0.292	0.4757	0.3443	1.831	0.2961	0.1809	0	0	0.077	0.1953	0.4941	1.211
ENSMUSG00000088643	Gm26484	0	0	0	0	0	0.8714	0	0.7293	0	0	0	0	0	0	0.9052	0.6933
ENSMUSG00000098747	Gm27216	0	0	0	0	0	0.2552	0	0.2135	0	0	0	0	0	0	0.2651	0.203
ENSMUSG00000086315	Arl4aos	0	0	0.1141	0	0	0.1235	0	0.31	0	0	0	0.1181	0.1998	0.2535	0.3848	0.393
ENSMUSG00000087621	1700003G18Rik	0.0524	0	0.0474	0	0.0394	0.1027	0	0.0859	0	0.0488	0.27	0	0.0415	0.0527	0.2133	0.0817
ENSMUSG00000023982	Guca1a	1.9468	1.9701	1.5672	1.7563	1.8717	2.9695	2.0151	3.195	2.2004	3.8315	2.6024	2.4337	2.4879	4.8982	3.8557	3.1219
ENSMUSG00000092760	Gm23365	0	0	0	0	0	0.739	0	1.8552	0.7666	0	0	0	0	0	0	0.5879
ENSMUSG00000097376	Gm8705	0.116	0	0.1051	0	0	0.2275	0.1029	0.1904	0.354	0.1082	0.0997	0.1088	0	0	0.3545	0.181
ENSMUSG00000095646	Trav10n	0	0	0	0	0	0.2693	0	0.4507	0.2794	0.256	0	0	0	0	0	0.2143
ENSMUSG00000073988	Ttpa	1.4584	1.4056	1.0273	1.1563	1.0161	1.6155	1.27	2.8811	1.621	1.6114	1.4158	0.9369	1.114	1.4678	1.7606	2.4862
ENSMUSG00000045776	Lrtm1	0	0.0112	0.0117	0.0095	0.0194	0.0379	0	0.0739	0.0393	0.024	0	0	0	0.0259	0	0.0603
ENSMUSG00000110353	Gm33543	0	0.046	0	0.0391	0	0.104	0	0.3045	0.1079	0.1483	0.0456	0.0497	0.0421	0.1067	0.054	0.2068
ENSMUSG00000076441	Ass1	22.6731	17.432	7.1037	8.5838	8.8967	25.4083	19.8733	50.8193	30.8051	25.9024	13.1121	19.0987	13.0008	38.2922	34.1832	50.1098
ENSMUSG00000098867	Gm27463	1.6527	2.867	0	1.2199	0	9.7235	4.3989	16.274	6.7249	4.6222	0	0	0	4.9899	11.7835	7.7358
ENSMUSG00000016194	Hsd11b1	2.482	2.518	2.4284	1.5212	1.8341	3.9331	3.1458	5.0007	4.1929	4.6896	4.818	3.5321	3.7441	3.836	5.3043	4.9443
ENSMUSG00000023978	Prph2	0	0	0	0	0	0.0308	0	0.0515	0	0	0	0	0	0	0	0
ENSMUSG00000088816	Gm22387	0	0	0	0	0	0.7051	0	0.5901	0	0	0	0	0	0	0	0
ENSMUSG00000094370	Gm3373	0	0	0	0	0	0.0453	0	0.1137	0	0	0	0	0	0	0	0
ENSMUSG00000102701	9430083B18Rik	0	0	0	0	0	0.107	0	0.0896	0	0	0	0	0	0	0	0
ENSMUSG00000103214	Gm38286	0	0	0	0	0	0.0297	0	0.0498	0	0	0	0	0	0	0	0
ENSMUSG00000107033	Gm43553	0	0	0	0	0	0.1349	0	0.1128	0	0	0	0	0	0	0	0
ENSMUSG00000111540	4930584E12Rik	0	0	0	0	0	0.0942	0	0.0788	0	0	0	0	0	0	0	0
ENSMUSG00000046354	Defb14	0	0	0	0	0	0.4528	0	0.3789	0	0	0	0	0	0	0.4704	0
ENSMUSG00000080814	Gm12314	0	0	0	0	0	0.1717	0	0.1437	0	0	0	0	0	0	0.3567	0
ENSMUSG00000092552	Gm4287	0	0	0	0	0	0.1579	0	0.1321	0	0	0	0	0	0	0.328	0
ENSMUSG00000055795	Gm5160	0	0	0	0	0	0.208	0	0.1741	0	0	0	0	0	0.2135	0	0
ENSMUSG00000075023	Accsl	0	0	0	0	0	0.066	0	0.0552	0	0	0	0	0	0.0338	0	0
ENSMUSG00000110542	Gm39139	0	0.0139	0.0145	0	0	0.047	0.0142	0.0656	0	0.0149	0	0	0.0127	0.0322	0.0326	0
ENSMUSG00000097862	Gm26859	0	0	0	0	0	0.1496	0	0.0417	0	0	0	0	0.0403	0	0	0
ENSMUSG00000034774	Dsg1c	0.023	0	0	0	0	0.0678	0	0.0567	0	0	0	0.0216	0.0548	0	0.2112	0.018
ENSMUSG00000106211	Gm42842	0	0	0	0	0	0.0307	0	0.0257	0	0	0.0269	0	0	0	0	0
ENSMUSG00000109160	4930598N05Rik	0	0	0	0	0	0.0393	0	0.0329	0	0	0.0344	0	0	0	0	0
ENSMUSG00000082342	Gm5395	0	0.0893	0.0932	0.076	0	0.2019	0	0.2534	0	0.096	0.6193	0.0965	0.0817	0.1036	0.2097	0
ENSMUSG00000084201	Gm11926	0	0	0	0	0	0.2148	0	0.1798	0	0	0.3765	0	0	0	0.4463	0
ENSMUSG00000108367	Gm4881	0	0	0	0	0	0.0802	0	0.0671	0	0	0.0703	0	0	0.1646	0	0
ENSMUSG00000109023	Gm44565	0	0	0	0	0	0.3434	0	0.2874	0	0	0.3009	0	0	0.7049	0	0
ENSMUSG00000078687	Mup8	0	0	0	0	0	0.0937	0	0.1568	0	0.1781	0	0	0	0	0	0
ENSMUSG00000110423	Gm45736	0	0	0	0	0	0.0683	0	0.1144	0	0.065	0	0	0	0	0	0
ENSMUSG00000100767	Gm3508	0	0	0	0	0	0.1166	0	0.1952	0	0.1109	0	0	0	0.1197	0	0
ENSMUSG00000106012	Gm43744	0	0	0	0	0	0.1343	0	0.1124	0	0.1276	0	0	0	0.1378	0.1395	0
ENSMUSG00000092200	Tnxa	0	0	0	0	0	0.0931	0	0.026	0	0.0295	0	0	0.0502	0.0637	0	0
ENSMUSG00000044633	B530045E10Rik	0	0	0	0	0	0.0883	0	0.0246	0.0305	0	0	0	0	0	0	0
[truncated: 47,317 more rows]
