# Supplementary material for: Transcriptomic and Proteomic Analyses Show Minimal Role for ST2 on MCPT5‐Expressing Mast Cells in Primary Heligmosomoides polygyrus bakeri Infection
Source: Parasite Immunol. 2026 Mar 30;48(4):e70076. doi: 10.1111/pim.70076 (PMC13034402; doi:10.1111/pim.70076)
Supplement: Supplementary file 2 — Table S2: Mouse iBAQ. [file PIM-48-e70076-s001.xlsx]

## Sheet: mouse_iBAQ
				iBAQ																log10(iBAQ)
No.	Protein Accession	Gene Name	Molecular Weight	MCPT5WT x ST2f/f Naïve 1	MCPT5WT x ST2f/f Naïve 2	MCPT5WT x ST2f/f Naïve 3	MCPT5WT x ST2f/f Naïve 4	MCPT5Cre x ST2f/f Naïve 1	MCPT5Cre x ST2f/f Naïve 2	MCPT5Cre x ST2f/f Naïve 3	MCPT5Cre x ST2f/f Naïve 4	MCPT5WT x ST2f/f Hpb D14 1	MCPT5WT x ST2f/f Hpb D14 2	MCPT5WT x ST2f/f Hpb D14 3	MCPT5WT x ST2f/f Hpb D14 4	MCPT5Cre x ST2f/f Hpb D14 1	MCPT5Cre x ST2f/f Hpb D14 2	MCPT5Cre x ST2f/f Hpb D14 3	MCPT5Cre x ST2f/f Hpb D14 4	MCPT5WT x ST2f/f Naïve 1	MCPT5WT x ST2f/f Naïve 2	MCPT5WT x ST2f/f Naïve 3	MCPT5WT x ST2f/f Naïve 4	MCPT5Cre x ST2f/f Naïve 1	MCPT5Cre x ST2f/f Naïve 2	MCPT5Cre x ST2f/f Naïve 3	MCPT5Cre x ST2f/f Naïve 4	MCPT5WT x ST2f/f Hpb D14 1	MCPT5WT x ST2f/f Hpb D14 2	MCPT5WT x ST2f/f Hpb D14 3	MCPT5WT x ST2f/f Hpb D14 4	MCPT5Cre x ST2f/f Hpb D14 1	MCPT5Cre x ST2f/f Hpb D14 2	MCPT5Cre x ST2f/f Hpb D14 3	MCPT5Cre x ST2f/f Hpb D14 4
1	A2BIM8	Mup18	20762.5	436261	399037	534788	398754	143553	150928	176572	144434	641322	75602	243910	113289	750991	433860	342538	204570	5.63975	5.60101	5.72818	5.60071	5.15701	5.17877	5.24693	5.15967	5.80708	4.87854	5.38723	5.05419	5.87564	5.63735	5.53471	5.31084
2	P01867	Ighg2b	44259.4	78582.7	133431	99187.7	75279.2	334851	409905	471703	457688	105060	327888	206214	499790	314428	96463.5	208343	387570	4.89533	5.12526	4.99646	4.87668	5.52485	5.61268	5.67367	5.66057	5.02144	5.51573	5.31432	5.69879	5.49752	4.98437	5.31878	5.58835
3	P06683	C9	62002.3	12925	9072.1	8934.9	8680.7	653	1448.1	1694.3	507.5	13252.3	4633.8	6577.8	4866.3	12409.9	12497.5	13917.2	1366.1	4.11146	3.95776	3.95114	3.9386	2.81558	3.1611	3.22925	2.70629	4.12232	3.66603	3.81815	3.68729	4.0938	4.09686	4.14358	3.1358
4	Q8BH35	C8b	66229.3	24803	26748.2	25641.8	26769.9		1799.7		459.6	25753.7	7903.5	19416.9	3597.8	25921.9	19761.8	22643.1	1022.6	4.39452	4.42731	4.40897	4.42766		3.25544		2.66332	4.41086	3.89787	4.2882	3.55616	4.41368	4.29585	4.35496	3.01013
5	P07759	Serpina3k	46879.9	2.80834e+06	2429551	3.5924e+06	3.15266e+06	1.048e+06	1.52839e+06	1.40605e+06	1.35952e+06	2.55292e+06	711744	1.68354e+06	1.26454e+06	2.33107e+06	1.58354e+06	1944737	486470	6.44845	6.38553	6.55539	6.49868	6.02036	6.18424	6.148	6.13338	6.40704	5.85232	6.22622	6.10193	6.36755	6.19963	6.28886	5.68706
6	Q91WP6	Serpina3n	46718	658061	510831	748096	705935	247081	315764	351472	288007	557088	176620	381501	305283	464956	318924	388774	134658	5.81827	5.70828	5.87396	5.84877	5.39284	5.49936	5.54589	5.4594	5.74592	5.24704	5.5815	5.4847	5.66741	5.50369	5.5897	5.12923
7	P01662		12041.3	56895.2	111120	42938.9	90789.4	303535	140500	137238	208360	257741	857914	642490	1.50278e+06	339279	387514	503113	1.11805e+06	4.75508	5.0458	4.63286	4.95804	5.48221	5.14768	5.13748	5.31882	5.41119	5.93344	5.80787	6.17689	5.53056	5.58829	5.70167	6.04846
8	P21180	C2	84741.5	1084.7	772.1	515.5	926.2	303.5	202.8	279.6	212.1	492.8	368.3	266.8	545	824.2	522.4	908.9		3.03571	2.88824	2.71307	2.96717	2.48359	2.3092	2.44809	2.32858	2.69355	2.56738	2.42781	2.73719	2.91656	2.71883	2.95899
9	Q91V98	Cd248	81813.1	2177.8	1787.7	2740.5	2353.1		695.1	918.4	948.9	966.3	2336.2	3463.6	3473.1	3331.4	748.9	1309	2411.9	3.33822	3.25254	3.43799	3.37182		2.84267	2.9635	2.97768	2.98556	3.3687	3.53965	3.54084	3.52276	2.875	3.11727	3.38254
10	Q8VCG4	C8g	22507.9	64392.6	71735.7	74853	72221	10466.8	16381.5	16283.4	3952.9	66911.1	30854.9	46010.5	27123.6	64696.2	50314	59617.8	18164.5	4.80884	4.85574	4.87422	4.85867	4.01986	4.21438	4.21177	3.59703	4.8255	4.48934	4.66287	4.43336	4.81089	4.7017	4.77538	4.25925
11	P28665	Mug1	165298	300587	239379	447581	451921	88077.5	123882	133558	128543	285933	101297	158654	129811	259901	211729	266657	59242.2	5.47797	5.37909	5.65087	5.65506	4.94487	5.09301	5.12567	5.10905	5.45627	5.0056	5.20045	5.11331	5.41481	5.32578	5.42595	4.77264
12	P01648		11961.3	111907	123515	107848	138322	274846	185812	230519	235095	128942	160978	155301	186878	115769	118131	95608.2	416164	5.04886	5.09172	5.03282	5.14089	5.43909	5.26908	5.36271	5.37125	5.1104	5.20677	5.19118	5.27156	5.06359	5.07237	4.9805	5.61927
13	P07758	Serpina1a	46002.6	3.42912e+06	3.2172e+06	5.09474e+06	4.10233e+06	1.44669e+06	1.93313e+06	2.11097e+06	2126065	3.46896e+06	1.57922e+06	2.59272e+06	2.1255e+06	2.99982e+06	2.09916e+06	2674895	1.42378e+06	6.53518	6.50748	6.70712	6.61303	6.16037	6.28626	6.32448	6.32758	6.5402	6.19844	6.41376	6.32746	6.47709	6.32205	6.42731	6.15344
14	P11589	Mup2	20663.5	13419.6	20299.3	13341.6	10124.1	3398.7	4615.9	7372.4	5282.7	14714.3	1602.9	5606.9	2028.8	15058.2	10800.4	9378.3	1869.3	4.12777	4.3075	4.12524	4.0054	3.53144	3.66435	3.86767	3.72294	4.16777	3.20518	3.7488	3.30745	4.1778	4.03348	3.97217	3.27191
15	P01864		36595.9	131581	209486	154570	156797	246291	315611	296158	331832	116795	624419	231032	552710	664526	269438	376973	445484	5.1192	5.32116	5.18913	5.19534	5.39145	5.49915	5.47152	5.52092	5.06743	5.79548	5.36367	5.7425	5.82251	5.43046	5.57631	5.64883
16	Q62095	Ddx3y	73427.9	34010.1	24530.4	30049.5	35387.9	18892.7	12581.5	18213.5	16459.5	33477	25054.9	37728.5	17035.9	38723.5	34162.4	35569.6	14250	4.53162	4.38972	4.47785	4.54887	4.27632	4.09977	4.26042	4.21644	4.52476	4.39891	4.57668	4.23139	4.58799	4.53356	4.55109	4.15385
17	P06684	C5	188878	7670.5	9230.2	11218.5	12397.1	5988.1	3916.4	5212.1	5634.9	12467.2	5718.3	10811.4	11165.5	11760.5	8705.7	11268.6	4930.5	3.88488	3.96526	4.04997	4.09336	3.77736	3.593	3.7171	3.75096	4.0958	3.75734	4.03392	4.04792	4.07046	3.93985	4.05191	3.69298
18	Q9QYI5	Dnajb2	35593.3	2607.2	2303.3	3540	1931.7	6507.3	4146.2	6706.4	4963.7	5862.5	1736.3	6514.4	5428.2	2882.9	7936.5	6443.9		3.41634	3.36254	3.54913	3.28616	3.81347	3.61775	3.82655	3.69589	3.76816	3.23987	3.81394	3.73474	3.45998	3.89968	3.80922
19	Q8K182	C8a	66080.3	6092.1	11907.2	12677.1	11094.1			495.1	21.6	11190.9	2814.4	7687.3	2783.8	10861.3	7361.9	8585.2	1006.1	3.78484	4.07585	4.10305	4.04513			2.69557	1.35411	4.0489	3.44954	3.88583	3.44479	4.03592	3.86705	3.9338	3.00307
20	Cont_P50446	Krt6a	59335.1	472.1	497.2		1473.2		45503.6					4650.3						2.67495	2.6974		3.16856		4.65806					3.66757
21	Q03734	Serpina3m	47064.2	157698	138003	228563	191851	79137.3	59203.8	110294	94667.4	164802	41900.6	115111	93957.6	108387	69638	103320	36640.4	5.19783	5.13989	5.35901	5.28297	4.89839	4.77236	5.04256	4.97621	5.21697	4.62223	5.06112	4.97294	5.03498	4.84285	5.01419	4.56397
22	Q00898	Serpina1e	45891.4	709203	1.18397e+06	1.40995e+06	919982	256365	282531	60470.3	315376	1.2816e+06	258460	1062020	38088.1	1.11082e+06	676006	636019	52365	5.85077	6.07334	6.14921	5.96378	5.40886	5.45107	4.78155	5.49883	6.10775	5.41239	6.02613	4.5808	6.04564	5.82995	5.80347	4.71905
23	P01787		13777.4	24771.6	10634.1	12206.4					828.6	35461.1	285885	243218	588810	55269.6	149946	219122	279054	4.39397	4.02674	4.08662					2.91887	4.54976	5.45619	5.386	5.76998	4.74249	5.17594	5.34069	5.44569
24	Q00897	Serpina1d	45998.3	5.54361e+06	4.6777e+06	6.65151e+06	6.37533e+06	2.99427e+06	3.49293e+06	3.88467e+06	3.95769e+06	4282972	2.38572e+06	3.63322e+06	4.17483e+06	4.21381e+06	2.94361e+06	4.04859e+06	2.65354e+06	6.74379	6.67003	6.82292	6.8045	6.47629	6.54319	6.58935	6.59744	6.63175	6.37762	6.56029	6.62064	6.62467	6.46888	6.6073	6.42383
25	P11247	Mpo	81181.7			7218.2	28627	1373.2	1471.7	1400	454.3		18863.4	3151.9	17698.2		1499.7	1030.3	4991.5			3.85849	4.45679	3.13805	3.16811	3.14644	2.6583		4.27564	3.49871	4.24795		3.17629	3.01339	3.69832
26	Q3UV17	Krt76	62844.6		1.07849e+06				5979.2				262568			1.50686e+06	3214.7		4315.6		6.03281				3.77672				5.41924			6.17807	3.50728		3.63514
27	A2AEP0	Obp1b	19394.1		0		7870		52.1										14377.6		0		3.89603		1.72509										4.15772
28	Q9QZS5	Sgk2	41359.1	565	419				4385.6			6608.5	237.5	4936.4		118.8	4366.8	6145.2	4756.6	2.75282	2.62325				3.64213			3.82017	2.37749	3.6935		2.07846	3.64026	3.78861	3.67739
29	Q91XL1	Lrg1	37430.9	29838.1	16722.7	29844.6	24918.1	3674.1	11667.6	10467.3	8446.4	30229.6	10653.2	59261.5	21209.2	20316	10689.1	17887.5	7876.1	4.47479	4.22333	4.47488	4.39653	3.56527	4.06702	4.01988	3.92672	4.48045	4.02752	4.77278	4.32654	4.30786	4.02898	4.25257	3.89637
30	Q8VCM7	Fgg	49391.4	473830	564119	519671	557045	383600	347105	395644	404175	697952	576125	979057	1.08528e+06	800473	732988	794335	824027	5.67562	5.75137	5.71573	5.74589	5.58388	5.54046	5.59731	5.60657	5.84383	5.76052	5.99081	6.03554	5.90335	5.8651	5.9	5.91594
31	Q91W53	Golga7	15792	122960	120441	118048	139295	95769.6	96650.6	81799.6	79806	122470	61369	79982.5	111056	110754	89093.8	81142.7	104036	5.08977	5.08078	5.07206	5.14394	4.98123	4.98521	4.91276	4.90204	5.08803	4.78796	4.903	5.04555	5.04436	4.94985	4.90925	5.01719
32	Q80TL0	Ppm1e	83419	226.5	725.1	329	221.6	1311	974.6	1538.7			788.2	278.4	561.7	445.8	1369.4			2.35698	2.861	2.51851	2.34753	3.11793	2.98927	3.18744			2.89719	2.44623	2.75028	2.65011	3.13685
33	B9EKC5	Cabin1	243218		29.4	24	31	54.3	42.1	54.6		29.1	48.3	27.6	35.2		65.1	53.5			1.48287	1.39794	1.50515	1.74273	1.63448	1.74507		1.47857	1.69285	1.45637	1.55871		1.8202	1.7364
34	O70333	Cript	11271.1	11511.1	16931.4	25853.4	10509.7	35145.2	30126	34974.5	30414.5	32340.9	24788.1	30573.3	39872.7	27444.7	40279	33901.4	43852.4	4.06115	4.22872	4.41253	4.02163	4.54588	4.47896	4.54376	4.48309	4.50977	4.39426	4.48536	4.60069	4.43847	4.60509	4.53023	4.642
35	Q9JJZ6	Klf13	31135.9	2459.5	1985.8	3021.2	2095.9	4620.4	3129.2	3734.2	4095.8	4053.6	4164.6	3802.7	4478	3384.4	5768.4	5982.4	4970.9	3.39102	3.29815	3.48032	3.32158	3.66477	3.49557	3.57231	3.61244	3.60795	3.61968	3.58021	3.65118	3.52961	3.76113	3.77695	3.69652
36	Q9EQI5	Ppbp	12251.6	7458.5	8207.1	7369.7	7010	3065.2	2659.5	6159.7	4102.1	14565	2209.1	9466.8	7467.8	5314.8	4273.8	5343.2	4633.5	3.87271	3.91424	3.86751	3.84578	3.4866	3.42496	3.78963	3.61311	4.16334	3.34441	3.97625	3.87325	3.72557	3.63092	3.72788	3.666
37	Q99PU8	Dhx30	136668	95108.7	115443	107579	152424	40219.2	40424.3	53876.4	93473.9	93739.9	38067.4	46625.7	83992.3	89631.8	103016	125335	93690.3	4.97822	5.06237	5.03173	5.18306	4.60444	4.60665	4.73141	4.9707	4.97193	4.58056	4.66863	4.92424	4.95247	5.01291	5.09807	4.9717
38	Q8BQ30	Ppp1r18	65629.6	4858.8	6589.2	9970.3	8835.7	14655.7	11793	12586.1	14834.5	15326.9	10396	20238.6	21453.6	16573.7	21238.3	18554.6	14537.4	3.68662	3.8189	3.99875	3.94629	4.16604	4.07166	4.09993	4.1713	4.18548	4.01691	4.3062	4.33152	4.21945	4.32714	4.26848	4.16252
39	Q8K0E8	Fgb	54752.7	698466	836685	846032	876141	584688	568200	625281	640302	1.14378e+06	1.05472e+06	1.68289e+06	1.81689e+06	1.2316e+06	1.30277e+06	1.40778e+06	1.45968e+06	5.84415	5.92256	5.92739	5.94257	5.76693	5.7545	5.79608	5.80639	6.05834	6.02314	6.22606	6.25933	6.09047	6.11487	6.14853	6.16426
40	Q5SSH8	Cyb5d2	29162	6139.2	3435.3	4870.8	4195.4	2143.6	2451.3	623.1	609.2	4758.9	2110	5075.4	654.7	3505.6	1537.8	476.1	2842.1	3.78818	3.53609	3.68769	3.62288	3.33135	3.38957	2.79525	2.78547	3.6776	3.32449	3.70556	2.81671	3.54489	3.18718	2.67861	3.45379
41	P01660		12099.4	23207.3	10308.9		22653	15665.4		32373.8	39955.5	254444	548680	498756	932498	150924	195266	216743	780382	4.36564	4.01325		4.35514	4.19497		4.51021	4.60159	5.40559	5.73932	5.69789	5.96965	5.17876	5.29063	5.33595	5.89231
42	Q01279	Egfr	134853	30209.7	32931.3	38327.8	34910.7	23786.5	21406.9	26418.5	27046.1	44051.4	36228.4	47643.9	74614.4	52317.3	76707.1	66579.4	62861.9	4.48016	4.51762	4.58353	4.54297	4.37635	4.33057	4.42192	4.43212	4.64397	4.55906	4.67802	4.87283	4.71865	4.88484	4.82335	4.79839
43	Q9D650	Lratd1	32675.6	4963.7	4649.5	5342.6	4424.3	3361.9	3308.2	2103.8		5118.5	8137.3	4823.1	14698.4	4793.8	12268.2	13793.8	13844.2	3.69589	3.6675	3.72783	3.64594	3.52671	3.51972	3.32321		3.70923	3.91053	3.68342	4.1673	3.68077	4.08882	4.13972	4.1413
44	Q9JLB4	Cubn	399097	2670.6	4159.4	3058.3	2754.4	4428.8	5114.6	4229.2	5558.7	1848.5		2405.9	1940.2	2132	1773.1	1787	2065.1	3.42677	3.61914	3.48562	3.44018	3.64638	3.7089	3.62636	3.74505	3.26705		3.38146	3.28807	3.32899	3.24898	3.25237	3.31515
45	Q99KU0	Vmp1	45960.2	299695	388741	289995	344258	208250	205034	190554	281258	296443	263648	279907	237170	260178	262901	303451	221349	5.47668	5.58966	5.46239	5.53689	5.31859	5.31183	5.28002	5.44911	5.47194	5.42103	5.44702	5.37506	5.41527	5.41979	5.48209	5.34508
46	Q9D8X5	Cnot8	33574.3	12749.1	15381.6	12960.2	12603.4	24720.1	15555.7	24691	19177.6	19596.6	15499.6	16380.9	22132.7	18291.8	22155.4	25350.9	17527.1	4.10551	4.18703	4.11265	4.10052	4.39307	4.19192	4.39256	4.28282	4.2922	4.19035	4.21436	4.34505	4.26228	4.3455	4.40401	4.24373
47	P01806		12910.9	11542.7	26017.4			3113.8		3970.6	6074.5	4662.8	21077.2		49923	25053.2	11086.8	5580.2	33142.2	4.06235	4.41528			3.49343		3.59897	3.78358	3.66874	4.32383		4.69831	4.39888	4.04485	3.74673	4.52039
48	Q8VE10	Naa40	27228.9	35204.9	42038.7	40231.8	38002.4	82912.6	73769.2	76090.4	41637.8	41979.7	48957.4	36826.6	56196.2	45139	62444.9	38063.5	48685.8	4.54662	4.62366	4.60458	4.57982	4.91863	4.86788	4.88134	4.6195	4.62305	4.68983	4.56617	4.74971	4.65456	4.7955	4.58052	4.68741
49	Q8BWS5	Gprin3	80484.5	12134.9	5792.2	11185.7	7004.7	14519.2	19683.2	16789.8	14204.4	18087.9	11015.1	16981.8	8565.6	8980.7	8188.9	11916.4	12045.6	4.08407	3.76292	4.0487	3.84545	4.16197	4.29412	4.22507	4.15245	4.25741	4.04203	4.23001	3.93281	3.95336	3.91328	4.07618	4.08086
50	Q7TPD3	Robo2	161190	1237.7	1381.8	806.8	876.8	1840.7	1655.7	2503.6		925.9	2197.8	1003.8	2717.6	1390.8	2032.9	2968.1	1325.5	3.09297	3.14076	2.9073	2.9434	3.26522	3.21924	3.39874		2.96703	3.34219	3.00208	3.43435	3.14358	3.30833	3.47262	3.12271
51	Q8VCG3	Wdr74	42636.2	10812.3	9625.2	17912.4	4167.1	2586	3119.3	4367.9	4066.6	3772.9	3313.4	11252.2	7723.7	14484.7	8223.7	8810.5	10287.6	4.03396	3.98345	4.25318	3.61994	3.4128	3.4942	3.64037	3.60934	3.57679	3.5204	4.05128	3.88788	4.16094	3.91512	3.94505	4.01236
52	Q99PG0	Aadac	45250.2	1674002	3.23559e+06	1.85202e+06	2.17634e+06	2.78173e+06	1.91597e+06	1.24564e+06	1.91817e+06	894420	756206	471134	623539	705832	929753	1.29307e+06	469113	6.22376	6.50995	6.26765	6.33773	6.44432	6.28239	6.09539	6.28289	5.95154	5.87864	5.67315	5.79486	5.8487	5.96837	6.11162	5.67128
53	P23953	Ces1c	61055.8	333708	407715	435106	413526	472696	523293	595658	662503	248481	482076	365913	972883	268171	239668	353662	607764	5.52337	5.61036	5.6386	5.6165	5.67458	5.71875	5.775	5.82119	5.3953	5.68312	5.56338	5.98806	5.42841	5.37961	5.54859	5.78374
54	Q80U28-10	Madd	166270	5104.8	5259.5	3766.9	6873.3	7609.1	8055.6	7469.2	10804.7	7944.3	6763.8	7571.3	4746.2	6646	7121.7	6278.6	7192.5	3.70806	3.72103	3.5761	3.83723	3.88139	3.90615	3.87333	4.03365	3.90011	3.83025	3.87923	3.67644	3.82263	3.85264	3.79793	3.85694
55	Q3TNW5	Mucl3	54309.7	2734.8	3559.7	2063.1			1356.7	994.4		1175.1	1449.4	926.6		833.8				3.43708	3.55154	3.31473			3.1328	2.998		3.07044	3.16149	2.96736		2.92158
56	Q61646	Hp	38752.3	15517	7544.5	24516.9	24196.1	4883.9			3643.4	217216	5970.9	344614	10566.3	161827	39563.2	23094.6	16175.6	4.19084	3.87769	4.38948	4.38376	3.68886			3.56163	5.33689	3.77611	5.53733	4.02396	5.20905	4.5973	4.36353	4.20889
57	Q9WUH7	Sema4g	92378	786.7	1904.6	1360.4	1533.6	4172.8	3725.6	2129		2258.9	5168.8	154.1	4370.3	1923	4726.6	4791.4	4003	2.89636	3.28003	3.13399	3.186	3.62053	3.57131	3.32838		3.35409	3.71347	2.19061	3.64061	3.28421	3.67464	3.68055	3.60249
58	Q8K072	Reep4	29690.6	13285.7	10831.9	8889.1	5633.4	23035.2	18874	13435	17338.4	20978.6	20055.7	16561.5	23578.8	20839.3	25292.4	22605.6	20361.6	4.12342	4.03474	3.94891	3.75085	4.36241	4.27589	4.12827	4.23903	4.3218	4.30226	4.21913	4.37254	4.3189	4.40301	4.35424	4.30883
59	A2ARZ3	Fsip2	784857		78	65.5	64.3	32.3	49	44.1		80.9	44.6	62.5	27	59.9	45	83.1	50.7		1.89763	1.82282	1.81491	1.52244	1.69897	1.65418		1.91328	1.65896	1.80277	1.44716	1.78462	1.66276	1.9248	1.71349
60	Q5SSL4-4	Abr	93772.9		468.7	394.4	257.3	675.5	751.2	632.8		620.9	645.9	261.4	519.5	425.7	825	838.1	356.8		2.67182	2.59704	2.41212	2.83027	2.87633	2.80195		2.79372	2.81084	2.41896	2.71642	2.63012	2.91698	2.92381	2.55364
61	Q61382	Traf4	53503.5	188.9				667.6		955.9		470	1508.3	460.3	1262.3	401.3	1683.8	10882		2.27852				2.82517		2.98087		2.67302	3.17878	2.66398	3.10151	2.60455	3.22655	4.03675
62	Q8VI47	Abcc2	173671	103667	172258	94726.6	104398	130735	108681	94114	107103	61156.8	66389.9	39618.5	54180.9	64203.8	58506.8	69151.4	53518.2	5.01565	5.23618	4.97648	5.0187	5.1164	5.03616	4.97366	5.02981	4.78645	4.82211	4.59791	4.73385	4.80757	4.76721	4.83981	4.72851
63	Q91YL2	Rnf126	34080.6	235.7	655.8	673.8	6165.6	5598.4	4833.6	11358	7801.9	6842.2	5423.3	9025.2	4665.2	7579	5434.2	6652.2	727.3	2.3742	2.81743	2.82918	3.79005	3.74814	3.68436	4.05534	3.89226	3.83526	3.73434	3.9555	3.66896	3.87967	3.73522	3.82303	2.86231
64	P18528		11007.4	143156	164762	122342	152089	163113	271193	233166	353783	128460	362711	167083	348481	783327	163668	379090	954504	5.15581	5.21686	5.08758	5.1821	5.21249	5.43328	5.36767	5.54874	5.10877	5.55956	5.22293	5.54218	5.89394	5.21397	5.57874	5.97978
65	Q8CG70	P3h3	81700.6		1893.8	721.4		167.2		253			2119.9	1438.1	2193.3		1978.3	253.3	3386.1		3.27756	2.85878		2.22583		2.40483			3.32652	3.15809	3.3413		3.29651	2.40535	3.52983
66	Q7TMS5	Abcg2	72977.8	105039	193580	93021.6	133502	139623	95773.6	64961.6	98002	62279.9	66104.2	32499.7	44650.2	50201.9	78920.7	91052	49832.1	5.02136	5.28686	4.96859	5.12549	5.14496	4.98125	4.81266	4.99124	4.79435	4.82024	4.51189	4.64983	4.70073	4.8972	4.95929	4.69752
67	Q3TMP8	Tmem38a	33309.1		41.5			103.1	105.8				73.3			54.6					1.62839			2.01745	2.02857				1.87099			1.74507
68	P70677	Casp3	31474.8	1.8911e+06	2.57503e+06	2.32598e+06	2.43306e+06	1.89681e+06	1.68332e+06	1.47128e+06	1.71923e+06	2.24536e+06	1.95472e+06	1.75434e+06	2.03929e+06	1.87877e+06	2.0232e+06	2.41007e+06	2.02483e+06	6.27672	6.41078	6.36661	6.38615	6.27802	6.22617	6.1677	6.23533	6.35129	6.29109	6.24411	6.30948	6.27387	6.30604	6.38203	6.30639
69	P29533	Vcam1	81317.4	6440.6	5653.2	4313.1	5733.8	2019	3324.2	4262.8	3568.5	3595.4	6208.1	6454.9	7480.6	5476.3	6671.5	3181.3	7511.1	3.80899	3.75237	3.63489	3.75852	3.30535	3.52182	3.6298	3.55261	3.55587	3.79303	3.80996	3.87399	3.73857	3.82429	3.50274	3.87576
70	B2RUG5	Cfhr4	99341.1	3798.9	3542.8	5004.3	4661	2944.8	2144.9	3531.5	2688.4	4436.5	1541.1	3423	5028.5	5920.2	5617.2	6306.3	2409.9	3.57977	3.54947	3.69943	3.66857	3.4692	3.33161	3.54808	3.42966	3.64714	3.18811	3.53453	3.70152	3.77241	3.7496	3.79984	3.38218
71	Q64685	St6gal1	46585.7	4165	10676.3	11032.2	7370.5	29622.5	11198.5	25647.5	15961.7	9904.3	11566.2	3728.9	3958.7	7219.1	17558.9	16042.7	15444.3	3.61972	4.02846	4.0427	3.86756	4.47164	4.0492	4.40906	4.20311	3.99587	4.06323	3.5717	3.59766	3.85854	4.24452	4.2053	4.1888
72	Q3TWL2	Pip4p1	30047.1	44092.1	28439.6	37818.8	46230.3	27662.3	26904.2	25029.6	27547.7	35611.2	40355.4	42708.5	32232.8	40844.9	33046.4	31637.9	30566.2	4.64437	4.45394	4.57772	4.66494	4.4419	4.42984	4.39847	4.4401	4.5516	4.60591	4.63052	4.50831	4.61115	4.51914	4.50022	4.48526
73	P52430	Pon1	39565.2	23530	16510	24542.5	26063.8	32325.8	28751.7	33086	33324	14311.6	16814.4	13479.6	43019.7	18614.4	17818.1	20673.6	15532.7	4.37164	4.21777	4.38994	4.41605	4.50956	4.45868	4.51966	4.52277	4.15572	4.22571	4.12971	4.63368	4.26987	4.25089	4.31544	4.19127
74	Q7TQF7	Amph	75013.2	1474.8	1727.5	1878.2			2246.2	2526.2	3085	1988.6				1444.4				3.16903	3.23767	3.27397			3.35164	3.40264	3.4894	3.29877				3.15999
75	Q99K90	Tab2	76442.2	428.1	363.4	689.6	583.1	1082.4	946.9	729.5		871.6	948.4	728.8	1510.4	1078.7	1711.7	1427.1	475.8	2.63256	2.56158	2.83923	2.76649	3.03479	2.97676	2.86362		2.94082	2.97745	2.8632	3.17938	3.0333	3.23368	3.15476	2.67834
76	Q9WV34	Mpp2	61555.1	2600	2825.1	1164.2	4621.8	293.2	1093	1166.1	878.8	3697.3	763.8	3192.4	575.1	3767.5	927.3	141	233.8	3.41514	3.45119	3.0664	3.66491	2.46864	3.03902	3.06711	2.94438	3.568	2.88355	3.50425	2.7605	3.57617	2.96769	2.15229	2.3707
77	P11477	Defa1	10460.9	161772	241314	116491	119747	463955	246428	303996	224723	39489.9	94475	45487	31073.3	81245.7	112555	75902.7	82183	5.20891	5.38258	5.06629	5.07827	5.66648	5.39169	5.48287	5.35165	4.5965	4.97532	4.6579	4.4924	4.90981	5.05137	4.88026	4.91479
78	Q61190	Il10rb	39774	3617.2	3854.1	3895.3	4725.5	21820.3	17631.2	3642.3	21611.9	3585	4714.6	18396.3	5867.7	3743.6	25571.3	4607.6	4881.7	3.55849	3.58604	3.59065	3.67454	4.33888	4.24631	3.56149	4.33471	3.55461	3.67354	4.26475	3.76854	3.57341	4.40777	3.66357	3.68866
79	Q69ZK6	Jmjd1c	260639		60.2	65.7		149.2				73.9	227.2		128.3	59.4	218.2	150.4			1.78675	1.82413		2.17667				1.87448	2.35832		2.1116	1.78104	2.34084	2.18013
80	Q5SX19	Pigl	28182.8	9199.7	8826.1	8864.5	9315.3	7797.4	7589.6	5831.9	4935.6	1238.4	5187.6	2741.8	5385.5	8948.5	5610.4	6405.1	1557.7	3.96382	3.94582	3.9477	3.96924	3.89201	3.88028	3.76588	3.69343	3.09321	3.71505	3.43819	3.73131	3.9518	3.74907	3.80659	3.19276
81	Q91WD4		46541.2	17104.8	8147.6	7867.5	10458.3	17625.1	13531.6	27753.5	25575.1	22007.5	5261.1	42086.8	13699.3	13617.2	11296.8	6236.4	7007.8	4.23314	3.91108	3.89589	4.0195	4.24616	4.13138	4.44333	4.40783	4.34259	3.72116	4.62416	4.13673	4.13412	4.05299	3.795	3.84564
82	Q9Z2F7	Bnip3l	23766.3	5487.2	4814.8	6772.5	5486.9	6455.8	8016.9	7867.2	7563	9093.7	8743.4	9771.9	6669.8	7768.6	7600.4	7156.3	8463.4	3.73943	3.68267	3.83081	3.73941	3.81002	3.90406	3.89588	3.87875	3.95879	3.94173	3.99002	3.82418	3.8904	3.88089	3.85475	3.9276
83	Q9QUS6	Mid2	79774.2	737.7	499.9	689.6	789.9	966.7	772.1	1180.1	1108.2	888.6	883.9	1146.6	835	734	786.9	780.9	828.3	2.86847	2.69975	2.83923	2.89812	2.98574	2.88824	3.07229	3.04501	2.94919	2.94689	3.05979	2.92221	2.86629	2.89647	2.89315	2.91871
84	P21845	Tpsb2	30927.5	1501.5	4934.1	2407.9			17166.6	7516.2										3.17681	3.6933	3.38182			4.23471	3.87606
85	P03953	Cfd	28056.8	50256.5	56658.7	52038.9	47718.4	56967	63527	90520.9	89190.9	47528.1	68505.9	70716.2	78987.4	35121.4	47779	32114.3	48932.2	4.7012	4.75327	4.71634	4.67869	4.75563	4.80297	4.95675	4.95033	4.67696	4.83573	4.84953	4.89756	4.54558	4.67925	4.50671	4.6896
86	P58929	Gmeb2	56631.4	14856.3	14257.8	19818.6	21560.4	12998.1	5252.5	13065.6	8046.8	5723.2	6702.8	11172.9	12367.7	12879.5	18231.1	21965.2	12130.9	4.17194	4.15408	4.29709	4.33368	4.11391	3.72045	4.11616	3.90568	3.75771	3.82632	4.0482	4.09232	4.10993	4.26084	4.34175	4.08393
87	Q8BK06	Fbxo9	50759.8	1106.1	940	963.9	975.2	782.7	764.9	890.4	792.6	1114.2	1114.9	1289.2	1304.6	1198.9	1347.7	1279.9	811.7	3.04419	2.97359	2.98448	2.98954	2.89415	2.88417	2.95007	2.8996	3.04735	3.04763	3.11066	3.11581	3.07915	3.12992	3.10752	2.90993
88	Q811D0-2	Dlg1	99629.8	693.9	626.2	1274.1	1242.8	1877.3	1298.7	1355.1	2225.3	1925.7	2274.1	1973.4	1624	2191.7	1739.9	1776.9	1638.6	2.84192	2.79741	3.10554	3.09475	3.27376	3.11384	3.13229	3.34758	3.28481	3.357	3.29544	3.21085	3.34098	3.24077	3.24991	3.21474
89	Q61124	Cln3	47657	2154.7	2670.3	2851.6	2936	3048	3401.3	4134	3548.7	2042.1	2512.1	3052.9	1690	1757.9	1572.7	1803.9	3062.5	3.33359	3.42672	3.45524	3.4679	3.48416	3.53177	3.61648	3.55019	3.31029	3.40021	3.48485	3.22814	3.24524	3.19692	3.25645	3.48622
90	P01671		12010.5	93159.8	181582	35316.2	186461	672004	239064	201961	387537	280116	1.48697e+06	911124	2227465	549349	582296	926821	1.77885e+06	4.96923	5.25908	4.54799	5.27059	5.82737	5.37852	5.30527	5.58831	5.44734	6.1723	5.95958	6.34781	5.73985	5.76514	5.967	6.25014
91	A0A338P6S8	Abi3bp	179513	12955.8	11430.4	11277.6	11688.7	8354.9	11707.9	13568.2	8742.4	7337.9	5243.9	6193.2	4166.5	5615.6	3098.2	3067.9	4040.2	4.1125	4.0581	4.05226	4.0678	3.92199	4.06852	4.13255	3.94168	3.86563	3.71974	3.79199	3.61988	3.74947	3.49125	3.48698	3.60651
92	P30415	Nktr	163449	776.8	540.9	647.3	662.3	1006.3	932.1	796.6	766	1177.9	1167.3	837.3	1123.5	1082.2	1233.8	1071.9	1276.5	2.89087	2.73392	2.81178	2.82171	3.00316	2.96993	2.90179	2.8848	3.07148	3.06755	2.9234	3.05096	3.03471	3.0916	3.03056	3.10636
93	Q8R4Z4	Etv3	57026.2	2136.5	1856.4	2006.1	2419	4219.1	2624.3	2565	2792.7	2544.3	2880.9	2153.5	2568.5	2536.6	4209.9	3862.9	2569.1	3.32991	3.26891	3.30257	3.38382	3.62532	3.41918	3.40926	3.44618	3.40574	3.45968	3.33335	3.40985	3.40442	3.62437	3.58703	3.40995
94	P50172	Hsd11b1	32364	71121.3	81517.4	92820.7	98347.5	64773.9	53341	67288.1	73043.7	54423.4	92502.8	105984	54476.9	66494.6	39253.2	33360.3	71276.5	4.85201	4.91126	4.96765	4.99277	4.81141	4.72707	4.82794	4.86359	4.73579	4.96616	5.02524	4.73622	4.82279	4.59389	4.52324	4.85295
95	Q8BXT9	Sec22c	33913.4	376.6	584	372.7	643.8	347.5	379.8	267.7	226.3	193.3	436.6	80.9	183.8	310	480.6	499.2	527.8	2.57703	2.76716	2.57252	2.80943	2.5422	2.5807	2.42927	2.3566	2.28847	2.64108	1.91328	2.2667	2.49276	2.68269	2.69914	2.72329
96	Q00724	Rbp4	23206.1	54253.7	38468.2	58883.7	54090.4	30838.4	37359.2	41339.5	39465.2	41819.2	23284.4	20830.6	46191.3	39806.3	41412	53363.7	16190.8	4.73444	4.58511	4.77	4.73313	4.48911	4.57241	4.61638	4.59623	4.62139	4.36708	4.31872	4.66457	4.59996	4.61714	4.72725	4.2093
97	P21803	Fgfr2	91983.9	3580.2	3655.2	4011.3	2841.3	2619.5		2516.5	2753	3336.2	3669.7	3167		3857.5	2823.4	2874.3	3886	3.55403	3.56303	3.60339	3.45367	3.41838		3.40097	3.43996	3.52338	3.56475	3.50079		3.58642	3.45093	3.45868	3.58961
98	O35149	Slc30a4	47800.3		577.4	534.5	448.4	276	311.9		434.3	476.8	453.2	407.9	707.2	431.8	393	425	352.6		2.76223	2.72876	2.65263	2.44248	2.49541		2.63879	2.67925	2.65725	2.61162	2.85016	2.63629	2.5955	2.62941	2.54851
99	Q9WTV7	Rlim	66376.8	313.7	246.8	81.2	357.1	681.2	412.5	887.7		1100	511.1	387.5	1228.2	559.3	1466.5	1465.8	1444	2.4979	2.3941	1.91487	2.554	2.83391	2.61648	2.94876		3.04179	2.70935	2.58939	3.08962	2.74842	3.16658	3.16637	3.15987
100	Q7TSH2	Phkb	123889	7963.6	9115.4	9750.8	10571.9	3691.2	4602.6	10106.8	2678.7	5088.2	8048.1	7410.9	3253.3	4289.2	7765.8	7594.3	4551.8	3.90116	3.95982	3.98908	4.02419	3.56729	3.6631	4.00466	3.42809	3.70665	3.90575	3.86993	3.51246	3.63248	3.89024	3.88054	3.65828
101	Q9DCC7	Isoc2b	23151.3	221542	159771	80197.5			74415.6	64500.7	60353	152189	104562		29416.3	144610	41710.6	23746.1	17850.2	5.34546	5.2035	4.90417			4.87167	4.80957	4.78071	5.18239	5.01938		4.4686	5.1602	4.62026	4.37561	4.25167
102	Q8BH49	Pheta1	29218.1	4098	14914	4718.9	1220.7	20146.5	15367.1	12563.5	12651.2	10182	15922.9	3708.7	8317.3	12717.3	22339.4	14041.1	10206.6	3.61268	4.17362	3.67393	3.08696	4.30422	4.18662	4.09915	4.10217	4.00788	4.20205	3.56934	3.92003	4.10443	4.34909	4.14743	4.00892
103	Q91WC3	Acsl6	78017.2	38993.4	27374.1	40877.8	50429.9	27035.6	37525.5	42183.2	42522.6	15847	10424.4	7540.2	16634.8	6706.4	9186.8	8535.7	14072	4.591	4.43736	4.6115	4.7027	4.43195	4.57434	4.62515	4.62863	4.19997	4.01809	3.87744	4.22104	3.82655	3.96321	3.93129	4.14839
104	P00329	Adh1	39771.4	1.05385e+07	1.67408e+07	1.15062e+07	11532468	1.97333e+07	1.20744e+07	1.12317e+07	1.0927e+07	6.03571e+06	6.30121e+06	3.59064e+06	2.32746e+06	4.28294e+06	4.03516e+06	7.05062e+06	3.39282e+06	7.02278	7.22378	7.06093	7.06192	7.2952	7.08187	7.05045	7.0385	6.78073	6.79942	6.55517	6.36688	6.63174	6.60586	6.84823	6.53056
105	Q91WE2	Psme3ip1	28701.9	8980.7	8055.6	10088.8	7729.8	13161.3	13095.6	9825.4	10168.8	12668.7	13153.8	16654	17997.3	12269.1	22167.8	19303.8	14870.1	3.95336	3.90615	4.00388	3.88822	4.11933	4.11716	3.99239	4.00731	4.10277	4.11908	4.22154	4.25523	4.08885	4.34574	4.28567	4.17234
106	Q91YE7	Rbm5	92311	38168.2	32377.1	31357.7	34123.2	54812.3	49085.5	40117.7	37236.1	37345	46571.3	46698.6	49428.6	34517.4	51812.9	35085.8	48806.5	4.58171	4.51025	4.49636	4.53306	4.73889	4.69096	4.60335	4.57098	4.57224	4.66813	4.66931	4.69399	4.53805	4.71445	4.54514	4.68849
107	Q80WG7	Trim36	82791.2	7907.4	18972.1	9061.1	13731.5	83958.5	24059.7	23946.8	17035.3	13578.7	28098.4	73447.4	19902.2	15469.2	16615.3	24243.9	20002.9	3.89809	4.27814	3.95723	4.13775	4.92407	4.38131	4.37927	4.23138	4.13289	4.4487	4.86598	4.29892	4.1895	4.22053	4.38462	4.30111
108	Q922R1	Phaf1	47416.3	22772.2	17183.8	22862.4	22598.6	10801.7	13289.4	21413.5	12999.2	21436.4	12293.8	24101.8	18289.7	21147.7	19985.4	15657.9	8858.7	4.35742	4.23514	4.35914	4.3541	4.03353	4.12354	4.33071	4.11395	4.33117	4.08972	4.38207	4.26223	4.32528	4.30073	4.19476	3.94742
109	F8VQK6	Fbxl18	77701.2	9935.7	7427.5	10069.7	8268	6494.7	6727.6	4996.3	7887.7	10201.6	7573.1	15157.2	17075.8	10115.2	7369.5	7905.6	12228.9	3.99724	3.8709	4.00306	3.91745	3.81263	3.82792	3.69874	3.89701	4.00871	3.87933	4.18065	4.23241	4.00502	3.8675	3.89799	4.08742
110	P58069	Rasa2	96401.1	6757.6	10727.3	9529.2	10168.9	7438.8	4591.9	6683.7	2608	9786.1	8787.9	4451.3	9581.5	8794.9	11570.9	13443.4	9647	3.82986	4.03053	3.9791	4.00732	3.87156	3.66209	3.82508	3.41647	3.99065	3.94393	3.64858	3.98148	3.94428	4.0634	4.12854	3.98444
111	Q3TBL6	Tnfaip8l3	23242.7	7877.8	10563.2		4903.4	13663.2	14781	11761.6		12491.4	11773.6			4501	9680.2	10199.3		3.89646	4.02384		3.69059	4.13558	4.16973	4.0705		4.09665	4.07095			3.65341	3.98593	4.00861
112	Q91WC1	Pot1	70863.2	272.4	326.2	678.4	376.6	658		658.5	764.5	450	491.4	189			385.1	792.7		2.4368	2.51481	2.83213	2.57703	2.81889		2.81921	2.88395	2.65418	2.69232	2.27875			2.5867	2.89966
113	Q60590	Orm1	23895.3	72174.9	31149.2	62978.4	69517.7	27004.1	35987.5	35326.2	37887.7	65478.5	19010.5	98283.2	88969.1	66328.9	38294.3	56493.8	43852	4.85839	4.49346	4.7992	4.8421	4.43145	4.55616	4.54811	4.57851	4.81611	4.27902	4.99248	4.94924	4.82171	4.58315	4.75201	4.642
114	Q8BG28	B3galnt2	57218.9	440		502.8	438.4		724.7		595.6	566.8		1603.3		671.6	180.2		493.1	2.64444		2.70226	2.64286		2.86076		2.77568	2.7542		3.20529		2.82776	2.25816		2.69381
115	Q8R3H9	Ttc4	44338.9	9491	10067.8	9625.2	11212	12387.6	12658.1	12260.4	11245.4	13807.3	20714.5	13802.5	16393.2	13309.4	23566.8	12337.8	14589.4	3.97736	4.00298	3.98345	4.04972	4.09302	4.1024	4.08854	4.05101	4.14014	4.3163	4.13999	4.21469	4.12419	4.37232	4.09127	4.16407
116	Q8BGG6	Mospd3	25433.4	1462.8	1182.2	1499.3		2484.1	2119.1	1442.7	2467.5	1772.7	2510.8	2333.1	2418.9	2615.7	2481.2	2430	2555.1	3.16548	3.07306	3.17618		3.39534	3.32636	3.15948	3.39243	3.24888	3.39999	3.36812	3.3838	3.41775	3.39484	3.38578	3.40758
117	Q11127	Fut4	49481.3	11206.5	10668	6768.5	11836.3	7543	5499.3	6904.8	2573.9	8061.1	4724.6	1562.4	2052.7	5474.1	3811.1	5485.7	2042	4.04951	4.02812	3.83056	4.07325	3.8776	3.74039	3.83921	3.41076	3.90645	3.67446	3.19407	3.31254	3.73839	3.58116	3.73931	3.31027
118	Q99LX5	Mmtag2	29298.7	1681.4	2915.1	2560.3	3780.3	7008.2	4576.6	3989.3	3284	4380	4249.8	3590	4496.2	2829.9	5341.9	5418.7	4761.1	3.22593	3.4648	3.40846	3.57764	3.84567	3.66064	3.60101	3.51654	3.64157	3.62847	3.55522	3.65294	3.45192	3.72778	3.73398	3.6778
119	Q8VBZ0	Dhrsx	35957.2	9408.3	5767.7	5565.2	5870.1	3269.9	3125.3	5585.1	4981.5	6444	6493.8	3011.4	9972.4	7412.6	9428.1	7980.1	3971.3	3.97356	3.76108	3.74556	3.76872	3.51467	3.49503	3.74711	3.69745	3.80922	3.81257	3.47891	3.99884	3.87003	3.97447	3.90206	3.59904
120	Q8CIG3	Kdm1b	92633	2929.4	2000.2	2212.6	2869	3331.5	3246.1	3018.1	3299.3	2937.9	3082.6	3515.3	3057.2	3671.8	2633.8	2940.6	1979.5	3.46693	3.30129	3.3451	3.45788	3.52277	3.5115	3.47988	3.51855	3.46818	3.48906	3.54609	3.48547	3.565	3.42075	3.46858	3.29677
121	Q8BL99	Dop1a	269257	3654.1	3332.9	2321.7	3206.6	1115.7	2080.7	2378.5	2365.5	2331.7	2604	1965.3	1490	2137.1	3602.3	3007.8	2765.9	3.5629	3.52295	3.36599	3.50618	3.04794	3.31842	3.37649	3.37411	3.36786	3.41581	3.29365	3.17348	3.33003	3.5567	3.47839	3.44199
122	Q8K0D7	Get1	19866.7	11776.9	7673	9580.7	9214.5	2170.8	4014.3	10862.8	3485.7	2595.9	4409.9	10472.2	2337.7	6729.7	1906	5133.4	880.2	4.07107	3.88502	3.98144	3.96452	3.33682	3.60372	4.03598	3.54241	3.41446	3.64453	4.02008	3.36897	3.82806	3.28035	3.71049	2.94507
123	Q8C0C0	Zhx2	92258.9	854.6	1721.7	1307.4	1246	3108.5	1688	1849.4	1698.4	2012.8	2512.5	1547.8	1596.4	1184.1	3236.8	2752.5	1013.1	2.93227	3.23621	3.11674	3.09587	3.49269	3.22763	3.26727	3.2303	3.30402	3.40028	3.19	3.20341	3.07375	3.51025	3.43989	3.00608
124	Q9DCL8	Ppp1r2	23119.2	15621.7	13744.5	14062.5	7690.2	15845.8	22039.6	18974.1	18413.7	17095.7	15101.4	27466.9	18862.3	18691.1	30214.4	28017.5	15051.8	4.19376	4.13816	4.14809	3.88599	4.19994	4.34322	4.27818	4.26516	4.23291	4.17905	4.43883	4.27562	4.27166	4.48023	4.44744	4.17762
125	Q3UUY6	Prom2	93206	32471.2	32050.6	32209.6	48276.5		49944.6	44164.6	67988.3	43802.4	30137.9	72110.6	32825.7	67811.9	28140.2	30337.2	25504.9	4.51151	4.50585	4.508	4.68374		4.6985	4.64508	4.83244	4.64151	4.47913	4.85801	4.51623	4.83131	4.44934	4.48199	4.40664
126	Q8R1N0	Znf830	40658.1	21096.3	20654.9	28235.2	20426.1	25852.8	29445.9	29278.1	28960	32011.9	30367.2	37363.9	39112.4	28193.2	40013.6	36865	33961	4.32423	4.31504	4.45081	4.31021	4.41252	4.46904	4.46656	4.46181	4.50533	4.48242	4.57246	4.59233	4.45016	4.60222	4.56663	4.53099
127	Q9CYC6	Dcp2	48380		679.5	465.1	451.8	1071				725.2	931.1		1061	864.9	1203.8	1009.7	761.2		2.83283	2.66848	2.65591	3.03019				2.86106	2.96946		3.02612	2.93747	3.08091	3.00462	2.88207
128	Q8CBA2	Slfn5	100819	2425.6	2936	3718.6	4230.7	2519.1	1952.9	1835.4	2759.8	3305.9	2694.5	3262.5	2930.1	2292.8	1453.4	1323.7	1933.1	3.385	3.4679	3.5705	3.62651	3.40142	3.2909	3.26397	3.44103	3.51942	3.43064	3.51368	3.46703	3.36056	3.16268	3.12212	3.28648
129	Q3V460	Smim26	11963.3	10177.7	12516.3	7860.2	7728.9	14062.3	11723.4	11893.6	13521.1	14901	13289.1	14858.6	13395.3	13103.4	14430.7	10246.1	16210.3	4.00769	4.09751	3.89549	3.88817	4.14809	4.06909	4.07535	4.13104	4.17324	4.12353	4.17201	4.12698	4.11742	4.15932	4.0106	4.20982
130	P35991	Btk	76437.5	224.4	67.9	89.5	92.7	155.8	314	232.1	169.6	151.5	360.7	205.2	508	380.5	337.9	197.1	123.3	2.35295	1.83822	1.95665	1.97174	2.19535	2.49831	2.36754	2.23198	2.18327	2.55835	2.31429	2.70672	2.58149	2.53007	2.29688	2.09447
131	Q80YS6	Afap1	80614.6	4978.9	4410.7	2803.9	3366.9	4881.1	3119.6	3154.6	1557.7	1343.9	2350.3	1861.5	1721.5	1275.5	2629.9	1083.2	906.3	3.69722	3.64461	3.44792	3.52736	3.68861	3.49424	3.49908	3.19276	3.12869	3.37131	3.2701	3.23616	3.10602	3.4201	3.03511	2.95775
132	Q9DC28-2	Csnk1d	46818.4	146996	99281.4	93245.5	108035	80871.8	95871.4	80535.6	74078.6	108842	106184	76716.7	159451	149177	163355	119588	92269.2	5.16731	4.99687	4.96963	5.03357	4.9078	4.98169	4.90599	4.8697	5.0368	5.02606	4.8849	5.20263	5.17371	5.21314	5.07769	4.96506
133	P0CW02	Ly6c1	14192.5	366398	264055	314719	285703	169188	263218	248912	234837	173748	143139	189132	151759	211154	147199	143742	144594	5.56395	5.4217	5.49792	5.45592	5.22837	5.42032	5.39605	5.37077	5.23992	5.15576	5.27677	5.18116	5.3246	5.16791	5.15759	5.16015
134	P21995	Emb	37064.4	2682.5	2791.5	3114.6	3048.2	3619.1	3193	3435.6	3649.8	2516.8	4247.1	2894.7	3196.7	2830.4	3303.1	2287.6	4749.9	3.4287	3.44599	3.49354	3.48419	3.55872	3.50433	3.53613	3.56239	3.40102	3.62819	3.46175	3.50484	3.452	3.51905	3.35957	3.67678
135	Q0P678	Zc3h18	105694	22526.2	22707.5	27387.1	26353.2	34189.4	31353.6	28217.6	28126.5	34652.6	36761.7	32809.3	34746	33292.5	41331.7	40479.8	45379.1	4.35271	4.35619	4.43756	4.42085	4.5339	4.4963	4.45054	4.44913	4.53975	4.56541	4.51601	4.54092	4.52236	4.61629	4.60725	4.65687
136	Q99N11	Dusp22	20997	1364.7	1715.9	3391.3	1899.5	2139.8	3670.3	4238.7	4658		2446.7	3015.2	2744.6	4091.7		1538.3		3.13536	3.23475	3.53049	3.27887	3.33058	3.56482	3.62734	3.66829		3.38876	3.47946	3.43864	3.61201		3.18732
137	O89013	Leprot	14315.9	1779.3	1782.1	1004.4	913.8	2018.6	1949.3	2936.4		1352.3	2487.1	664.3		642.9	2630.2	2441.5	1280.2	3.25049	3.25118	3.00234	2.96133	3.30527	3.2901	3.46796		3.13139	3.39587	2.82302		2.80882	3.42015	3.38783	3.10762
138	A2AS89	Agmat	38254.9	75485.6	113526	73651.6	92917.9	127326	78058.7	66642.8	82746.9	41544.4	49505.5	27257.2	20851.9	36343.9	43664	48573.5	40735.1	4.87787	5.0551	4.86719	4.9681	5.10492	4.89243	4.82376	4.91776	4.61852	4.69466	4.4355	4.31917	4.56044	4.64013	4.68641	4.60998
139	Q3UV70	Pdp1	61180.3	18574.6	23238.9	22488.9	16628.2	33229.3	26210.9	30775.8	21060.3	34884.2	34275	30651.8	32692.3	22827.8	42487.4	37152.4	29953.7	4.26894	4.36623	4.35199	4.22087	4.52153	4.4185	4.48822	4.32349	4.54264	4.53499	4.48647	4.51446	4.35848	4.62827	4.57	4.47646
140	Q00623	Apoa1	30615.5	3.94811e+06	2.63661e+06	3.84995e+06	3.60967e+06	2.64796e+06	2.9741e+06	2.53347e+06	2.55584e+06	4.84407e+06	2.38669e+06	3.05295e+06	5.72519e+06	3.71947e+06	4.3753e+06	5834761	2.79895e+06	6.59639	6.42105	6.58546	6.55747	6.42291	6.47336	6.40372	6.40753	6.68521	6.3778	6.48472	6.75779	6.57048	6.64101	6.76602	6.447
141	Q924H7	Wac	70680.4	5067.8	2886.5	6410.3	5104.5	10000.5	7010.8	7522.1	5787.2	3299.8	7745.7	7532.3	6779.8	5316.5	10201.6	10512.2	6135	3.70491	3.46052	3.80695	3.70804	4.00007	3.84583	3.8764	3.76254	3.51862	3.88912	3.87699	3.83128	3.72571	4.00871	4.02173	3.78789
142	P18525		12871.8	4763.7	30692.1	3613.2	6967.4	2718.9	3665.2	1594.1	2835.2	5206.7	25015.7	9352.8	26026.5	9769.7	6585.2	75062.2	20135	3.67804	4.48704	3.55801	3.84313	3.43455	3.56422	3.20279	3.45274	3.71665	4.39823	3.97099	4.41543	3.98993	3.81863	4.87543	4.30397
143	B8ZXI1	Qtrt2	46288.3	66790.8	55408.3	59094.8	65530.1	41476.7	39259.2	44785	62841.5	48101	47567.5	45307.3	47301.2	54128.7	64175	53232.1	55152	4.82472	4.74358	4.77156	4.81645	4.61781	4.59395	4.65114	4.79825	4.68216	4.67732	4.65618	4.67488	4.73344	4.80737	4.72618	4.74157
144	P41438	Slc19a1	58150.2	1390.6	1924.4	1213	2329.7	1515.1	639.8	1125.8	822						1309.6	1206.3		3.14351	3.28452	3.08422	3.36749	3.18073	2.80672	3.05185	2.9154						3.11747	3.08182
145	Q9CWM4	Pfdn1	14254.6	71062.8	73117.5	58013.9	59528.8	73449.9	92030.1	77391.9	82219.7	100466	74125.6	110658	71450.3	82928.5	108322	104311	77080.1	4.85165	4.86403	4.76354	4.77473	4.866	4.96393	4.8887	4.91498	5.00202	4.86997	5.04399	4.85401	4.91871	5.03472	5.01833	4.88695
146	Q9D1P2	Kat8	52573.9		3167.3	2361.4	3778.3	2309.1	2234.2	2374	1765.5	1900.1	3512.5	503.2	2368.7	1116.2	2966.4	2664.9	4065.8		3.50083	3.37335	3.57741	3.36363	3.34932	3.37566	3.24711	3.279	3.54574	2.7026	3.37469	3.04813	3.47238	3.42584	3.60925
147	Q9WTQ5	Akap12	180695	55114.8	53231.1	64618.5	56756.7	63953.7	65436.6	72412.6	77290.4	50480.5	54267.1	64695.5	70200.3	50965.9	64216.6	49876.2	73424	4.74128	4.72617	4.81036	4.75402	4.80587	4.81583	4.85982	4.88813	4.70313	4.73454	4.81088	4.84635	4.70729	4.80765	4.6979	4.86584
148	P22599	Serpina1b	45974.6	452092	416232	556554	535117	311416	402809	382856	426526	321437	258608	302991	466675	357281	239839	338702	308229	5.65523	5.61934	5.74551	5.72845	5.49334	5.6051	5.58304	5.62995	5.5071	5.41264	5.48143	5.66902	5.55301	5.37992	5.52982	5.48887
149	Q9Z0H8-2	Clip2	111855	78579.5	109782	98949.8	107288	129591	117153	121492	120283	116991	108031	113616	135756	125498	139065	135813	123880	4.89531	5.04054	4.99542	5.03055	5.11258	5.06876	5.08455	5.08021	5.06816	5.03355	5.05544	5.13276	5.09864	5.14322	5.13294	5.093
150	Q78T81	Eeig1	42830	238.7	360.8		108.5	410.8	475.5	513.1		218.8	451.8	90.9	189.5	162.4	405.3	515.3	188.1	2.37967	2.55847		2.03941	2.61469	2.67806	2.71105		2.34203	2.65591	1.96332	2.27989	2.21325	2.60885	2.7129	2.27669
151	Q9D9Z1	Knstrn	34728				547	379.4	285.1	379	283.8	246.4			905.3	569	972.3	723.3					2.73878	2.58024	2.45652	2.57978	2.45454	2.3934			2.95727	2.75587	2.98825	2.85992
152	A2AHR2	Acbd4	32362.1	1220.2	1145.3	712.1		1807.6	1624.3			1356.8	814.1				1565.6	1571.4		3.08679	3.0593	2.85315		3.25734	3.21093			3.13284	2.91121				3.19496	3.19656
153	Q6P1G0	Heatr6	128922	3910.9	3054	2971.5	3016	5730.1	3456.8	5729.5	3757.9	4215.2	5570.5	3783.1	3952.8	3586.5	6724.7	4962.9	5793.2	3.59239	3.48501	3.47312	3.47958	3.75824	3.5388	3.75819	3.57506	3.62492	3.74597	3.57796	3.59701	3.55479	3.82774	3.69582	3.76299
154	Q60829	Ppp1r1b	21780.5	334879	302455	339188	345482	419738	429595	333660	485327	390296	328302	406180	315160	331143	550650	533813	379891	5.52489	5.48066	5.53044	5.53843	5.62298	5.63306	5.52331	5.68604	5.5914	5.51628	5.60872	5.49853	5.52002	5.74088	5.72739	5.57966
155	P37172	Acvr1	57225.9		1571		1708.5	915.9					1059.6	1649.2	1516.4		1463.4	1335.2	1193		3.19645		3.23287	2.96232					3.02555	3.21754	3.1811		3.16566	3.12587	3.077
156	Q9JHR9	Nrip2	29284.4	1027.5	1029	1142.1	1462	1739.1	1630.3	1444.3	1261.7	1510.7				1371.3	950.3	1587.9	1375.9	3.0122	3.01284	3.05808	3.16524	3.24057	3.21253	3.15996	3.1013	3.17947				3.13745	2.97832	3.2011	3.1389
157	Q9D7B1	Dus2	55324.7		1635.3	1893.7	1704.9	1324.4	1360.1	1522.6	1491.9	1348.7	1668.2	2288.7	1370.5	1584.7	871.5	989	1341.4		3.21386	3.27754	3.23195	3.12235	3.13389	3.18287	3.17403	3.13024	3.22251	3.35978	3.1372	3.20022	2.94077	2.99564	3.12788
158	A2AFK4	Mtg2	44003.3	419.2	268.8	579.7	498.5	526.9	741	683.8	615.8	519.5	535.2	703	450	592.7	528.4	461.9	616.1	2.62346	2.43104	2.76395	2.69854	2.72255	2.8704	2.83556	2.79014	2.71642	2.72933	2.84757	2.65418	2.77357	2.72378	2.66549	2.79036
159	Q6ZPY7	Kdm3b	191460	7484.3	6483.1	6237.2	7838.7	9710.7	8022.2	8009.3	8611.2	8465.5	9053.1	7728.9	8371.1	6325.1	10937.1	9134.6	9274.9	3.87421	3.81185	3.79506	3.8943	3.9873	3.90435	3.90365	3.93511	3.9277	3.95685	3.88817	3.92283	3.80114	4.03894	3.96074	3.96736
160	P26350	Ptma	12254.1	849698	652759	853694	757667	525462	595687	559131	750474	1.0493e+06	1002091	1.75629e+06	1.50824e+06	924184	644912	948819	1.99646e+06	5.92927	5.81475	5.9313	5.87948	5.72054	5.77502	5.74751	5.87534	6.0209	6.00091	6.2446	6.17847	5.96576	5.8095	5.97718	6.30026
161	Q8BVW0	Ganc	102008	15633.2	16229	12566.8	17190.7	11714.4	11148.5	14565.2	8432.2	11262	8702.5	10346.4	5907.3	8632.8	14913.4	8643.2	8126.3	4.19408	4.21032	4.09926	4.23532	4.06876	4.04726	4.16335	3.92599	4.05165	3.93969	4.01483	3.77146	3.9362	4.17361	3.93672	3.90995
162	Q8JZM8	Muc4	368411	4774.6	15693.4	22128.6	17171.6	1738.3	9084.4	1611.6	8342.6	13739.4	2922.3	12504.1	10657.3	14031.9	2285.8	11779.7	8255.8	3.67903	4.19574	4.34497	4.23484	3.24037	3.95834	3.20753	3.92135	4.138	3.46587	4.09709	4.02769	4.14715	3.35923	4.07117	3.91681
163	Q8C2K5	Rasal3	114782		154		266.1	428		297.1	361.3	118.8	323.3				223.7	176.7			2.19033		2.42667	2.63246		2.47436	2.55907	2.07846	2.51095				2.3516	2.24969
164	P17439	Gba1	57621.9	132583	175110	142437	154995	113138	120954	121387	136943	147258	162471	168039	149598	150290	143601	143565	152782	5.12249	5.24331	5.15363	5.19032	5.05361	5.08262	5.08418	5.13654	5.16808	5.21078	5.22541	5.17493	5.17693	5.15716	5.15705	5.18408
165	Q923E4	Sirt1	80371.7	2185.8	5981.6	5860.3	2723.1	5838.5	26953.2	6162.7	8501.7	3477.5	4722.9	3239.8	3671	3899.5	4847.2	5061.5	4001	3.33981	3.77689	3.76799	3.43522	3.76638	4.43063	3.78984	3.92956	3.54139	3.6743	3.51065	3.5649	3.59112	3.68558	3.70437	3.60228
166	P43025	Clec3b	22257.5	21152.1	25499.3	23540.4	19657.3	24448.2	36505.1	30228.5	26020.1	21497	24793.6	29512.3	37489.4	23147.9	27377.7	17880.8	38352.6	4.32537	4.40655	4.37183	4.29355	4.38826	4.56237	4.48043	4.41533	4.3324	4.39436	4.47002	4.57392	4.36453	4.43741	4.25241	4.58381
167	Q99KW3-1	Triobp	66979.8	32678.4	35914.2	43382.4	27287.8	38379.5	46684.8	47689.5	46734.4	49730.8	41001.2	40931.5	54984.8	49682.4	46712	50964.1	42895.2	4.51427	4.55528	4.63732	4.43598	4.58411	4.66918	4.67843	4.66965	4.69663	4.61281	4.61207	4.74025	4.69621	4.66944	4.70727	4.63242
168	P59759	Mrtfb	117547	5379.1	5291.9	7702.3	5866.6	8272.4	8192.3	7655.5	6671.2	9995.9	9845.1	10415.1	11452.4	7609.7	13475.2	9248.4	10975.9	3.73079	3.72369	3.88668	3.76846	3.91768	3.91346	3.88403	3.82427	3.99987	3.99326	4.01771	4.05893	3.88142	4.12957	3.96611	4.04048
169	Q8R3Y5		44410.1	645.2	278	608.8	650.9	752.9	1004.1	670.1	1014.5	755.5	1404.6	941.9	1173.6	1165	1422.5	1230.7	1011.8	2.81037	2.4456	2.78519	2.81418	2.87731	3.00221	2.82679	3.00668	2.87881	3.14786	2.97447	3.06989	3.0667	3.15336	3.0905	3.00552
170	Q9EPL4	Mettl9	36426	45654.6	42149.4	36841.2	49163.3	28997.2	35162.9	34557.4	39626.3	31368.4	27286.1	30509.1	35134.9	36408.9	40570.8	33236.8	36909.6	4.65949	4.6248	4.56635	4.69165	4.46237	4.5461	4.53855	4.59799	4.49651	4.43596	4.48444	4.54575	4.56122	4.60822	4.52163	4.56715
171	P97414	Kcnq1	74514.3	9825.9	10666.5	9997.8	9338.3	7739.5	7646.7	9926.4	6175.2	8248.4	11642.8	10887.4	9882.8	9517.7	8432	3927	8485.3	3.99242	4.02806	3.99995	3.97031	3.88877	3.88353	3.99684	3.79072	3.91642	4.06609	4.03696	3.99492	3.97858	3.92598	3.59417	3.92872
172	O55137	Acot1	46136	220576	279794	222520	189940	174740	208805	171870	152706	186656	203872	203604	208953	178127	217708	196281	191152	5.34356	5.44684	5.34737	5.27862	5.2424	5.31974	5.2352	5.18386	5.27105	5.30936	5.30879	5.32005	5.25073	5.33788	5.29288	5.28138
173	A2A6P4	Fam104a	19618.4	2156.2	819.9	948.4	420	3451.4	1478.7	2547.9	1453.2	2304	2227.9	2135.7	3407.8	3058	3924.4	3981.1	2988.5	3.33389	2.91429	2.97745	2.62428	3.53812	3.17017	3.40635	3.16262	3.36267	3.34809	3.32974	3.5326	3.48558	3.59388	3.60011	3.4756
174	O35607	Bmpr2	115020	1004	797	1147.3	713.6	504.8	745.3	772.1	607	849.5	681.6	939.9	819.4	1181.7	1029.9	653.9	222.8	3.00217	2.902	3.06006	2.85406	2.70398	2.87291	2.88824	2.7839	2.92967	2.83417	2.97354	2.91403	3.07287	3.01322	2.81617	2.34986
175	Q91Z31	Ptbp2	57488.8	15674.5	16735.3	21868.4	13841.7	22916.8	21700.8	19947	21370.3	16300.8	12280.9	9129.7	16324.6	14746.5	22370.5	17579.5	17108	4.19522	4.22366	4.33984	4.14122	4.36017	4.3365	4.2999	4.32983	4.21224	4.08927	3.9605	4.21287	4.16872	4.3497	4.24503	4.23322
176	Q7TSJ2	Map6	96449.8	8083.8	7747	9297.8	8034	9864.4	11312.9	11453.7	8525.1	5823.4	6526.9	5569.1	4889.3	4769.7	5537.3	4987.9	5344.4	3.90767	3.88919	3.96843	3.90499	3.99411	4.05361	4.05898	3.93075	3.76525	3.81477	3.74586	3.68934	3.67858	3.74338	3.698	3.72798
177	Q80X32		20138.8	4017.4	3709.2	4660.9	4268.7	5833.5	4259.4	5852.7	5038.3	4724.3	4189.7	3276.5	4317.4	4345.9	5962.3	4797.8	5255.6	3.60405	3.5694	3.66856	3.6304	3.766	3.62945	3.76743	3.70237	3.67443	3.62229	3.51554	3.63532	3.63818	3.77549	3.68113	3.7207
178	Q8BU11	Tox4	65961.4	10065.2	13550.6	14264.6	11739.5	18193.2	28365.5	44765.5	11704.6	15060.7	43158	50238	82090.6	64268.7	38621.7	46590.5	15697.1	4.00287	4.13199	4.15429	4.06969	4.25993	4.45281	4.65095	4.06839	4.17787	4.63507	4.70104	4.9143	4.80801	4.58684	4.66831	4.19585
179	Q8C9S8	Atg4a	45094.8	3242.3	2949.2	2665.6	1739.7	1670.3	1383.2	2557	936	2650.8	2291.4	4593.2	2422.3	2394.9	3146.6	3172.4	1035	3.51099	3.46985	3.42596	3.24072	3.22305	3.1412	3.4079	2.97174	3.42354	3.36029	3.66221	3.38441	3.37947	3.49798	3.50152	3.01536
180	P56212	Arpp19	12292.9	260536	152838	241627	179670	257971	258714	280411	299624	263524	227382	288433	196735	216875	393340	323688	267558	5.41587	5.18424	5.38315	5.25448	5.41157	5.41282	5.4478	5.47658	5.42082	5.35676	5.46005	5.29388	5.33621	5.59477	5.51013	5.42742
181	Q60714	Slc27a1	71276.1	68127.9	60683	69812.7	79279.3	55832.5	53745.7	60406.8	60526.9	52471.9	44892.4	55709.1	51949	53725.4	44272	51180.4	54763.5	4.83333	4.78307	4.84394	4.89917	4.74689	4.73035	4.78109	4.78196	4.71994	4.65218	4.74593	4.71559	4.73019	4.64614	4.70911	4.7385
182	Q9D4F2	Plpp6	31744.1	37711.7	41295.5	29055.1	38486.9	52342.8	44809.6	57585.4	38290.7	51144.3	57222.5	43862	56570.3	49721.3	60747.5	57553.5	55707.2	4.57649	4.61591	4.46324	4.58532	4.71887	4.65138	4.76032	4.5831	4.70881	4.75757	4.6421	4.7526	4.69655	4.78354	4.76008	4.74592
183	A1A5B6	Tbc1d25	82574.7	1015.2	763.8	594.7	547.5	651.4	219.8	471.7	415	663	527	374.2	557.9	493.1	735.1	700.4	326.2	3.00698	2.88355	2.77503	2.73918	2.81451	2.344	2.67459	2.61909	2.82217	2.72263	2.57426	2.74733	2.69381	2.86694	2.84597	2.51481
184	Q80XI7	Bpifb9a	62448.2	2379	3932.3	656.2	5211.3	317.5	1734.8		322.7		3872						2400.1	3.37658	3.59476	2.8177	3.71703	2.50311	3.2395		2.51014		3.58805						3.38041
185	Q9CWH5	Trmt11	52904.5	12697.8	12232.9	13184.3	12692.2	15628.1	13985	15493	14006.6	12764.6	18447.7	16588.2	25767.2	14405.2	15094.8	14764.4	24027.3	4.10376	4.08756	4.12009	4.10357	4.19393	4.14569	4.19016	4.14636	4.10604	4.26597	4.21983	4.41108	4.15855	4.17886	4.16925	4.38072
186	Q6PIJ4	Nfrkb	138764	669	633.3	679.2	593.1	1601.3	707.5	1410.6	689.9	1322	1383.4	730.1	848.9	683.5	1846.3	1640.6	883.2	2.82607	2.80229	2.83264	2.77386	3.20474	2.85034	3.14971	2.83942	3.12156	3.14126	2.86398	2.92937	2.83537	3.26654	3.21527	2.94655
187	P01027	C3	186484	296148	334608	407884	376813	404568	403913	445306	493415	285949	434775	512472	952659	280335	352286	363866	783686	5.47151	5.52454	5.61054	5.57613	5.60699	5.60629	5.64866	5.69321	5.45629	5.63827	5.70967	5.97894	5.44768	5.5469	5.56094	5.89414
188	Q7TT18	Atf7ip	138593	561.2	1100.6	876.3	394.1	1578.5	1607.1	872.1		3047.2	1104.7	917.2	2383.4	1601.5	2510.3	2009	2231.9	2.74989	3.04202	2.94315	2.59671	3.19852	3.20631	2.94106		3.48404	3.04364	2.96294	3.37738	3.2048	3.3999	3.3032	3.34887
189	Q9EP52	Twsg1	24800.6	7555.6	9357	8206.2	7301.4	8981.8	11607	10034.3	9199.3	7363.5	8238.6	10520.4	12850.7	9454.5	12887.8	7637.7	12256.5	3.87833	3.97118	3.9142	3.86347	3.95341	4.06476	4.00153	3.9638	3.86714	3.91591	4.02207	4.10896	3.97568	4.11021	3.88302	4.0884
190	Q9JHG7	Pik3cg	126400	2488.2		3654.1	3581.9	6291.9		3696.2	5118.3	3213.1	3046.5		2575.5		2839.3	1711.6	3658.7	3.39606		3.5629	3.55423	3.79885		3.56787	3.70921	3.50706	3.48394		3.41103		3.45336	3.23366	3.56345
191	Q91WD9	Scgn	32145.7	39181.5	41238.7	30383.6	39318.7	53116.8	43721.1	43472.6	44512.2	30475.8	28620	13079.5	21252.5	40869.3	42202.3	27332.7	25693.7	4.59309	4.61532	4.48265	4.59461	4.72524	4.6407	4.63823	4.64849	4.48397	4.45668	4.11662	4.32743	4.61141	4.62535	4.4367	4.40984
192	B2RPU8	Zbed5	84266.9	59251.6	44126.4	56817.9	39558.4	64384.3	60189.3	62303.1	62049.7	62283	55271.8	79130.8	70979.3	47663.5	76506.7	72961.9	46444	4.77271	4.64471	4.75449	4.59725	4.80879	4.77953	4.79452	4.79275	4.79438	4.74251	4.89835	4.85114	4.6782	4.88371	4.8631	4.66694
193	Q8K2L8	Trappc12	87693.9	154662	193307	237321	209559	211070	276779	265880	259779	141152	152278	231567	181440	188047	165658	157375	200736	5.18939	5.28625	5.37534	5.32131	5.32443	5.44213	5.42469	5.41461	5.14969	5.18264	5.36468	5.25873	5.27427	5.21922	5.19694	5.30263
194	Q5G866	Defa23	10510	41945.2	67269.9	42427.6	60065.7	95460.9	68956.9	74444.7	57197.8	40053.9	48825.1	41508.7	24785.2	26360.6	42881.7	11828.3	82857.9	4.62269	4.82783	4.62766	4.77863	4.97983	4.83858	4.87184	4.75739	4.60266	4.68865	4.61815	4.39421	4.42097	4.63228	4.07296	4.91834
195	O88878	Zfand5	23058	2475.7	5301.9	9030.6	7196.4	10981.3	10836.8	8516.6	8642	9802.1	11366.5	10269.9	13112	9740.3	14392.4	13572.6	9292.7	3.39387	3.72451	3.95576	3.85718	4.04069	4.03494	3.93032	3.93666	3.99136	4.05566	4.01161	4.1177	3.98862	4.15816	4.1327	3.96819
196	Q80Y44	Ddx10	100739	6133	3026.4	5205.1	5575.8	3179.7	2254.9	4666.3	2603.6	5703.1	4548.7	4264.7	5982	5346.4	4828.8	5789.6	5792.3	3.78774	3.48107	3.71651	3.74639	3.50252	3.35332	3.66907	3.41574	3.75619	3.65798	3.62999	3.77692	3.72814	3.68393	3.76272	3.76293
197	P27612	Plaa	87221.1	213839	202639	180690	228566	214306	258991	263280	374594	265064	209704	197092	281890	265024	212009	216997	302037	5.33009	5.30672	5.25694	5.35901	5.33104	5.41329	5.42042	5.57356	5.42335	5.32161	5.29467	5.45008	5.42329	5.32636	5.33646	5.48006
198	Q9DCC4	Pycr3	28721.3	1.04417e+06	835818	1.04476e+06	802396	1.19589e+06	1.09849e+06	1.09716e+06	1.10431e+06	1.02258e+06	749404	1.15143e+06	915621	924880	680339	805280	928773	6.01877	5.92211	6.01902	5.90439	6.07769	6.0408	6.04027	6.04309	6.0097	5.87472	6.06124	5.96172	5.96609	5.83273	5.90595	5.96791
199	P97817	Cdr2	52090.5		134.9			226.4		221.3		119.4					276.2	375.2			2.13322			2.35679		2.34694		2.08063					2.44279	2.57542
200	Q9CR41	Hypk	13651.2	78597.3	53822	80454.2	65637.6	68261.9	102957	101996	103165	109835	78274.9	135610	85999.8	106918	144800	122869	124914	4.89541	4.73097	4.90555	4.81716	4.83418	5.01266	5.00859	5.01353	5.04074	4.89363	5.1323	4.9345	5.02905	5.16077	5.08945	5.09661
201	Q641K1	Agtpbp1	137197	124327	257778	162425	176326	262783	167816	189457	215056	44336.7	44985.8	28013.3	21109.4	47084.6	41227.7	55088.1	42162.6	5.09457	5.41125	5.21065	5.24632	5.4196	5.22484	5.27751	5.33255	4.64677	4.65309	4.44738	4.3245	4.67289	4.6152	4.74107	4.62494
202	Q8VC26	Tlcd2	34139.2	620.1	685.1		586.7	651.7	299.3	413.1	245.3	1069.7	748.1		1584.9	1316.8	2968.9	2125.9	1611.9	2.79316	2.83639		2.76916	2.81471	2.47756	2.61711	2.39146	3.02967	2.87454		3.20028	3.11985	3.47274	3.32775	3.20761
203	Q80ZV0	Rnaseh2b	34729.1	53164.3	52961	46528.8	45845.5	69312.5	50983.9	61842.1	59979.3	51801	55674	38983.3	73244.1	59254	70907.3	58427.4	73681	4.72563	4.72396	4.66773	4.66131	4.84082	4.70744	4.79129	4.77801	4.71435	4.74566	4.59089	4.86478	4.77273	4.8507	4.76662	4.86736
204	Q99MB1	Tlr3	103671	152962	25263	118043	126321	18821.3	14014.3	106311	14478.1	116465	53509.1	12611	122462	15426.1	57958.2	71063.9	51671.8	5.18459	4.4025	5.07205	5.10148	4.27467	4.1466	5.02658	4.16074	5.0662	4.72844	4.10078	5.08801	4.18828	4.76312	4.85166	4.71326
205	P13405	Rb1	105367	3485.5	5796.9	3319.2	8044.7	3905.3	3519.6	2464.5	1721.8	5432.4	8553.2	2145.8	5163.6	4548.8	7983.5	7063.2	5980.7	3.54239	3.76327	3.52116	3.90556	3.59177	3.54662	3.39191	3.23623	3.73507	3.93218	3.33179	3.71304	3.65799	3.90225	3.84906	3.77682
206	P70207	Plxna2	211535	3396.7	3274.3	2311	6905.5	2725.4	2482.6	2100.1	1683.3	3146.7	2685.5	2827.2	3113	2074.7	2314.8	3604.8	2328.9	3.53119	3.51525	3.36399	3.83926	3.43559	3.39508	3.32245	3.22642	3.49799	3.42919	3.45151	3.49332	3.31716	3.3647	3.557	3.36734
207	Q80Z96	Vangl1	60064	224		155.5	174.5		244	685.2		151.6		360			75.8			2.35218		2.19451	2.24428		2.38917	2.83645		2.18355		2.55751			1.88536
208	Q6VGS5	Ccdc88c	226535	668.2	824.6	894.4	884.2	1546.7	1162.6	899.4	907.7	1394.6	1315.3	1148.3	932.7	974.6	1740.5	1680.3	825.2	2.82556	2.91677	2.95202	2.94704	3.18969	3.0658	2.95444	2.95842	3.14476	3.11935	3.06043	2.97021	2.98927	3.24092	3.22565	2.91709
209	P08607	C4bpa	51523.7	9427.5	13599.9	10086.2	6422.6	2881.9	5354.6	6807.1	295.7	12013.8	7529	13793.9	10116.7	10252.9	13995.3	15115	4279.5	3.97444	4.13357	4.00377	3.80778	3.45983	3.72881	3.83303	2.47232	4.07972	3.87679	4.13972	4.00508	4.01089	4.14601	4.17944	3.63149
210	Q3TMQ6	Ang4	16425	186637	371670	156605	343484	486407	257551	429307	200001	1.91908e+06	8.90348e+06	5.07533e+06	5.77275e+06	2.00691e+06	3536900	4.31629e+06	15278381	5.271	5.57016	5.19481	5.53591	5.687	5.41086	5.63277	5.30103	6.28309	6.94956	6.70546	6.76138	6.30253	6.54862	6.63511	7.18408
211	P01029	C4b	192915	35893.5	39733.8	58196.7	50424.9	40802	34273.9	26503.9	34423.2	40493.9	34626.9	40182.8	56914.2	53983.6	41674.6	48595.4	44270	4.55503	4.59917	4.76491	4.70265	4.61069	4.53498	4.42333	4.53686	4.6074	4.53943	4.60405	4.75523	4.73227	4.61988	4.6866	4.64612
212	Q9JHZ2	Ankh	54298	135202	237142	122487	177898	206761	175912	115638	132239	80560.3	56853.7	59140.4	38966.1	68021.9	73626.5	100059	53916.1	5.13099	5.37501	5.08809	5.25017	5.31547	5.2453	5.06311	5.12136	4.90613	4.75477	4.77189	4.5907	4.83266	4.86704	5.00026	4.73173
213	O70570	Pigr	84998.8	470473	999043	943209	891420	1.55996e+06	973222	1.16791e+06	1.11569e+06	960174	1.57835e+06	651142	822272	841140	1.26294e+06	1.26155e+06	1.18291e+06	5.67254	5.99958	5.97461	5.95008	6.19311	5.98821	6.06741	6.04754	5.98235	6.1982	5.81368	5.91502	5.92487	6.10138	6.10091	6.07295
214	Q91XE9	Creb3l3	52145.1		260.3		781.3	2430.5				1928.9	3208.8	1812.3	3349.6	4163.5	4385.4	4683.2	1593.5		2.41714		2.89337	3.38587				3.28553	3.50648	3.25847	3.52512	3.61956	3.64211	3.67064	3.20262
215	Q64514-2	Tpp2	138463	17288.4	27502.5	23002.2	24927.6	23450.3	29995.6	34009.5	37302.6	21816.2	20041.1	21507.2	35294	17299	19995.3	22484	24865.9	4.23778	4.43939	4.36179	4.3967	4.37017	4.47707	4.53161	4.57175	4.3388	4.30194	4.3326	4.54771	4.23805	4.30095	4.35189	4.39562
216	P17532	Tph1	51343.4			111.4		249.1	515.6			311.2			455.5	339.7	641.5	725.6	806.3			2.05077		2.39811	2.71315			2.49443			2.65944	2.53237	2.80787	2.8613	2.90703
217	Q9CSB4	Pard3b	132780	2014.5	2961.9	3327.4	2230.1	3292.8	3171	3608.7	3331	3322.5	3339.1	3102.8	2754.7	2172.6	3487.9	3372.4	4012.9	3.30438	3.47172	3.52224	3.34852	3.5177	3.50133	3.55747	3.5227	3.5216	3.52376	3.49189	3.44023	3.33718	3.54269	3.52807	3.60357
218	Q91W59	Rbms1	43990.7	20949.3	34920.5	20114.2	27780.7	15573.1	21747.6	19218.9	7198.8	10218.3	34571	28525.7	30963.6	36324.4	29687.4	21653.3	22889.5	4.32119	4.54309	4.30352	4.44376	4.1924	4.33743	4.28375	3.85732	4.00942	4.53872	4.45525	4.49087	4.56021	4.47259	4.33554	4.35966
219	Q9CQE5	Rgs10	21150.8	115325	114193	117113	118294	145502	128842	135070	126393	126612	124983	131483	122102	104682	139457	125544	150963	5.06193	5.05764	5.06861	5.07297	5.16287	5.11006	5.13056	5.10173	5.10248	5.09686	5.11887	5.08673	5.01987	5.14444	5.0988	5.17887
220	Q9EQS3	Mycbp	11969.7	10095.4	26432.4	16852.7	15010.5	21791.3	29961.2	20465.7	28452.3	20584	18524.6	20202.7	16714	22775.3	23051.6	19197.5	27258.4	4.00417	4.42215	4.2267	4.17642	4.3383	4.47657	4.31105	4.45413	4.31355	4.26777	4.30543	4.22311	4.35748	4.36272	4.28327	4.43552
221	Q3UQ28	Pxdn	165103	100248	148341	97025.8	140910	126540	75691.4	37510.4	14430.8	105152	126866	88104.6	95419.8	102698	123930	119506	114661	5.00108	5.17127	4.98689	5.14894	5.10223	4.87905	4.57416	4.15932	5.02182	5.10335	4.945	4.97964	5.01156	5.09318	5.0774	5.05942
222	Q8R0K4	Ccdc137	32918	4909.6	1349.9	6964.9	8597.1	9475	8858.4	11228	10123.7	4744	8504.8	9933.8	13121.9	4224.9	12610.7	9476.9	7666.5	3.69113	3.13062	3.84298	3.9344	3.97663	3.9474	4.05034	4.00538	3.67624	3.92972	3.99716	4.11803	3.62592	4.10077	3.97671	3.88465
223	Q8VCD5	Med17	72461.7	7526.1	8590.9	8620.7	9916.1	10244.8	11118.4	9340.3	10613.1	10052.4	10140.1	6772.9	11591.7	8777.5	10277.2	11443.8	11168.2	3.87663	3.93409	3.93559	3.99638	4.01055	4.04608	3.97041	4.02588	4.00231	4.00609	3.83084	4.06418	3.94342	4.01192	4.05861	4.04802
224	Q99KK1	Reep3	29213.8	86021	123381	124236	95596.8	138891	150654	191102	107987	131127	143256	128624	112039	130998	161644	176177	124359	4.93461	5.09125	5.09425	4.98045	5.14268	5.17798	5.28127	5.03338	5.1177	5.15612	5.10933	5.04937	5.11727	5.20856	5.24595	5.09468
225	Q9QZM0	Ubqln2	67351	54122.6	41108.7	57190.2	57903.4	85855.3	55008.2	67103.1	65945.2	67537.7	46310.6	75255.3	47742.5	48380.2	70153.8	55999	60451.4	4.73339	4.61394	4.75733	4.76271	4.93377	4.74044	4.82675	4.81919	4.82955	4.66569	4.87654	4.67891	4.68468	4.84606	4.74819	4.78141
226	A6H6J9	Ankrd50	50264.7	645	607.9	678.4		663.5	662.1		720.1	1586.8	1500.5	1337.4	2091.3	1198.6	2154.8	2663	1739.2	2.81023	2.78455	2.83213		2.82249	2.82158		2.858	3.2008	3.17653	3.12659	3.32062	3.07904	3.33361	3.42553	3.2406
227	Q3UMW8	Cln5	39329.2	3323.8	12378.4	13031.7	5875.6	10767.9	11732.9	18465.8	23108.2	14359.1	14488.8	12693.8	11196.3	10446.5	13965.3	6988.8	24710.4	3.52177	4.0927	4.11503	3.76913	4.03217	4.06944	4.26639	4.36378	4.15716	4.16106	4.10363	4.04911	4.01901	4.14508	3.84446	4.3929
228	P82198	Tgfbi	74597	324121	433984	316974	469908	660170	442808	449599	494846	321577	564213	302441	674162	405618	637713	497396	761866	5.51071	5.63747	5.50103	5.67201	5.81966	5.64622	5.65283	5.69447	5.50729	5.75144	5.48064	5.82877	5.60812	5.80463	5.6967	5.88188
229	Q02013	Aqp1	28793.5	250843	228426	176645	169758	144755	197398	213870	158741	112024	122123	85763.2	64532.5	146272	80990.3	60980.7	95533.8	5.3994	5.35875	5.2471	5.22983	5.16064	5.29534	5.33015	5.20069	5.04932	5.0868	4.93331	4.80979	5.16516	4.90844	4.7852	4.98016
230	Q09324	Gcnt1	49838.7	16089	9121.4	13483.5	6323.9		17692.1	17338.2	16369.1	9078.5	7900.8	10620.2	7497.3	10962.4			2929.6	4.20656	3.96011	4.12983	3.80105		4.2478	4.23903	4.21405	3.95806	3.89773	4.02617	3.87496	4.03995			3.46696
231	Q8CCI5	Rybp	24776.5	4495	7397.4	9140.2	6778.3	11820.2	9102.9	7232.7	11855.2	9422.9	10867.8	6444.9	13291.1	9359.5	16074	14388.4	11368.2	3.65283	3.86914	3.961	3.83118	4.07266	3.95923	3.85936	4.07395	3.97423	4.03618	3.80928	4.12359	3.9713	4.20615	4.15804	4.05573
232	Q61838	Pzp	165853	679781	899320	919167	941107	664685	645212	720241	764570	705298	661845	881473	1.17573e+06	544142	559340	852423	633127	5.83237	5.95391	5.96339	5.97364	5.82262	5.8097	5.85748	5.88342	5.84837	5.82076	5.94521	6.07031	5.73571	5.74768	5.93066	5.80149
233	Q3UFK1	Ccdc28a	20300.8	1125.8	735.6	1057.8	472.2	1599.3	1201.7	1257	972.7	1451.2	1310.5	992.3	1260.9	1094.3	2064.3	1921.6	802.3	3.05185	2.86723	3.02481	2.67504	3.2042	3.08016	3.09968	2.98843	3.16203	3.11777	2.99708	3.10102	3.03953	3.31498	3.28389	2.90488
234	Q02956	Prkcz	67682.1	3855.9	5668.8	2834.4	3643	2980	3098.3	980	222.6	1047.9	3301.8	187.7	1685.9	2611.9	4716.8	2370.8	2638.7	3.58624	3.75357	3.45261	3.56158	3.47436	3.49126	2.99167	2.34947	3.02073	3.51888	2.27577	3.22709	3.41712	3.67374	3.37508	3.42155
235	D0QMC3	Mndal	60526.3	30727.8	237667	56847	173109	37323.9	25173.4	52856.5	34776.5	34877.3	277297	27910.8	35285.1	34862.8	184935	33063.4	356869	4.48755	5.37597	4.75472	5.23832	4.572	4.40096	4.72311	4.5413	4.54256	5.44295	4.44579	4.5476	4.54237	5.26702	4.51936	5.55251
236	Q8K2C6	Sirt5	34134.2	82703.8	67911.4	89828.8	86353.9	64735.1	59414.1	75717.5	69107.5	72412.8	64024.7	89654.7	70030	74169.6	51368.8	55494.9	64897.9	4.91753	4.83195	4.95342	4.93629	4.81115	4.7739	4.8792	4.83953	4.85982	4.80635	4.95258	4.84529	4.87023	4.71071	4.74426	4.81224
237	B9EJ80	Pdzd8	127739	18762.2	18877.2	21657.6	19134.9	22517	21801.1	21765.2	28374.2	20407.4	19820.1	19984.6	17586.1	20583.7	19379	19099	17109.8	4.27331	4.27596	4.33563	4.28185	4.35253	4.3385	4.33778	4.45294	4.30981	4.29713	4.30072	4.24519	4.31354	4.28735	4.28103	4.23327
238	O88947	F10	54018	4199.2	2901.5	3645.7	4121.7	3104	2535.9	3329	2827.3	4420	2849.1	4384.7	4712.5	2932.2	4848.4	5148	2993.6	3.62327	3.46277	3.5619	3.61518	3.49206	3.4043	3.52244	3.45153	3.64552	3.45486	3.64204	3.67334	3.46734	3.68569	3.71172	3.47634
239	P46662	Nf2	69776.2	2881.3	3787.2	3012.2	3347.8	2732.1	3154.1	1461.8	2158.1	2808.2	2753.4	3122.9	908.8	3689.9	2710.4	2595	3492.3	3.45974	3.57843	3.47903	3.52489	3.43666	3.49901	3.16518	3.33427	3.44858	3.44003	3.4947	2.95895	3.56713	3.43319	3.4143	3.54324
240	Q9DBD0	Inhca	76765.7	31488.8	27043.1	38414	35695.6	22737.5	31599	28029.6	21069.9	26020.5	24271.3	23568.7	39345.1	32118.6	25888.2	28425.1	12479.4	4.49817	4.43207	4.5845	4.55263	4.35676	4.49969	4.44763	4.32368	4.41533	4.38511	4.37235	4.5949	4.50677	4.41312	4.45372	4.09623
241	Q8BTW8	Cdk5rap1	66109.5	384.8	403.1	703	537.6	1039.2	483.1	724.5	823.5	565.3	497.1	264.8	601	493.4	638.8	699.9	361.2	2.58636	2.60649	2.84757	2.73127	3.01712	2.68494	2.86064	2.91619	2.75305	2.69732	2.42455	2.7796	2.69408	2.80604	2.84566	2.55895
242	P63030	Mpc1	12454.6	818424	880945	881899	773243	768588	652042	633011	787246	530306	605289	518126	536216	496240	569610	533517	641235	5.91298	5.94495	5.94542	5.88832	5.88569	5.81428	5.80141	5.89611	5.72453	5.78196	5.71444	5.72934	5.69569	5.75558	5.72715	5.80702
243	P29621	Serpina3c	46766.1	4273.1	2510.1	4403.3	4739	4070.7	6658.1	5577.7	5984.8	2634.8	3006.4	3561.9	10174.8	2600.4	2591.9	3762.8	4768.6	3.63084	3.39986	3.64388	3.67578	3.60978	3.82342	3.74653	3.77712	3.42091	3.47819	3.5518	4.00757	3.41521	3.41379	3.57563	3.67848
244	Q99LP8	Yipf2	34900.2	3505.6	1589.2	5194.4	4094.8			9504.6		5520.3	4045.1	9282.9	2531.5	5683.9	2418.5	1683		3.54489	3.20145	3.71562	3.61234			3.97798		3.74204	3.60704	3.96773	3.40355	3.75472	3.38373	3.22634
245	Q8JZU0	Nudt13	39136.9	5011.8	6163.3	7312	6866.1	6589	2310.2	3693.6	4693	2819.4	5329.8	3065.6	1994.7	3429.9	3960.6	5128.3	1910.9	3.70008	3.78988	3.8641	3.83677	3.81889	3.36384	3.56757	3.67154	3.45031	3.72679	3.48666	3.3001	3.53541	3.59787	3.71006	3.28147
246	O70546	Kdm6a	154355	125.4	91.1	106	150.2	169.9		159.3	136.8	67.9	121.5		176	48.9	156.9	118.4	189.1	2.10175	1.96426	2.02938	2.17955	2.23274		2.20493	2.13925	1.83822	2.08814		2.24797	1.6981	2.19838	2.077	2.27898
247	P62627	Dynlrb1	10989.7	387630	436975	369057	358572	339204	341034	323373	334114	361976	360065	403650	348511	302015	306529	308434	356015	5.58842	5.64046	5.56709	5.55458	5.53046	5.5328	5.50971	5.5239	5.55868	5.55638	5.60601	5.54222	5.48003	5.48647	5.48916	5.55147
248	P97290	Serping1	55584.5	76369.4	69816.7	110438	92472.2	68034.6	68461.3	73347.5	64767.4	72253.3	72085.6	85131.2	112708	68843.9	68056.5	75467.6	84700.5	4.88293	4.84397	5.04312	4.96602	4.83274	4.83545	4.86539	4.81136	4.85886	4.85785	4.93009	5.05196	4.83787	4.83288	4.87777	4.92789
249	Q99J99	Mpst	33097.3	216321	210359	219847	184876	175363	200899	150486	172545	232947	269263	225839	201903	221212	198687	232188	210909	5.3351	5.32296	5.34212	5.26688	5.24394	5.30298	5.1775	5.2369	5.36726	5.43018	5.3538	5.30515	5.34481	5.29817	5.36584	5.3241
250	P81069	Gabpb2	45658.2	4575.3	3115.4	5420.2	4875.3	5556.5	6300.8	5300	5676.1	5237.2	3766.2	4703.3	6858.8	4202.6	6390.9	4441.6	6563	3.66051	3.49365	3.7341	3.68809	3.74488	3.79946	3.72436	3.75413	3.71918	3.57602	3.6725	3.83631	3.62362	3.80563	3.64764	3.81717
251	Q6ZWZ2	Ube2r2	27166	89582.6	97870.6	80480.4	79594.6	75478.7	71595.3	81227.8	61031.8	84738.4	88393.2	91264	77025.9	75570.1	88390.5	78670	104335	4.95223	4.99066	4.9057	4.90089	4.87783	4.85489	4.90971	4.78556	4.92809	4.94642	4.9603	4.88664	4.87836	4.94641	4.89581	5.01843
252	Q9CPT3	Nanp	27808.1	184472	166669	150466	157700	145454	147850	126989	142503	148478	151783	160138	145638	163136	145775	138093	147662	5.26593	5.22186	5.17744	5.19783	5.16273	5.16982	5.10377	5.15383	5.17167	5.18123	5.2045	5.16328	5.21255	5.16369	5.14017	5.16927
253	Q9EST1	Gsdma	49593.1	86432.2	72854.8	72776.1	79556.2	2771.9	10749.6	62095.4	72576.9	10555	97043.6	109190	12834.9	106518	121343	5198.5	114827	4.93668	4.86246	4.86199	4.90068	3.44293	4.03143	4.79307	4.8608	4.0235	4.98697	5.03819	4.10843	5.02743	5.08402	3.71596	5.06005
254	P01638		12985.8	147032	323839	107706	491214	355508	436741	479616	455063	412265	897301	338039	949840	501331	324532	471484	989276	5.16741	5.51033	5.03225	5.69127	5.55085	5.64023	5.68089	5.65807	5.61518	5.95294	5.52897	5.97765	5.70013	5.51126	5.67347	5.99532
255	P28310	Defa3	10528	3.37676e+06	6604987	3.46233e+06	3010982	7.96773e+06	5629476	6602783	4198155	2.39373e+06	5.96547e+06	2.6058e+06	3.60044e+06	4.49578e+06	5.15758e+06	4.09993e+06	7.61057e+06	6.5285	6.81987	6.53937	6.47871	6.90133	6.75047	6.81973	6.62306	6.37908	6.77564	6.41594	6.55636	6.65281	6.71245	6.61278	6.88142
256	Q812G0	Mgat4a	61479.8	95625.5	89758.5	72748.9	72851.1	74663.2	67542.5	69504.9	59632.6	89289	75993.8	68461	55598.3	58096.6	80410.9	86322.9	52580.8	4.98058	4.95308	4.86183	4.86244	4.87311	4.82958	4.84202	4.77549	4.9508	4.88078	4.83545	4.74507	4.76416	4.90532	4.93613	4.72084
257	Q9DAZ9	Zfyve19	43272.3	10663.5	10652	11540	9599.9	15495.1	12924.3	10493.7	13310.8	13894.5	13078.5	16093.2	16894.6	12574.5	17442.5	18141.6	11220.2	4.02794	4.02747	4.06224	3.98231	4.19022	4.11144	4.02097	4.12424	4.14287	4.11659	4.20667	4.22777	4.09953	4.24163	4.2587	4.05004
258	A6X935	Itih4	104659	41416.1	36309	59233.5	55466.3	61537.5	65437.1	57686.2	57364.3	59850.6	58967.8	105728	146104	58649.7	59943.7	69982.4	97638.2	4.61718	4.56003	4.77257	4.74404	4.78915	4.81583	4.76108	4.75865	4.77708	4.77062	5.02419	5.16466	4.76827	4.77775	4.845	4.98962
259	Q9Z223	Mocs2	20923.7	49412.7	72184.5	74030.2	66941.1	85204.7	72750.5	75955.8	95465.2	65305.2	44744.8	62082.8	54564.8	56249.9	47147.8	60608.8	57679.5	4.69385	4.85845	4.86941	4.8257	4.93047	4.86184	4.88057	4.97985	4.81495	4.65075	4.79298	4.73692	4.75013	4.67347	4.78254	4.76103
260	O35261	E2f3	48757.2			781.2	954.1	1256		1165		1097	938.1	265	958.6	1151.8	1036.2	1355.5				2.89332	2.98005	3.09934		3.0667		3.0406	2.97271	2.42488	2.98209	3.06175	3.01586	3.13242
261	A3KG59	Pm20d2	46481.8	1478.5		754.4	751.5			487.3	585.8	384.6		824.4	239.5	602.6				3.17011		2.87818	2.87651			2.68869	2.76849	2.58614		2.91666	2.38112	2.78075
262	Q6R653	Unc5cl	57956.5	4836.8	24585	9436.1	9658.8	23193.6	17803.1	18543.9	17081.1	12001.5	20469.2	8965.6	1161.6	10466.8	20295.3	18852.8	13494.3	3.68465	4.39069	3.97484	3.98497	4.36539	4.25052	4.26822	4.23254	4.07927	4.31112	3.95263	3.06543	4.01986	4.30742	4.2754	4.13018
263	Q99LT0	Dpy30	11212.6	48986.5	46522.9	60536.6	107008	41768.1	53148.6	42121.7	25358.8	41499.2	44325.3	14972.7	21157.7	33181.7	29552.7	26856.1	20012.8	4.69009	4.66768	4.78203	5.02942	4.62086	4.7255	4.62452	4.40415	4.61805	4.64666	4.17533	4.32549	4.52091	4.47061	4.42906	4.30133
264	Q8BGC1		49429.5			1429.3	1332.3	872.7				311.8	1036.8	558.7		603.6	314.7					3.15543	3.12493	2.94136				2.49527	3.01611	2.74796		2.78147	2.49927
265	P35441	Thbs1	129647	9212.7	8597	8943.1	9114.1	4871.5	7043.8	10110.4	4812.1	13996.2	10791.1	15093	14505.4	11370.1	13500.7	12525.5	13508.1	3.96443	3.9344	3.95154	3.95976	3.68775	3.84787	4.00481	3.68242	4.14604	4.03311	4.1788	4.16156	4.0558	4.13039	4.09783	4.13063
266	Q9CXY1	Tmem175	55578.1	525.7	1199	3181.9	2438.2	2740.3	3447.8	2415.4	4787.4	2586.1	2654.3	1111.9	2527.5	3398.5	1690.2	2390.7	3706.6	2.72156	3.07918	3.50282	3.38725	3.43796	3.53767	3.38317	3.68019	3.41281	3.42411	3.04646	3.40286	3.53142	3.22819	3.37871	3.56909
267	Q3URD3-3	Slmap	42022.6	6301.5	7940.6	7492.9	6756.4	12486.5	9755.2	10216.3	6465	6923.2	7254.6	6258.3	8000.3	6278.4	10503.7	6781.8	8787.8	3.79951	3.89991	3.87471	3.82978	4.09648	3.98928	4.00934	3.81064	3.84037	3.86067	3.79653	3.90316	3.79792	4.02138	3.83141	3.94393
268	Q61176	Arg1	34807.9	45350.5	62456.7	112306	124535	87879.3	136420	97606.5	132497	301087	2.71733e+06	1.05502e+06	1.13876e+06	622465	608183	341708	1858669	4.65659	4.79559	5.05041	5.09529	4.94389	5.13488	4.98948	5.12221	5.47869	6.43414	6.02326	6.05643	5.79412	5.78404	5.53366	6.2692
269	Q9DAW9	Cnn3	36428.7	287767	288062	308947	282003	379130	328617	356232	300874	321712	351230	287901	420540	374840	468794	383132	445122	5.45904	5.45949	5.48989	5.45026	5.57879	5.51669	5.55173	5.47839	5.50747	5.54559	5.45924	5.62381	5.57385	5.67098	5.58335	5.64848
270	Q6DFV1	Ncapg2	130894	959.1	1908.8	1207.4	1441	2756.6	2163.7	2104	1278.5	1325.2	2589.3	564.4	2711.1	2293.6	3210.8	2380.2	2902.3	2.98232	3.28099	3.08221	3.15897	3.44053	3.3354	3.32325	3.10704	3.12261	3.41335	2.75236	3.43331	3.36071	3.50675	3.3768	3.46289
271	Q810B6	Ankfy1	128653	1.345e+06	296516	245858	205212	138311	132465	223459	193689	290578	211094	237672	281355	321452	416257	152317	148116	6.12872	5.47205	5.39069	5.3122	5.14086	5.1221	5.3492	5.28711	5.46326	5.32448	5.37598	5.44926	5.50712	5.61936	5.18275	5.1706
272	P12790	Cyp2b9	55740.8	58934.3	117379	40594.7	56622.7	59778.8	41621.4	29249.3	25980	38971.9	34641.4	24076.1	10694.9	23894.4	19336.3	22863	13454.1	4.77038	5.0696	4.60848	4.753	4.77655	4.61933	4.46613	4.41466	4.59076	4.53961	4.3816	4.02922	4.37831	4.2864	4.35915	4.12889
273	Q9CQS6	Gkn2	20468.8	4.49072e+06	3.25027e+06	3.02415e+06			2.19436e+06	2.69973e+06		2400779	5096073	2.41585e+06		1.40673e+06			70103.6	6.65232	6.51192	6.4806			6.34131	6.43132		6.38035	6.70724	6.38307		6.14821			4.84575
274	O88697	Stk16	34381.5	30858.8	28061.8	29814	31285.4	21452.4	26647.7	26410.6	27782.1	31683.3	24160.9	36947.3	28225.2	34090.2	26587.1	30430.4	21132.5	4.48939	4.44813	4.47443	4.49536	4.3315	4.42568	4.42179	4.44378	4.50084	4.38313	4.56759	4.45065	4.53264	4.42469	4.48332	4.32497
275	Q91VT1	Nsmce2	28231.2	5985.5	6970.1	8824.5	6054.8	10854	8088.7	8209.1	8032.2	4711.1	8518.7	6795.8	9555.5	5593.8	11735.8	9280.7	11877.7	3.77717	3.8433	3.94574	3.78217	4.03563	3.90793	3.91435	3.90489	3.67321	3.93042	3.8323	3.9803	3.74778	4.06955	3.96763	4.07477
276	Q9WUD8	Faim	20200.9	46887.2	46779.1	53183.4	53029.9	47329.9	28173.4	48651.6	26279.9	63093.9	60530.5	56927.7	65113.1	57148	72078.7	65647.3	72807.8	4.67106	4.67006	4.72578	4.72453	4.67514	4.44985	4.68711	4.41964	4.79999	4.78198	4.75533	4.81368	4.75701	4.85781	4.81722	4.86218
277	P08226	Apoe	35866.6	238763	258843	214793	238660	300917	280526	264859	258170	312319	331755	300538	477486	305221	452517	288657	407476	5.37797	5.41304	5.33202	5.37778	5.47845	5.44797	5.42302	5.41191	5.4946	5.52082	5.4779	5.67896	5.48462	5.65564	5.46038	5.6101
278	Q3TDD9	Ppp1r21	88337.5	45206.6	63285.4	61774.6	72672.4	81832.4	81508.9	68470.9	70246.6	75889.3	72886.2	79049.6	84057	75453.7	74486.3	69818.6	83411.6	4.65521	4.80131	4.79082	4.86138	4.91293	4.91121	4.83551	4.84663	4.88019	4.86265	4.89791	4.92458	4.87769	4.87208	4.84398	4.92123
279	O35621	Pmm1	29774.8	34192.4	26213.4	35449.4	15577.6	18687.3	32254.8	577.3	719.5	42529.7	33856.8	48968	97989.3	36441.5	42706.8	48961.5	84010.7	4.53394	4.41854	4.54962	4.19253	4.27157	4.50861	2.76215	2.85763	4.6287	4.52966	4.68992	4.99118	4.56161	4.63051	4.68986	4.92434
280	P70280	Vamp7	24967.1	70736.7	63186.3	65525.8	62149	72762.9	72936.4	73232.4	80978.8	65949.2	64075.3	76017.3	94515	80356.6	68982.8	65355.1	103272	4.84965	4.80063	4.81642	4.79344	4.86192	4.86295	4.86471	4.90838	4.81922	4.8067	4.88092	4.97551	4.90503	4.83875	4.81529	5.01399
281	Q8R0Z5	Slc25a28	39357.9	3843.6	690.4	2041.9	2333.6	8357.3	4266.1	1843.9	6119.2	4600.9	8354.7	2133.7	2399.6	5173.4	8101.9	6434.8	8565.9	3.58485	2.83973	3.31025	3.36821	3.92212	3.63013	3.26597	3.78677	3.66294	3.92198	3.32934	3.38032	3.71386	3.90864	3.8086	3.93282
282	O89020	Afm	69379.1	23595.1	19828.6	23846.6	24923.3	21887.9	32166.3	30006.7	31137	14345.3	20375.4	21281.3	50475.3	12450.1	16023.8	20712.9	29575.2	4.37284	4.29731	4.37744	4.39662	4.34022	4.50741	4.47723	4.49329	4.15674	4.30913	4.32802	4.70309	4.09521	4.20479	4.31626	4.47094
283	Q9D110	Mthfs	23201.6	33278	31919.5	28018.5	27417	27315.8	23469.9	27805.7	23534.9	27004	18485.3	22599.5	19376.7	28853.5	21356.8	17435.2	18957.6	4.52217	4.50407	4.44746	4.43804	4.43643	4.37053	4.44415	4.37173	4.43144	4.26685	4.35412	4.2873	4.46021	4.32956	4.24145	4.27781
284	O08691	Arg2	38878.4	1.01144e+07	1.6069e+07	9.98791e+06	1.19572e+07	1.77694e+07	1.13652e+07	1.04539e+07	1.47286e+07	7.09792e+06	6217758	3.84786e+06	3.25239e+06	4593588	4.78902e+06	6506223	4329255	7.00494	7.20599	6.99947	7.07763	7.24967	7.05558	7.01928	7.16816	6.85113	6.79363	6.58522	6.5122	6.66215	6.68025	6.81333	6.63641
285	B8JK39	Itga9	114416	23113.9	36353.1	29430.5	32588	36327.1	35684.2	39083.3	36789.5	29091.5	32598.7	26237.6	23683.3	20885.4	41498.8	26051.4	28039.7	4.36389	4.56055	4.46881	4.51307	4.56024	4.55249	4.592	4.56574	4.46378	4.51321	4.41894	4.37446	4.31986	4.61805	4.41585	4.44779
286	Q8K2F8	Lsm14a	50546	28032.5	26723.2	28301.4	23635.9	36578.4	32655.1	29184.4	28517.9	36155.8	33221.8	38959.1	36224.9	33062.5	44111.3	43893.8	36394.1	4.44768	4.4269	4.45182	4.37359	4.56324	4.51396	4.46517	4.45513	4.55819	4.52144	4.59062	4.55902	4.51935	4.64456	4.64241	4.56104
287	P25425	Pou2f1	79546.9	12906.3	10924.8	11508.7	13806.3	16365.4	11946.8	14972.1	18892.8	18394.8	17467.2	14908.5	21001.3	10049.7	20579.5	17129.5	20867.8	4.11084	4.03845	4.06106	4.14011	4.21395	4.07729	4.17531	4.27632	4.26472	4.24225	4.17346	4.32227	4.0022	4.31346	4.23377	4.3195
288	O70583	Mid1	76135.6		527.8			709.2	1134.3	998.4		659.6	887.4	820.1	645.6		966.5	570.6	997		2.72329			2.85138	3.05511	2.99974		2.81994	2.94861	2.9144	2.81064		2.98565	2.75709	2.99913
289	Q9QUN3	Blnk	50670.7	1467.1	1661.2	3287.7	2486.2	4982	3712.6	1926.1	4150.1	5551.2	2823.2	1803.6	3852.9	4944.1	7689.6	7074.3	6823.1	3.16676	3.22068	3.51702	3.39571	3.69749	3.5698	3.2849	3.61816	3.74447	3.4509	3.25638	3.5859	3.69418	3.88596	3.84974	3.83405
290	Q8CG14	C1s1	76857.5	4356.9	4649.4	6820.3	5636.8	3807.3	3778.6	2877.6	5415.3	4533.2	9071.3	2491.3	6481.9	4321.9	6151.6	9410.9	7554.3	3.63928	3.66749	3.83387	3.75111	3.58073	3.57745	3.45918	3.7337	3.6565	3.95772	3.3966	3.81177	3.63578	3.78906	3.97368	3.87825
291	Q6A065	Cep170	175050	104.1	142.1	86.9	74.1	208.6	168.2	108.6	116	76.3	204.6	196.4	181	62.3	178	56.2	231	2.0216	2.15564	1.94399	1.87564	2.32139	2.2284	2.03981	2.06819	1.88818	2.31302	2.29535	2.26007	1.8014	2.25285	1.7574	2.36549
292	D3Z249	Myl12a	6854.76			3443.6	2557.1	5325.6				4014.6	5726	2093.7	2644.2	3508.6	3211.3	5958.7	6699.4			3.53714	3.40792	3.72645				3.60375	3.75793	3.32112	3.42246	3.54526	3.50682	3.77522	3.8261
293	P07309	Ttr	15775.9	2.40254e+06	2.45964e+06	3.25418e+06	2.82353e+06	1.60513e+06	2.49098e+06	1922654	2.53401e+06	2.25979e+06	2.3269e+06	1.96769e+06	4.05449e+06	1.74808e+06	1.95647e+06	3.05951e+06	2.09357e+06	6.38067	6.39087	6.51244	6.45079	6.20551	6.39637	6.2839	6.40381	6.35407	6.36678	6.29396	6.60794	6.24256	6.29147	6.48565	6.32089
294	Q61286	Tcf12	75811	943.3	788.1	955.9	860	1023.8	959	1006.2	1349.2	1101.8	860.6	1277.6	1287.5	990.4	1575.8	993.5	986.8	2.97511	2.89713	2.98087	2.935	3.01064	2.98227	3.00312	3.1304	3.0425	2.93531	3.10673	3.11008	2.99625	3.19778	2.9976	2.99467
295	Q923B1	Dbr1	62289.4	26321.2	35640.6	36786.1	30125	36864.9	39535.9	38033.7	38703	31090.5	37973.8	23952.3	34327.7	35059.5	37303	36515.4	33015.4	4.42032	4.55196	4.5657	4.47894	4.56662	4.597	4.58018	4.58776	4.49264	4.5795	4.37937	4.53566	4.54482	4.57176	4.56249	4.51873
296	Q9R0M4	Podxl	53389.3	55747.7	57291.3	52699.8	53748.8	33132.1	53545.1	49401.1	42825.3	36827	28981.3	46338.7	30737.8	41576	28456.5	29330.9	38080.3	4.74623	4.7581	4.72182	4.73038	4.52026	4.72873	4.69375	4.63171	4.56618	4.46213	4.66595	4.48769	4.61885	4.4542	4.46734	4.58071
297	Q80YA7	Dpp8	102186	19328.5	23582	17130.6	19043.2	27042.1	22487	21612	23755.7	20678.9	21437.3	25401.2	21699.8	24045.1	26779.8	21193.5	26551.3	4.28622	4.3726	4.2338	4.27976	4.43206	4.35195	4.33472	4.37579	4.31555	4.33119	4.40487	4.33648	4.38104	4.42782	4.32622	4.4241
298	Q9JL60	Gmeb1	61058.1	1013.7	1348.9	1515.9	1520.9	1901.6	1593.3	1522.6	1643.9	1441.8	1742.7	1193.8	1712.3	1651.4	2347.1	1792.3	2044.2	3.00634	3.1303	3.18096	3.18239	3.27935	3.20257	3.18287	3.21614	3.15921	3.24147	3.0773	3.23383	3.21812	3.37072	3.25365	3.31074
299	P62311	Lsm3	11845.4	189467	237954	216133	218776	190424	172856	192747	185383	191112	154260	178895	164934	162490	163609	166705	208797	5.27754	5.3765	5.33472	5.34	5.27973	5.23769	5.28499	5.26807	5.28129	5.18826	5.2526	5.21731	5.21083	5.21381	5.22195	5.31973
300	Q80U44	Zfyve16	166670	1529	1092.8	1228.9	1270.6	614.5	1163.2	774.2	1237.8	618.3	1020.5	1408	1108.2	975	905.6	1026.6	1060.5	3.18469	3.03894	3.08987	3.10435	2.78923	3.06603	2.88941	3.093	2.7919	3.00924	3.14891	3.04501	2.98945	2.95742	3.01182	3.02592
301	P52800	Efnb2	37202.5	4701.7	5252.1	6041.8	3684.6	8858.2	5519.3	6180.2		4091.8	4186.6	665.3	4938.3	4124.7	7686.8	6909	661.2	3.67235	3.72042	3.78124	3.56651	3.94739	3.74196	3.79107		3.61202	3.62197	2.82367	3.69367	3.6155	3.8858	3.83948	2.82099
302	P01872	Ighm	49972	104236	160902	158021	93748.3	138707	189854	355135	159037	162839	703421	926708	958284	277955	139026	593394	995919	5.01802	5.20656	5.19872	4.97197	5.1421	5.27842	5.5504	5.2015	5.21176	5.84722	5.96694	5.98149	5.44398	5.1431	5.77334	5.99822
303	Q9QXE0	Hacl1	63660.2	6078.4	11523.8	5467.7	8842.7	12060.2	14667.8	7692	12164.2	5546.3	6143	9536.5	2387	7079	11635.9	7165.5	4015.3	3.78386	4.06163	3.73788	3.94663	4.08139	4.16639	3.8861	4.08512	3.74408	3.78845	3.97943	3.37803	3.85003	4.06584	3.85531	3.60383
304	Q9JKP8	Chrac1	14127.1	3323.7	5105.3	4160	4779.5	8000.2	7195.5	5176.6	4178.7	6162.4	7409.9	6308.6	9379.5	7641	11052.4	8667.6	6681.3	3.52175	3.70811	3.6192	3.67947	3.90316	3.85712	3.71413	3.62115	3.78982	3.86987	3.8	3.97223	3.88321	4.0435	3.93795	3.82493
305	Q9Z1R2	Bag6	121037	152460	139179	160166	174836	170430	164812	204040	212081	221599	189779	284931	235193	212396	213495	217977	127210	5.18316	5.14358	5.20457	5.24263	5.23155	5.21699	5.30972	5.3265	5.34557	5.27825	5.45474	5.37143	5.32715	5.32939	5.33841	5.10453
306	Q8R0A0	Gtf2f2	28381.2	65095	72339.6	75379.4	67436	87990.5	78152.6	81744.1	75074.1	90402.3	99396	88851.6	108643	91088.3	115274	108174	98340.9	4.81355	4.85938	4.87726	4.8289	4.94444	4.89295	4.91246	4.8755	4.95618	4.99737	4.94867	5.03601	4.95947	5.06173	5.03413	4.99274
307	P09813	Apoa2	11309.1	7702.4	4505.7	7856.3	10428.9	6043.7	4849.7		3564.8	7084.5		1372.3	7621.8	5095.1	5875.8	7196.3	3561.7	3.88668	3.65386	3.89527	4.01828	3.78137	3.6858		3.55216	3.85037		3.13777	3.88211	3.70724	3.76914	3.85717	3.55178
308	O55186	Cd59a	13648.1	95090.6	84191.7	61737.3	35875.5	106490	149483	85717.1	81081.2	35972.6	74123.4	86256.8	91951.3	45956.1	64944.2	37279.3	44489.4	4.97814	4.92527	4.79055	4.55481	5.02731	5.17459	4.93307	4.90893	4.55598	4.86996	4.9358	4.96356	4.66235	4.81255	4.57148	4.64827
309	P52019	Sqle	63769.9	25222.9	30562.1	35174.2	25660.3	27180.4	17488.3	24794.8	22481.2	47347.8	62507.6	49824.8	66812.7	55379.1	81967.8	71878.8	74264.1	4.40181	4.4852	4.54624	4.40928	4.43427	4.24277	4.39438	4.35184	4.67531	4.79594	4.69745	4.82487	4.74335	4.91365	4.85661	4.87078
310	P56671	Maz	48769.9	97	154.8	102.7	103.4	239.3	89.6	184.5	279.2	144.4	231.8	237.1	110	98	163.9	182.7	130.9	1.99123	2.19257	2.01578	2.0187	2.38075	1.95713	2.26834	2.44747	2.16256	2.36698	2.37676	2.04532	1.99564	2.21722	2.26411	2.12024
311	Q9D7E3	Ovca2	24245.7	29612.3	17796.6	13706.7	21999.7	26030.5	23056.3	32173.8	30740.5	28735.4	35658.1	26739.8	36515.9	31974.5	37994.2	38965.5	29470.2	4.47149	4.25036	4.13696	4.34244	4.4155	4.36281	4.50752	4.48773	4.45843	4.55217	4.42717	4.56249	4.50482	4.57973	4.59069	4.4694
312	Q9JKS5	Habp4	45924.4	6652.9	6743.9	5076.9	7437.7	6344.7	8903.4	8849.9	8424.2	6474.9	5292	10448	6273.8	5820	8924.9	7484.9	12000.5	3.82308	3.82898	3.70568	3.8715	3.80248	3.9496	3.94699	3.92558	3.8113	3.7237	4.01907	3.7976	3.765	3.95065	3.87424	4.07924
313	Q91X72	Hpx	51317.7	2.1181e+06	2.17688e+06	3.15401e+06	2.36287e+06	1.24791e+06	1.67606e+06	2.00553e+06	2.40444e+06	2.85303e+06	1.57467e+06	3.87791e+06	3.78725e+06	2.69101e+06	1714815	2.2911e+06	2.23376e+06	6.32595	6.33783	6.49886	6.37344	6.09618	6.22429	6.30223	6.38102	6.45531	6.19719	6.5886	6.57832	6.42992	6.23422	6.36004	6.34904
314	Q64726	Azgp1	35331.9	18928.9	19112.4	27318.9	25638	11107.7	21225.1	19069.2	16089.2	21577.9	16115.7	18587.2	28563.1	21746	17115.5	21321.9	11339.5	4.27715	4.28134	4.43648	4.4089	4.04566	4.32687	4.28036	4.20656	4.33403	4.20728	4.26924	4.45582	4.3374	4.23341	4.32885	4.05463
315	Q91WG1	Insig2	24915	216.3					137.6	145.9		429.1	112.3				376.9			2.33706					2.14176	2.16702		2.63357	2.05423				2.57738
316	Q8R1J3	Zcchc9	30487.8	10179	2987.4	2529.2	7753.1	9533.3	12046.1	8335.8	7470.4	12035.2	10089.1	11802	10269	4415.7	13632.1	11170.8	9295.4	4.00775	3.47544	3.40315	3.88953	3.97929	4.08088	3.921	3.8734	4.08049	4.0039	4.07199	4.01157	3.6451	4.13459	4.04812	3.96831
317	Q9Z140	Cpne6	61780.9	868.4	1003.6	1061	870.7	1050.5	1085.5	1459.8		1215.2	1488.6	709.4	979		1498.7		1458.5	2.93922	3.00199	3.02612	2.94037	3.02181	3.03603	3.16459		3.085	3.17307	2.8515	2.99123		3.176		3.1642
318	P58465	Ctdspl	31155.6		2997.9	2150.2	2195	1962.3	2024.7	1818.7	2047.2	1982.7	3123.1	1838.8	2016.2	2145.1	2149.3	1816.2	2534.5		3.47696	3.33268	3.34163	3.29299	3.30658	3.26	3.31137	3.29748	3.49472	3.26477	3.30475	3.33165	3.3325	3.2594	3.40406
319	Q08331	Calb2	31372.6	142046	126529	112968	158626	193939	133490	165782	177857	109341	83919.7	56281.3	73789.4	78454.1	128019	116431	86191	5.15243	5.10219	5.05296	5.20038	5.28767	5.12545	5.21954	5.25007	5.03879	4.92387	4.75037	4.868	4.89462	5.10728	5.06607	4.93547
320	P01749	Ighv1-61	13015.7		11228.9		25686.9		5540.6			10059.2	12819.9	6753.6	22306.4	16986.5	13751.5	10288.2	25607.7		4.05038		4.40973		3.74364			4.00261	4.10792	3.8296	4.34845	4.23013	4.13838	4.01238	4.40839
321	P48999	Alox5	77967.2	12151.5	22068.6	21948.1	23647.9	27376	58547.4	23005.9	24352.2	28711.5	94046.5	34005.9	31528.5	25370.9	29358	52313.6	93416.4	4.08467	4.34379	4.34142	4.37381	4.43739	4.76752	4.36186	4.38656	4.45807	4.97335	4.53157	4.49872	4.40435	4.46774	4.71862	4.97043
322	Q9CR21	Ndufab1	17370.3	29418.6	45346.4	31783.1	37857.7	40497.1	18158.3	22574.5	23853.8	30384.1	35996.6	15508.4	22709.1	30658.3	7259.5	20105	30916.5	4.46864	4.65655	4.50221	4.57817	4.60743	4.2591	4.35364	4.37758	4.48266	4.55627	4.19059	4.35622	4.48656	3.86097	4.30333	4.4902
323	Q9CR80	Fam32a	13215.4	16400.5	6533.5	8268.8	6461.1	17160.8		28971.8	9280.6	8349.2	30625.3	10276.1	11898.1	15114.5	19905.7	15067	14826.4	4.21488	3.81521	3.9175	3.81037	4.23456		4.46199	3.96762	3.9217	4.48609	4.01187	4.07551	4.17942	4.299	4.17806	4.17107
324	P97816	S100g	8970.14	445646	701185	315493	238478	303435	343462	186560	133265	314476	120832	325796	165809	236357	132931	116096	253341	5.64899	5.84583	5.49899	5.37745	5.48207	5.53588	5.27082	5.12472	5.49759	5.08219	5.51295	5.21961	5.37357	5.12363	5.06482	5.40371
325	Q9CW79	Golga1	87337.7	26033.9	18728.5	29178.2	26330	30224.1	31368.9	27542.6	33005.1	27388.1	24394.5	30987.6	27313.3	25646.6	23941.8	22370.6	25817.6	4.41556	4.27253	4.46507	4.42047	4.48037	4.49651	4.44002	4.51859	4.43758	4.38731	4.4912	4.43639	4.40905	4.37917	4.3497	4.41193
326	Q61164	Ctcf	83745.4	37411.4	35858.1	42974	41615.7	44683.4	45167.2	45048.2	45160	40604.3	38435.2	43613.8	37975.2	37993.3	43362.6	43687.2	32600.3	4.57302	4.5546	4.63322	4.61927	4.65016	4.65483	4.65369	4.65476	4.60858	4.58474	4.63963	4.57951	4.57972	4.63713	4.64036	4.51323
327	Q9EQJ9	Magi3	161672	1713.7	656.1	836.9	771.8	1804.1	2736	2039.4	768.7	1246.2	1174	1329.3	1260.6	1379.8	1538.1	1998.4	586.5	3.23419	2.81763	2.92319	2.88807	3.2565	3.43727	3.30972	2.88632	3.09594	3.07004	3.12395	3.10092	3.14013	3.18727	3.3009	2.76901
328	P70388	Rad50	153488	24333.1	22313.7	31128.7	23270.1	31173	27192.3	31223.7	30170.7	28622.7	27473.4	30482.7	24753.6	29451.6	31271	33232.5	28328.5	4.38622	4.34859	4.49317	4.36682	4.49379	4.43446	4.4945	4.4796	4.45673	4.43893	4.48407	4.39366	4.46912	4.49516	4.52158	4.45224
329	O08856	Ell	67146.3	5965.3	4191.3	3945.8	2073.6	6736.4	4760.8	6616	5050.4	5804.2	5064.1	6085.3	7183.6	6092.7	7580.5	7159.7	5656.8	3.77571	3.62245	3.59625	3.31693	3.82849	3.67777	3.82066	3.70341	3.76382	3.70459	3.78435	3.8564	3.78488	3.87976	3.85496	3.75265
330	F6S0H0	Fam98c		109047	115632	91398.6	107341	138539	129607	125407	107328	135301	119968	110334	113341	110117	126313	152581	106590	5.03762	5.06308	4.96094	5.03077	5.14158	5.11263	5.09833	5.03072	5.1313	5.07907	5.04271	5.05439	5.04186	5.10145	5.1835	5.02772
331	Q6A068	Cdc5l	92189.5	210757	240067	252933	224057	296955	255342	267751	252250	276352	297040	249527	330346	269608	369490	334564	303819	5.32378	5.38033	5.40301	5.35036	5.47269	5.40712	5.42773	5.40183	5.44146	5.47282	5.39712	5.51897	5.43073	5.5676	5.52448	5.48262
332	Q9CPW7	Zmat2	23611.9	19061.7	22435.4	24501.5	19258.3	28315.3	24638.6	25005.2	22793.1	28515.8	28816.2	26904.1	28937.6	24964.3	34105.8	29494.5	30850.6	4.28018	4.35095	4.38921	4.28464	4.45204	4.39163	4.39805	4.35782	4.4551	4.45965	4.42983	4.46148	4.39734	4.53284	4.46976	4.48928
333	Q8CH02	Sugp1	72649.1	15413.5	11214.3	15390.2	9428.5	15781.5	14395.9	15491.9	21394.7	17223.4	12402	18119.5	15968.3	16414.9	17403.7	14651.5	17353.8	4.18793	4.04981	4.18727	3.97449	4.19818	4.15827	4.19013	4.33033	4.23614	4.09353	4.25817	4.20329	4.21526	4.24067	4.16591	4.23942
334	O88735	Map7	82021.6	78118.7	50699.3	66079.9	53331.8	92552.2	80655	68113.3	69826	99625.1	90168.1	109118	101334	76331	111011	114449	84076.1	4.89276	4.70501	4.82008	4.72699	4.96639	4.90664	4.83324	4.84402	4.99837	4.95506	5.0379	5.00576	4.88271	5.04537	5.05862	4.92468
335	Q0VGB7	Ppp4r2	46478.7	37735.1	44561.9	41417.3	41987.6	51349.2	52843.5	45754.1	42905.2	48717.2	51789.7	49891.9	53638.9	55984.7	67284	64167.5	52812.7	4.57676	4.64897	4.61719	4.62313	4.71054	4.723	4.66044	4.63252	4.68769	4.71425	4.69804	4.72949	4.74808	4.82792	4.80732	4.72275
336	Q9D8M7	Phf10	55839.5	10063.6	8126.7	9786.2	9818.6	11735	11075.5	10555.1	10305.3	12756.5	11668.3	10597.7	12302.6	12990.4	16100	15683.4	13100.6	4.0028	3.90997	3.99066	3.99209	4.06952	4.0444	4.0235	4.0131	4.10577	4.06704	4.02525	4.09003	4.11366	4.20685	4.19547	4.11732
337	Q9JKP5	Mbnl1	36975.6	37427	7840	31396.7	2687.6	53793.9	33283.1	41754.8	24316.7	49686.1	38977.3	61572.1	55995.2	40746.8	71435.6	59736.9	48841.6	4.5732	3.89437	4.4969	3.42953	4.73074	4.52224	4.62072	4.38592	4.69624	4.59082	4.78939	4.74816	4.6101	4.85392	4.77625	4.6888
338	Q8K1N2	Phldb2	141486		135	43.7	105.6	219.4	165.7	119.7		203.9	402.3	396.5	534.1	315.8	607.5	346.2	478.6		2.13354	1.65031	2.02776	2.34321	2.22194	2.08171		2.31154	2.60563	2.59934	2.72843	2.50079	2.78426	2.54058	2.68088
339	Q8CE90	Map2k7	59312.5	5078.6	12737.2	13690.2	15556.7	28372.2	14457	36933.9	11452.9	13425.9	12901.5	15067.4	15764.1	14968	12153.2	12217.8	13834.7	3.70583	4.10511	4.13644	4.19195	4.45291	4.16011	4.56744	4.05895	4.12798	4.11067	4.17807	4.1977	4.17519	4.08473	4.08703	4.141
340	P13516	Scd1	41046.4	9346.5		5822.6	5019.5		5096.8	1664.3				1917.4						3.9707		3.76519	3.70075		3.70738	3.22149				3.28294
341	Q8VCT9	Tesk2	63470.1		4200.3	3931.2	4669.7	5510.5	5173.9			5193.8	3633.9	3215.1		5230.8	3861.6	4503.5	6542.3		3.62338	3.59464	3.66938	3.74127	3.7139			3.71557	3.56049	3.50733		3.71865	3.58688	3.65365	3.8158
342	P28650	Adss1	50254.4	60757.5	104102	170300	110055	154464	105754	216674	210161	77408.7	94494	77544.5	68855.2	74729.1	90093.9	80157.7	116318	4.78361	5.01746	5.23122	5.04161	5.18883	5.0243	5.33581	5.32255	4.8888	4.97541	4.88956	4.83794	4.8735	4.9547	4.90395	5.06565
343	Q9ERL7	Gmfg	16748.3	50964.4	56584.8	63751	55041.6	53777	48472.5	49205.6	39726.8	60194.9	75944.6	62388.3	52623.5	52642.4	49056	51231.3	57239	4.70728	4.75271	4.80449	4.7407	4.7306	4.6855	4.69202	4.59909	4.77957	4.8805	4.79511	4.72119	4.72134	4.6907	4.70954	4.7577
344	P58660	Card10	114414	259.6	180.1	175	238			181.8	116.7	184.1	159.4	172.6	238.5	173.9	181.5	254.6	149.5	2.41597	2.25792	2.24551	2.3784			2.26198	2.07078	2.26741	2.2052	2.23955	2.37931	2.24279	2.26126	2.40756	2.17754
345	P70704-2	Atp8a1	129767	26132.5	24710.2	21580.6	30198	34189.3	29527.7	33039.2	26524.1	27254.1	19492	15543.4	27147.7	22055.5	33062.4	32375.5	35503.4	4.4172	4.39289	4.33408	4.47999	4.5339	4.47024	4.51904	4.42366	4.43545	4.28988	4.19157	4.43375	4.34354	4.51935	4.51023	4.55028
346	Q9DB15	Mrpl12	21708.4	438333	646409	498408	448412	681228	775874	471130	714982	748386	689436	733726	631512	679793	886752	684745	794713	5.6418	5.81051	5.69759	5.65168	5.83329	5.88979	5.67314	5.8543	5.87413	5.83849	5.86553	5.80038	5.83238	5.9478	5.83553	5.90021
347	Q60710-2	Samhd1	74934.6	9300.5	14810.7	15318.4	9091.8	15983.9	20011.4	14137	13805.9	20462.5	21543.4	24450.2	19851.8	20024.3	23729.5	23488.5	20686.5	3.96855	4.1706	4.18524	3.9587	4.20371	4.3013	4.15039	4.1401	4.31098	4.33333	4.3883	4.29782	4.30158	4.37531	4.37087	4.31571
348	Q9CR39	Wdr45b	38020.7	37546.4	56775.5	46407.2	57983.2	92691.2	55119.9	59774.8	57967.9	45078.8	49052.5	18449	34143.9	43895.6	48982.5	54225.2	33181.5	4.57458	4.75417	4.66659	4.76331	4.96704	4.74132	4.77653	4.7632	4.65398	4.69067	4.266	4.53333	4.64243	4.69005	4.73421	4.52091
349	Q9DB76	Emc9	22787.2	1713.7			891.6			800.1	478.8	771.3		1063.3			111.5			3.23419			2.95066			2.90369	2.68106	2.88779		3.02706			2.05115
350	D3YXJ5	Lratd2	34590.3	99082.8	89466.1	96470.9	85813.7	78663.1	89358.3	76711.6	79112.6	100578	82059.8	122255	86157.7	92728.5	83263.9	83520.1	86332.1	4.996	4.95166	4.9844	4.93356	4.89578	4.95114	4.88487	4.89825	5.00251	4.91414	5.08727	4.9353	4.96722	4.92046	4.9218	4.93618
351	P70699	Gaa	106248	126366	152646	101664	88429.1	66342.3	106053	102695	72163.5	92849.6	125185	94335.8	82760.2	91554	77640.8	75886.3	94665	5.10163	5.18369	5.00717	4.9466	4.8218	5.02553	5.01155	4.85832	4.96778	5.09756	4.97468	4.91783	4.96168	4.8901	4.88017	4.97619
352	Q9CWY8	Rnaseh2a	33512.8	75820.5	76317.6	72734.4	91695.3	116786	91038.9	97554.4	79824.2	70232.5	97428.9	59768.4	116817	77144.6	122060	91915.9	128791	4.87979	4.88263	4.86175	4.96235	5.0674	4.95923	4.98925	4.90214	4.84654	4.98869	4.77648	5.06751	4.88731	5.08658	4.9634	5.10989
353	Q9CQS4	Slc25a46	46224.3	23069.6	33924.4	27884	20045.5	20821.3	23914.8	18317.7	18152.3	26711.1	25484.6	29319.9	25302.9	21581.2	20784.7	21632	16721.7	4.36306	4.53052	4.44537	4.30204	4.31853	4.37868	4.26289	4.25896	4.42671	4.40629	4.46718	4.40319	4.3341	4.31776	4.33512	4.22331
354	Q8BSQ9	Pbrm1	187188	27830.7	103893	37460.7	102976	35891.3	27636.9	38951.5	27058.8	33919.7	37141.2	21907	39364.4	37906.9	34369.4	33849.5	35951	4.44454	5.01659	4.57359	5.01274	4.555	4.44151	4.59054	4.43232	4.53046	4.56987	4.3406	4.59511	4.57873	4.53618	4.52957	4.55572
355	D3YXK2	Safb	105104	121469	116990	150431	126019	158315	154367	143341	140682	149470	166408	157204	185473	143383	192814	176357	191758	5.08447	5.06815	5.17734	5.10044	5.19953	5.18856	5.15637	5.14824	5.17456	5.22118	5.19647	5.26828	5.1565	5.28514	5.2464	5.28275
356	Q99LJ8	Nus1	33485.4	232.3		438.7		797.8	382.1		1155.2	731.1	1367.8	1355.4	1248.5	1283.8	1235.1	1230.4	1370	2.36791		2.64316		2.90244	2.58331		3.06303	2.86457	3.13634	3.13239	3.09674	3.10884	3.09205	3.0904	3.13704
357	Q9CRB3	Urah	13559.5	142622	87535.1	125498	108254	40912.1	94709.8	85820.3	102110	126948	73557.1	128477	136682	123951	78865.1	98288.4	98578.2	5.15419	4.94219	5.09864	5.03445	4.61186	4.9764	4.9336	5.00907	5.10363	4.86663	5.10883	5.13571	5.09325	4.89689	4.99251	4.99379
358	P57746	Atp6v1d	28369	252668	248080	220015	236451	190076	220917	220932	205076	231837	239200	250732	231333	232396	205524	221309	262374	5.40255	5.39459	5.34245	5.37374	5.27893	5.34423	5.34426	5.31192	5.36519	5.37876	5.39921	5.36424	5.36623	5.31286	5.345	5.41892
359	Q8BWN8	Acot4	46480.6	94548.4	153035	109772	115190	110260	106657	69100.8	72598.8	91611.1	78375.1	46469	99879.6	73520.6	90053.3	110117	101744	4.97566	5.18479	5.04049	5.06142	5.04242	5.02799	4.83949	4.86094	4.96195	4.89418	4.66717	4.99948	4.86641	4.9545	5.04186	5.00751
360	Q9QXN0-3	Shroom3	214349	7828.5	8313.3	9359.7	6927.6	11737.6	11624.6	8147.7	8910	11364.9	11042.6	8764.1	15199.8	8026.3	21432.5	17400.8	9493.1	3.89373	3.91983	3.97131	3.84065	4.06962	4.06542	3.91109	3.94993	4.0556	4.04311	3.94276	4.18187	3.90457	4.33109	4.24059	3.97745
361	Q8BWT5	Dip2a	165255	7978.4	10069.7	9879.7	8797.2	11532.2	9974.5	10474.8	10538.9	11107.6	13812.1	8285.7	9518.9	7733	11667.7	12291.9	12016.8	3.90197	4.00306	3.99479	3.94439	4.06195	3.99893	4.02019	4.02284	4.04566	4.14029	3.91838	3.97863	3.8884	4.06702	4.08965	4.07982
362	Q63810	Ppp3r1	19299.9	25969.1	12446.5	33658.4	3549.7	30942.9	34888.2	27031.2	37595.6	15880.5	32134	25908.5	33900.8	21752.3	8487.3	30083.2	39398.9	4.41447	4.09508	4.52711	3.55031	4.49058	4.54269	4.43188	4.57515	4.20089	4.50698	4.41346	4.53022	4.33753	3.92882	4.47834	4.5955
363	Q9DC29	Abcb6	93770.4	174689	128413	105057	132468	123891	71170.4	118170	94217.1	110450	110644	96161.8	104874	94176.2	96465.5	108036	102922	5.24227	5.10861	5.02143	5.12211	5.09304	4.85231	5.07251	4.97413	5.04317	5.04393	4.98301	5.02067	4.97395	4.98438	5.03357	5.01251
364	Q6GQV7	Edrf1	138834	366.7	229.5	375.8	643.3	185.2	183.9	415.6	211.4	192.2	387.8	515.5	216.1	408.3	376.5	316.5	175.9	2.56549	2.36267	2.57611	2.80909	2.26998	2.26694	2.61972	2.32715	2.28601	2.58973	2.71307	2.33666	2.61204	2.57692	2.50174	2.24773
365	Q3U1T9	Dennd1b	85526.3	634	597.4	1149	646.4	549	614.2	306.5	594.5	812.8	209.4	937.5	713.4	846.3	686.3	1026.1	614.3	2.80277	2.77699	3.0607	2.81117	2.74036	2.78902	2.48785	2.77488	2.91052	2.32305	2.97243	2.85394	2.92804	2.83715	3.01161	2.78909
366	Q9ES34	Ube3b	122762	7627.1	5867.3	5287.5	3435.8	8825.4	7056.8	7251	6294.1	5873.9	4133.9	4768.5	5549.3	2524.2	5974	5564.2	7054.5	3.88242	3.76851	3.72333	3.53615	3.94578	3.84867	3.86046	3.799	3.769	3.61647	3.67847	3.74432	3.4023	3.77634	3.74548	3.84853
367	P54869	Hmgcs2	56822.8	550422	1.30795e+06	516295	445469	456972	619220	268766	249868	302983	503558	366572	577997	376094	685868	441585	564242	5.7407	6.11659	5.7129	5.64882	5.65989	5.79185	5.42938	5.39771	5.48142	5.70205	5.56416	5.76193	5.5753	5.83624	5.64501	5.75147
368	P84309	Adcy5	139122	2743.5	1351	888.4	881.6	1703.9	2371.5	3055.7	1740.1	2448.3	2202.9	1688.6	1012.4	1148.6	2097.9	1622.6	1168.3	3.43846	3.13098	2.9491	2.94576	3.2317	3.37521	3.48525	3.24082	3.38904	3.34319	3.22778	3.00578	3.06055	3.32199	3.21048	3.06793
369	F7CK55	Col4a5		16947.8	19123.7	22125.1	23730.5	10788.2	7802.5	20682.7	18917.3	11354.7	10334.3	15819.6	7494.9	8831.4	19187.8	6622.7	10837.6	4.22914	4.28159	4.3449	4.37533	4.03299	3.89229	4.31563	4.27688	4.05521	4.01432	4.19922	3.87482	3.94608	4.28305	3.8211	4.03497
370	Q9WUA6	Akt3	55714.4	3103.6	5202.5	5351.5	1695.2	5325.8	5813.7	6897.1		2011.9	5171.7	3758.9	4329.2	2080.7	5699.7	4105.1	5694.4	3.49201	3.7163	3.72856	3.22948	3.72647	3.76453	3.83873		3.30382	3.71372	3.57518	3.63651	3.31842	3.75593	3.61343	3.75552
371	Q6QLQ4	Clec7a	27420.5	1516.5	1362.7	2421	2426.4	1316.2		1184.1		2766.3	3717.1	1776.7	4657.7	4247	3724.5	3656	8663.3	3.18113	3.13472	3.38417	3.38514	3.11965		3.07375		3.44206	3.57032	3.24986	3.66826	3.62818	3.57118	3.56312	3.93773
372	Q8BQZ5	Cpsf4	23653.5	31354.6	34010	35329.7	36638.3	42903.9	42862.8	44045.9	32924.8	41600.5	45108.1	31814.3	41654.8	39574	48151.8	41960.6	49706.1	4.49632	4.53162	4.54815	4.56395	4.63251	4.63209	4.64392	4.51754	4.61911	4.65426	4.50264	4.61968	4.59742	4.68262	4.62285	4.69642
373	Q91XV3	Basp1	22086.6	188839	191113	182101	77535.1	194538	252649	261842	193085	240217	287024	317860	213984	257592	391649	310730	473477	5.27609	5.28129	5.26032	4.8895	5.28901	5.40252	5.41804	5.28575	5.38061	5.45792	5.50224	5.33038	5.41093	5.5929	5.49238	5.6753
374	A2ANY6	Mdn1	630342	37697.8	35272.5	37635.9	42963.4	31411.4	25957.7	36093.4	35801.3	34627	31700.1	37868.2	37047.4	34214.1	30134.9	30895	32971.4	4.57633	4.54745	4.57561	4.63311	4.4971	4.41428	4.55744	4.55391	4.53943	4.50107	4.57829	4.56877	4.53422	4.47908	4.4899	4.51815
375	Q8R071	Itpka	50934.7	3011.6	3704.6	2829.2	3387.8	5229.8	3736.7	4336.7	3137.8	3653.5	3883.2	1423.5	2526	3200.1	4167.2	3189.2	4044.7	3.47894	3.56886	3.45182	3.53005	3.71857	3.5726	3.63726	3.49676	3.56283	3.5893	3.15366	3.40261	3.5053	3.61995	3.50382	3.60699
376	P04186	Cfb	85004.5	83349.9	84637.3	88389.5	95338.9	83383.9	84401.3	67474.6	66175	91900.7	94852.6	92288.2	144137	85662.5	96063	104028	96236.3	4.92091	4.92757	4.94641	4.97927	4.92109	4.92635	4.82915	4.8207	4.96332	4.97705	4.96515	5.15878	4.9328	4.98256	5.01716	4.98334
377	Q91XD2	Lims2	39031.3	207257	258140	197140	194209	240002	244477	251725	256394	148591	191138	124910	192793	277478	189734	150928	170128	5.31651	5.41186	5.29478	5.28827	5.38022	5.38824	5.40093	5.40891	5.172	5.28135	5.0966	5.28509	5.44323	5.27815	5.17877	5.23078
378	Q7M759	Abhd17b	32200.8	4045.5	6867.1	4309.1	4782.4	4393.3	3905.4	3676.4	3614.3	5623.4	7564.4	5750	4562.7	5824.6	7468.5	5658.7	8476.4	3.60708	3.83684	3.63449	3.67974	3.64289	3.59178	3.56554	3.55814	3.75008	3.87883	3.75974	3.65932	3.76534	3.87329	3.75279	3.92826
379	Q499X9	Mars2	65805	39856.2	37939.4	37046.1	38023.4	38883.1	29832.5	33131.2	30940.2	31235.5	29339.5	28758.5	27671.4	32738.7	26953.6	33272	22145.9	4.60051	4.5791	4.56875	4.58006	4.58977	4.4747	4.52025	4.49054	4.49466	4.46747	4.45878	4.44205	4.51507	4.43063	4.52209	4.34531
380	Q9CQX8	Mrps36	11100.8	1.24513e+06	924700	1.12479e+06	1.13023e+06	1.58363e+06	1.23156e+06	1265541	1.21206e+06	1.06548e+06	1.22643e+06	1.02811e+06	1.11686e+06	908607	1.27114e+06	1.22443e+06	1.07594e+06	6.09522	5.966	6.05107	6.05317	6.19965	6.09045	6.10228	6.08352	6.02755	6.08864	6.01204	6.048	5.95838	6.10419	6.08793	6.03179
381	Q9Z0F0	B3galt4	41235.7	18496.7	12279.2	17007.9	15767.5	10766.5	13375.7	15002.5	12077.4	15430.1	10622.4	20556.4	12374.8	14344.4	9520.5	6823.5	12737.3	4.26712	4.08921	4.23068	4.19779	4.03211	4.12635	4.17619	4.08201	4.1884	4.02626	4.31297	4.09257	4.15671	3.97871	3.83407	4.10511
382	Q8CI33	Cwf19l1	60193.4	110822	85019	112612	114108	213579	89485.6	149909	158028	90486	73250.4	102938	93232.2	209029	74934.5	160230	95586.3	5.04463	4.92952	5.05159	5.05732	5.32956	4.95176	5.17583	5.19874	4.95659	4.86482	5.01258	4.96957	5.32021	4.87469	5.20475	4.9804
383	Q8BJ05	Zc3h14	82409.1	12225.6	9560.9	18660.3	12848.7	14460.5	16614.8	16996	20282.1	18711.7	15678.6	22259	18655.9	19515.7	18320.9	18474.4	16646	4.08731	3.98054	4.27094	4.10889	4.16021	4.22052	4.23037	4.30713	4.27214	4.19533	4.34753	4.27084	4.29041	4.26297	4.26659	4.22134
384	Q7TNE3	Spag7	25921.2	61053.6	55746.8	80228.4	56037.1	77242.4	72707.5	74209.7	74262.7	89507.3	76948.7	73170.3	86207.9	66270.6	91480.6	82444.2	95040.1	4.78572	4.74623	4.90433	4.74848	4.88786	4.86159	4.87047	4.87078	4.95186	4.88621	4.86434	4.93555	4.82133	4.96133	4.91617	4.97791
385	P04441-2	Cd74	24454.4	12127.1	15535.9	23792.6	25382.2	27159.4	21776.4	24133	28365.8	27655	38960.4	23031.5	32832.2	21407.9	40431.1	28568.4	28273.3	4.08379	4.19136	4.37646	4.40455	4.43394	4.33801	4.38263	4.45281	4.44179	4.59063	4.36234	4.51631	4.33059	4.60673	4.4559	4.45139
386	Q6NXN1	Szrd1	16998	15159.6	9082.4	14280.5	9122.5	14303	18032.4	15280	13339.2	20360.5	19438	30858.5	36153.5	13983.7	43910.1	37080	18412	4.18072	3.95825	4.15477	3.96016	4.15546	4.25608	4.18415	4.12516	4.30881	4.28867	4.48939	4.55816	4.14565	4.64257	4.56915	4.26512
387	P41317	Mbl2	25957.1	18339	39079.6	23590.5	23789.1	84464.4	31569.2	23298.6	55636.1	22653.8	31467.4	24922.9	58876	22902.7	17949.7	20682.7	45672.4	4.2634	4.59196	4.37276	4.3764	4.92668	4.49928	4.36735	4.74536	4.35516	4.49787	4.39662	4.76995	4.35991	4.25408	4.31563	4.65966
388	Q8C3B8	Rft1	60303.3	32685.5	43794.7	50537.4	72815.9	24675.7	36193.4	47811	8808.9	62131.1	28818.2	53528.3	38377.9	32335.4	24677.6	30102.3	27227.3	4.51437	4.64143	4.70362	4.86223	4.39229	4.55864	4.67954	3.94497	4.79332	4.45968	4.72859	4.58409	4.50969	4.39232	4.47861	4.43502
389	Q3U962	Col5a2	145018	11523.2	20922.2	17002.8	15855.7	16359	23637	20596.3	23535.2	11579.9	12322.2	15392.2	18516.2	12495.9	13887.9	11173.9	17949.2	4.06161	4.32063	4.23055	4.20021	4.21378	4.37361	4.31381	4.37174	4.06374	4.09072	4.18733	4.26758	4.0968	4.14267	4.04824	4.25407
390	Q9CPQ3	Tomm22	15536.7	156969	130695	122783	146001	126555	125561	110798	115259	149678	138981	154353	145758	120791	126716	132164	136548	5.19582	5.11626	5.08914	5.16436	5.10228	5.09886	5.04454	5.06168	5.17516	5.14296	5.18852	5.16364	5.08204	5.10283	5.12112	5.13529
391	Q01147	Creb1	35122.3	94620.7	134402	133939	116738	156517	157355	128071	134720	163913	155050	177303	176874	131029	183890	182420	149331	4.97599	5.12841	5.12691	5.06722	5.19456	5.19688	5.10746	5.12944	5.21462	5.19048	5.24872	5.24767	5.11737	5.26456	5.26108	5.17415
392	Q8BPQ7	Sgsm1	123196	495.5	706.8	1185.2	276.9	718.1	1192.8	1046.7	1072.7	901.1	728.1	1127	709.3	964.5	75.3		62.3	2.69592	2.84991	3.07416	2.44389	2.85679	3.07693	3.02024	3.03088	2.95525	2.86279	3.05231	2.85144	2.98475	1.88252		1.8014
393	O35490	Bhmt	45020.5			106390	80949.7	26245.1	49985.3	79084.6	64333.5	74131.7	5805.5	16317.2	19051.4	57111.3	48132.3	56163	33897.8			5.0269	4.90822	4.41906	4.69885	4.8981	4.80844	4.87001	3.76391	4.21267	4.27995	4.75673	4.68245	4.74946	4.53018
394	Q6DFW5	Atp11b	133536	12623.2	14936.3	13851.1	12454.8	10336.9	12307.1	13122.2	10895.5	69322.8	242697	103688	153556	14240.9	69084.5	101228	327316	4.1012	4.17427	4.14152	4.09537	4.01443	4.09019	4.11804	4.03729	4.84088	5.38507	5.01573	5.18627	4.15357	4.83939	5.00531	5.51497
395	Q9D8Z6	Atg101	25001.7	2049	1671.2	1899.9	1834.7	1550.7	1216	1784.6	1688.8	1528.2	1575.1	1521.5	1309.4	1431.7	1437.9	1490.8	1561.6	3.31175	3.22329	3.27896	3.2638	3.19081	3.08529	3.25178	3.22784	3.18446	3.19758	3.18256	3.1174	3.15616	3.15803	3.17371	3.19385
396	P54227	Stmn1	17274.5	617388	691982	884384	898378	1.27669e+06	833935	960950	863052	1.18775e+06	1.32009e+06	1.02209e+06	1942371	989280	1.98268e+06	1.6902e+06	1.70845e+06	5.79056	5.8401	5.94664	5.95346	6.10609	5.92113	5.9827	5.93604	6.07472	6.1206	6.00949	6.28833	5.99532	6.29725	6.22794	6.2326
397	Q06770	Serpina6	44769.2	12560.4	24666.8	26193.1	36013.2	29351.8	42436.3	28740.3	41470.6	6716.2	39785.9	27043.3	68828.2	14365.8	4933.9	24594.7	60730.2	4.09904	4.39213	4.4182	4.55647	4.46765	4.62775	4.45851	4.61775	3.82719	4.59974	4.43208	4.83777	4.15736	3.69328	4.39086	4.78341
398	Q9D735	Trir	18376.5	290509	293962	404440	360014	464578	548421	574152	286589	392845	455546	295413	403875	287048	539599	380414	522470	5.46316	5.46829	5.60686	5.55632	5.66706	5.73911	5.75903	5.45726	5.59422	5.65853	5.47043	5.60625	5.45796	5.73207	5.58026	5.71806
399	Q0VGY8	Tanc1	200805	3290.5	2701.7	2745.7	3190.2	2371.1	2704.2	2850.9	2228.9	2551.4	2591.2	3152.8	3184.9	3078.6	2570.8	2251.7	2545.2	3.51739	3.4318	3.43881	3.50395	3.37513	3.4322	3.45513	3.34829	3.40695	3.41367	3.49883	3.50323	3.48849	3.41024	3.3527	3.40589
400	Q9ERD6	Ralgps2	65530.4	1936.8	4376	1770.8	2841.1	5771	3580.6	2916.8	3699.6	4347.8	5453.6	1846.3	5364.7	2655.7	7129	7097.5	5066.6	3.28731	3.64118	3.24841	3.45364	3.76133	3.55408	3.46506	3.56827	3.63837	3.73676	3.26654	3.72963	3.42434	3.85309	3.85117	3.7048
401	P28667	Marcksl1	20165.4	3853.2	6767.5	9612.3	3311	9148.5	7844.1	8842	6991.7	10107.6	11606.5	13156.1	12745.3	11625.1	22606.6	15092.6	22056.1	3.58593	3.83049	3.98287	3.52009	3.9614	3.8946	3.9466	3.84464	4.00469	4.06474	4.11916	4.10538	4.06543	4.35425	4.17879	4.34355
402	P06240	Lck	57942.6		1002.8	294.1	142.7	1919.3				398.4	1716.3		191.6	202.4	1134.2		407.3		3.00165	2.46997	2.15746	3.28337				2.60141	3.23485		2.28466	2.30835	3.05507		2.61098
403	Q08369	Gata4	44580.5	105851	130396	123458	120624	154074	139277	133649	127074	132386	141090	132627	146460	125131	160087	154180	132921	5.0247	5.11527	5.09152	5.08144	5.18773	5.14388	5.12597	5.10406	5.12185	5.1495	5.12263	5.16572	5.09737	5.20436	5.18803	5.1236
404	E9QAN8	Pik3c2b	184178	859.7	1108.4	935.5	1142.7	1487	1219.4	1074.3		1130.1	1594.5	873.1	843	701.4	1515.3	1235.7	1063.2	2.93485	3.04509	2.97151	3.05831	3.1726	3.0865	3.03153		3.0535	3.2029	2.94156	2.92634	2.84658	3.18079	3.09226	3.02702
405	Q8BPA8	Dpcd	23034.5	4518.7	49371.6	10115	4777.6	47349.8	35968	34074.1	11101.5	36434	38000.1	22146.3	38835.6	35156.7	39629.6	34666.6	43358.9	3.65511	4.69349	4.00501	3.6793	4.67533	4.55593	4.53244	4.04542	4.56152	4.5798	4.34532	4.58924	4.54602	4.59803	4.53992	4.63709
406	Q9JJE7	Fads3	51469.3	1122.8		888.3	680.2	496.9	675.5	701	787.6	954.5	732.4	1349.5	1081.9	934.3	945.7	735.2	1313.2	3.05069		2.94905	2.83327	2.69714	2.83027	2.84634	2.89686	2.98023	2.86534	3.13049	3.03459	2.97095	2.97621	2.867	3.11866
407	Q9CQM2	Kdelr2	24454	65317.4	53473.1	51998.7	40724.8	54026.6	95994.2	74051.1	58359	39968.4	51829.5	31013.5	31612.8	52944.3	39395.8	39142.2	40489.1	4.81504	4.72814	4.716	4.60987	4.73262	4.98225	4.86954	4.76612	4.60173	4.71459	4.49156	4.49988	4.72383	4.59546	4.59266	4.60735
408	Q6NZQ6	Znf740	20891.8	3700.6	4556.5	3749.3	3704.3	6006.7	3660	4488.9	6084.1	3350	4011.9	2283	2428.9	4730.2	4499.5	5782.1	2705.4	3.56839	3.65873	3.57407	3.56882	3.77871	3.5636	3.65224	3.78427	3.52517	3.60346	3.3587	3.38559	3.67497	3.65326	3.76216	3.43239
409	Q62440	Tle1	83096.7	25575.7	33026.1	28118.1	28452.1	38977.3	28865.1	34361.7	34032.9	25814.5	32333.6	22845.7	29125.2	25761.1	36984.3	31883.7	34674.7	4.40784	4.51887	4.449	4.45413	4.59082	4.46039	4.53609	4.53191	4.41188	4.50967	4.35882	4.46428	4.41098	4.56803	4.50358	4.54003
410	E9Q236	Abcc4	148888	18819.4	17724.4	17618.2	16878.5	2768.2	2331.1	20496.7	18030.7	14934.2	2079.1	14216.8	10756.1	2066.4	2260.1	1590.2	2225.5	4.27463	4.2486	4.24599	4.22736	3.44235	3.36775	4.31171	4.25604	4.17421	3.31808	4.15283	4.0317	3.31542	3.35432	3.20172	3.34762
411	Q6NZP2	Gpbp1l1	51966.2		321.8		482.4	716.4				1086.4	808.9	829.2			1726.3	1726	1089.5		2.50893		2.68431	2.85576				3.03639	2.90843	2.91918			3.23737	3.23729	3.03763
412	Q8BFY6	Pef1	29227.7	342241	404586	335707	302079	327398	306353	286973	240028	343087	365059	261493	239568	234045	291127	329046	233396	5.53433	5.60701	5.52596	5.48012	5.51508	5.48622	5.45784	5.38026	5.53541	5.56236	5.41746	5.37943	5.3693	5.46408	5.51726	5.36809
413	Q921C5	Bicd2	93390.8	412.9	379	248.6	331.5	559.5	468.7	437	329.4	374.4	514.4	380.9	463.6	466.3	803.9	330.4	764.3	2.6169	2.57978	2.39724	2.52179	2.74858	2.67182	2.64147	2.51904	2.57449	2.71214	2.58195	2.66708	2.6696	2.90574	2.52035	2.88383
414	Q7TPD0	Ints3	117938	43367.8	40211.9	86611	85539.7	112444	90432.1	79518.7	72433.2	74212.4	84978.1	65424.7	71880.4	43043.4	52652.3	98406.6	68497.3	4.63718	4.60437	4.93758	4.93217	5.05094	4.95633	4.90047	4.85994	4.87048	4.92931	4.81575	4.85662	4.63392	4.72143	4.99303	4.83568
415	O08784	Tcof1	135001	43523.6	37971.2	47910.4	40867.8	54795	46965.4	48375.9	46361.2	55433	60002.2	57833.6	68542.3	55776	78125.3	69514.3	69572	4.63873	4.57947	4.68044	4.61139	4.73875	4.67179	4.68464	4.66616	4.74378	4.77817	4.76219	4.83597	4.74646	4.8928	4.84208	4.84244
416	Q9CQC9	Sar1b	22381.8	4.15436e+06	3.8401e+06	3.43787e+06	3.56704e+06	3.39097e+06	3.32778e+06	3.05964e+06	3.36233e+06	3.59329e+06	2.90617e+06	4.01347e+06	3.0496e+06	3.59423e+06	2.68413e+06	3.10588e+06	2749433	6.6185	6.58434	6.53629	6.55231	6.53032	6.52216	6.48567	6.52664	6.55549	6.46332	6.60352	6.48424	6.55561	6.4288	6.49218	6.43924
417	F6ZDS4	Tpr	273990	98594.8	97487.9	111500	109918	134053	120678	116383	108711	126580	125762	112381	134187	121161	155558	131078	142728	4.99386	4.98896	5.04728	5.04107	5.12728	5.08163	5.06589	5.03628	5.10237	5.09955	5.0507	5.12771	5.08337	5.1919	5.11753	5.15451
418	Q45VK7	Dync2h1	492339	137.9		113.8	110	38.9	65.7	117.2	100.5	86.5	42	111	71.2	100.6	33	36.9		2.1427		2.05994	2.04532	1.60097	1.82413	2.07262	2.00647	1.94201	1.63347	2.04922	1.85854	2.00689	1.53148	1.57864
419	Q3TGQ4	Secisbp2	94724.7	630.6		1733.4		2525.2		2600.7	1452.3	1016.1	1999.5	2082.9	1628.4	2163.7	1076.9		1026.4	2.80044		3.23915		3.40247		3.41526	3.16236	3.00736	3.30114	3.31888	3.21203	3.3354	3.03258		3.01174
420	Q8C1N8	Defa22	10548	90135.4	435028	136874	208043	583733	199101	351859	351650	99822.7	143246	61849.8	34002.9	121427	163870	50682.9	40588.6	4.9549	5.63852	5.13633	5.31816	5.76621	5.29908	5.54637	5.54611	4.99923	5.15609	4.79135	4.53153	5.08432	5.2145	4.70487	4.60841
421	P01837	Igkc	11934.1	4.39664e+06	1.15602e+07	8448724	1.11789e+07	1.59698e+07	8.7905e+06	1.34051e+07	1.35977e+07	8.77904e+06	1.36561e+07	11133298	1.34717e+07	8893761	1.15026e+07	1.25529e+07	17195350	6.64312	7.06297	6.92679	7.0484	7.2033	6.94401	7.12727	7.13347	6.94345	7.13533	7.04662	7.12942	6.94909	7.0608	7.09874	7.23541
422	P12791-2	Cyp2b10	55740.5	620729	1.27835e+06	391661	676323	802312	348826	254812	315835	239012	109821	44234.9	16531.5	194016	164141	213706	35171.7	5.7929	6.10665	5.59291	5.83016	5.90434	5.54261	5.40622	5.49946	5.37842	5.04069	4.64577	4.21834	5.28784	5.21522	5.32982	4.54621
423	P19258	Mpv17	19686.2	95602	76352.8	60966	66287.8	36214.7	38586.4	70986.3	73027.7	49210.6	61958.9	68954.9	29572	44317.6	49980.3	29991.4	60909.7	4.98047	4.88283	4.78509	4.82144	4.5589	4.58645	4.85118	4.86349	4.69207	4.79211	4.83857	4.4709	4.64659	4.69881	4.47701	4.78469
424	Q9CQ89	Cuta	18865	69740.8	119507	79959.1	110088	123910	100970	109352	172348	74414.7	63582.1	114348	96951.7	86100.5	57030.9	79259.3	65987.5	4.84349	5.0774	4.90287	5.04174	5.09311	5.0042	5.03883	5.23641	4.87166	4.80334	5.05823	4.98656	4.93501	4.75612	4.89906	4.81947
425	K7N6K2	Trim34b	55857.9	3016.3	2239.1	7358.3	6753.6	266.5	6458.6	3093.2	115.6	6912.9	4063.9	9090.8	1435.1	7495	4176.4	237.3	228.3	3.47962	3.35027	3.86684	3.8296	2.42732	3.81021	3.49055	2.0667	3.83972	3.60905	3.95865	3.15718	3.87483	3.62091	2.37712	2.3604
426	P08553	Nefm	95916.1	9838.9	7433.1	3426.5	2630.8	191.1	3476.8	3248.7	2543.8	389.1	560.9	8639.4	45.4	10229.6	81.6	59.3	1603.2	3.99299	3.87123	3.53498	3.42025	2.28353	3.5413	3.51184	3.40565	2.59118	2.74966	3.93653	1.66652	4.0099	1.91698	1.78032	3.20526
427	Q9DD06	Rarres2	18349.5	5751.4	4657.3	5619.4	5171.5	4102.4	4483.2	5291.6	2277.9	3329.3	1519.6	3852.8	1888.8	1763.2	2259.9	3932.4	2886.2	3.75985	3.66823	3.74977	3.7137	3.61314	3.65168	3.72367	3.35773	3.52248	3.18201	3.58589	3.27642	3.24655	3.35428	3.59477	3.46048
428	Q9DBY0	Foxp4	85981	2669.3	2885	6751.7	4511.3	9068.8	6866.6	4289.9	5048.2	1993.3	8243.4	4293.2	5903.3	6921.7	8510.4	8009.1	7986.7	3.42656	3.4603	3.82948	3.6544	3.9576	3.8368	3.63255	3.70322	3.29979	3.91616	3.63288	3.77117	3.84028	3.93	3.90364	3.90242
429	Q9QXD8	Limd1	71422	38830.4	31352.4	37586.5	33941.3	40130.3	42289	37742.2	41707.1	41103.8	34525.6	46894.2	35887.9	43911.1	36821.7	37615.8	36023.9	4.58918	4.49628	4.57504	4.53074	4.60348	4.62624	4.57684	4.62022	4.61389	4.53815	4.67113	4.55496	4.64258	4.56612	4.57538	4.5566
430	P15392	Cyp2a4	56781.8	6284.9	16379.7	4699.9	8956.7	9608.6	3369.9	2868.5	4218.7	1658.4	982.6	152.5		1660.6	1550.8	2018.8	243	3.79837	4.21433	3.67218	3.9522	3.98271	3.52775	3.45781	3.62528	3.21995	2.99282	2.18611		3.22053	3.19084	3.30531	2.38739
431	Q91YP1	Bcdin3d	32034.7	326.1	442.1	384.5	420.9	394.9		1177.3			507.9	578.9		293.3	222	287.3		2.51468	2.6465	2.58602	2.62521	2.59759		3.07126			2.70663	2.76335		2.46879	2.3483	2.45984
432	O88271	Cfdp1	32921.2	82484.2	66289.6	82087.7	58381.6	87749.8	86353.4	88729.4	78270.5	90859	93262.1	105830	137511	93687	141302	111480	90194.5	4.91638	4.82145	4.91428	4.76628	4.94325	4.93628	4.94807	4.8936	4.95837	4.96971	5.02461	5.13834	4.97168	5.15015	5.0472	4.95518
433	P24452	Capg	39240.4	613495	747678	669851	497409	614175	703587	570982	409781	1.34711e+06	1.60223e+06	1.24052e+06	2.1893e+06	1375350	2434785	2.52443e+06	1.98981e+06	5.78781	5.87372	5.82598	5.69671	5.78829	5.84732	5.75662	5.61255	6.1294	6.20472	6.09361	6.34031	6.13841	6.38646	6.40216	6.29881
434	Q8CFX3	Pcdh1	112411	1040.8	1052.8	1136.5	935.7	1442.4	1621.6	1191.7	974.7	1120.7	1122.6	1304.8	1530.6	1039.5	1704.8	1457.2		3.01778	3.02276	3.05595	2.9716	3.15939	3.21021	3.07653	2.98932	3.04988	3.05061	3.11588	3.18515	3.01724	3.23193	3.16382
435	Q6PEB6	Mob4	26032.4	199820	258994	248748	200689	270318	287975	266905	237416	267447	272227	244036	254621	260894	278964	272069	278836	5.30064	5.41329	5.39576	5.30253	5.43188	5.45936	5.42636	5.37551	5.42724	5.43493	5.38746	5.4059	5.41647	5.44555	5.43468	5.44535
436	P49070	Camlg	32542.1	10623.7	7241.3	10773.7	8733.6	4716	6327.1	10511.8	6607.3	10094.2	8718.3	10946.6	9540.4	10715.9	9964.6	7927.3	10904.4	4.02632	3.85988	4.03241	3.94124	3.67367	3.80127	4.02172	3.82009	4.00411	3.94048	4.03932	3.97961	4.03007	3.9985	3.89918	4.03764
437	P28740-2	Kif2a	74844.8	481.3	185.8	342.7	384.2	438.1	423.7	484.8	504.1	531.8	506.9	472.3	483.4	529.4	622.7	693.1	652.6	2.68332	2.27138	2.53618	2.58569	2.64256	2.62808	2.68646	2.70338	2.72656	2.70578	2.67514	2.6852	2.7246	2.79498	2.84142	2.81531
438	Q9D8T7	Slirp	12605.3	476284	511365	484545	505475	680165	577669	613726	470636	603088	565825	512096	600277	425185	625584	604828	562397	5.67787	5.70873	5.68534	5.7037	5.83262	5.76168	5.78798	5.67269	5.78038	5.75268	5.70935	5.77835	5.62858	5.79629	5.78163	5.75004
439	Q9D8I1	Mzb1	20580.2	172437	358316	367952	509831	640568	440094	451756	441269	410917	282127	391033	214641	320342	611795	591427	421474	5.23663	5.55427	5.56579	5.70743	5.80657	5.64355	5.6549	5.6447	5.61376	5.45045	5.59221	5.33171	5.50561	5.78661	5.7719	5.62477
440	Q8K1M6-3	Dnm1l	78010.9	9779.6	7115.9	10623.2	6510.5	12886.8	10559.5	8357	11766.6	15947.6	13282.7	17425.8	17503.5	14515	16113.4	16649.1	16852.5	3.99037	3.85229	4.0263	3.81368	4.11018	4.02368	3.9221	4.07069	4.20272	4.12332	4.24122	4.24315	4.16185	4.20721	4.22142	4.22669
441	Q3URD3	Slmap	96933.4	288364	284565	244236	242408	344415	320375	383641	247305	237408	240250	199178	239648	202496	328429	220920	240590	5.45994	5.45418	5.38781	5.38455	5.53708	5.50566	5.58393	5.39323	5.3755	5.38067	5.29924	5.37958	5.30642	5.51644	5.34424	5.38128
442	Q8BPM2	Map4k5	95045	5369.5	6537.1	4915.5	4669.6	6103.2	6593.1	5705.4	6813.2	6929.5	7478.7	6782.5	6883.4	4245.6	6783.5	7700.1	8835.3	3.73001	3.81545	3.69166	3.66937	3.78563	3.81916	3.75636	3.83341	3.84076	3.87388	3.83145	3.83787	3.62804	3.83152	3.88655	3.94627
443	O08736	Casp12	47853.6	252.9	394.9	197		361.9	418.7	575.7		644.3	1049.1	557.2	971.4	2659.4	745	610.1	1138.1	2.40466	2.59759	2.29667		2.55979	2.62294	2.76095		2.80976	3.02123	2.74679	2.98784	3.42495	2.87274	2.78611	3.05656
444	O88466	Znf106	208964	61.1	74.9	58.5	13.9	90.6	65	83.2	89.5	107	131.4	115.9	81.2	85.8	130.1		130	1.79309	1.88024	1.77452	1.17319	1.9619	1.81954	1.92531	1.95665	2.03342	2.12189	2.06781	1.91487	1.93852	2.1176		2.11727
445	Q8CC12	Cdan1	135883	34.9	101.9	185.2	104.5	210	147.6	173.4		224.1	168.9	155	211.1	186.3	146.4	193.8	32.3	1.55509	2.01242	2.26998	2.02325	2.32428	2.17202	2.24155		2.35238	2.23019	2.19312	2.32654	2.27254	2.1685	2.28959	1.52244
446	P39876	Timp3	24182	1645.2	1928.1	1705.5	1839.5	1162.2	1670.2	1849.6	892.3	1204	1244	1547.7	1255.1		1012.1	845.3	1623.3	3.21648	3.28535	3.23211	3.26494	3.06565	3.22303	3.26731	2.951	3.08099	3.09517	3.18997	3.09902		3.00565	2.92752	3.21067
447	Q9DBG5	Plin3	47262.2	1208361	1.35024e+06	1229288	1.15361e+06	2.10089e+06	1.7471e+06	1.42385e+06	1131889	2103866	1.76307e+06	1.64638e+06	2.23932e+06	1.62178e+06	2.79067e+06	3.00542e+06	2.07823e+06	6.0822	6.13041	6.08965	6.06206	6.3224	6.24232	6.15346	6.0538	6.32302	6.24627	6.21653	6.35012	6.20999	6.44571	6.47791	6.31769
448	Q61029	Tmpo	50372.7	944552	729432	1.02586e+06	882308	1.07345e+06	1.03719e+06	1.04658e+06	991117	1.08969e+06	1.05342e+06	1.02285e+06	1.33857e+06	1.01867e+06	1.38453e+06	1.24441e+06	1.15037e+06	5.97523	5.86299	6.01109	5.94562	6.03078	6.01586	6.01977	5.99613	6.0373	6.0226	6.00981	6.12664	6.00804	6.1413	6.09496	6.06084
449	Q80UK7	Sass6	74053.5	145.2	51	81.4	51.3	171.6		96.4	115.9	144.9		142.6			31.1		126.2	2.16495	1.716	1.91593	1.7185	2.23704		1.98856	2.06781	2.16406		2.15715			1.50651		2.10449
450	P01804		12303.7		4179.8		4978.9	3775.7		2716.5		26306.8	18022.6	4660	8581.5	4237.2	3820.6	10944.3	8449.6		3.62126		3.69722	3.57711		3.43417		4.42008	4.25584	3.66848	3.93361	3.62718	3.58225	4.03923	3.92689
451	Q811C2	Atg4c	52056	3895.3	2290.1	2603	3081.8	1864.3	2299.1	2324.7	2766.9	2536.6	1883.2	2410	1632.8	1363.5	1513	1676.5	2025.2	3.59065	3.36004	3.41564	3.48895	3.27075	3.36175	3.36655	3.44215	3.40442	3.27513	3.3822	3.2132	3.13497	3.18013	3.22466	3.30668
452	P31532	Saa4	15087.9	705	220.7	922.3	934.4		317.7		232.6	1309.9		891.5	402	758.6	388.2	821.5	303.5	2.8488	2.34577	2.96534	2.971		2.50338		2.36847	3.11757		2.95061	2.60531	2.88058	2.59017	2.91514	2.48359
453	Q9DC33	Hmg20a	39917.5	6715.3	7377.5	9838.2	7796	10911.1	9941.3	10958.1	7473.6	9873.9	13426.3	11068.5	12760	11435.1	14646.7	11972.8	10468.3	3.82713	3.86797	3.99296	3.89193	4.03791	3.99749	4.03977	3.87359	3.99453	4.12799	4.04413	4.10588	4.05828	4.16577	4.07823	4.01992
454	Q08024	Cbfb	22030.5	43112.8	26850.9	42202.6	53937.1	53106.1	50490.2	48704.5	54728.9	58597.5	71217.1	47137.6	70387.7	58157.7	61315.2	63119.5	79538.4	4.63462	4.42898	4.62535	4.7319	4.72515	4.70322	4.68758	4.73822	4.76789	4.85259	4.67338	4.8475	4.76461	4.78758	4.80017	4.90058
455	Q8C7D2	Crbn	50880.1	10414.6	17274.9	14359.3	14406.1	15182.3	16973.1	17136.3	19029.4	17234.1	14861.1	19884.5	15837.4	16797	12828.2	17929.3	14741	4.01768	4.23744	4.15716	4.15858	4.18137	4.22979	4.23394	4.27945	4.23641	4.17208	4.29854	4.19971	4.22526	4.1082	4.25359	4.16856
456	Q8BR90	Rimoc1	33471.3	48227.5	47895.2	47947	43976.4	46811.1	59607.7	55135.8	53865.7	55075.3	44533.4	71279.8	49707.9	58812.6	39241.3	46222.6	39277.4	4.6833	4.6803	4.68077	4.64323	4.67036	4.77531	4.74144	4.73132	4.74096	4.6487	4.85297	4.69643	4.76948	4.59375	4.66486	4.59415
457	P03911	Mtnd4	51881.8	332097	440308	320078	412092	496014	461310	384177	447822	325124	373263	277056	329313	355447	310687	361889	406612	5.52127	5.64376	5.50526	5.615	5.69549	5.66399	5.58453	5.65111	5.51205	5.57202	5.44257	5.51761	5.55078	5.49232	5.55858	5.60918
458	Q9DBL9	Abhd5	39154.8	27568.3	26010	22825.3	27846.8	23962.5	24860.3	18558.4	21790.2	17241.9	12412.9	19649.9	17119	15831.4	14500.4	15010.6	15202.8	4.44043	4.41516	4.35844	4.44479	4.37955	4.39552	4.26856	4.33828	4.23661	4.09391	4.29338	4.2335	4.19955	4.16141	4.17643	4.18195
459	Q8BRV5	Kiaa1671	34668	9644.3	10543.2	13055.5	12774.4	17186	14924.5	11079.6	13681.2	18476.3	16362	16013.9	20601.9	13747.6	22536.9	25062.7	15495.6	3.98432	4.02301	4.11583	4.10637	4.2352	4.17393	4.04456	4.13616	4.26664	4.21386	4.20452	4.31393	4.13826	4.35291	4.39905	4.19024
460	Q5FWI3	Cemip2	153801	1474.5	2951.1	1762.9	2741.8	1237.7	1544.8	2311.9	539.7	909	2154	2343.5	2305.3	1595.3	2648.4	2635	4608.3	3.16894	3.47013	3.24647	3.43819	3.09297	3.18915	3.36416	2.73296	2.95904	3.33345	3.37005	3.36292	3.20311	3.42315	3.42095	3.66363
461	Q9JL18	Bace2	55800	6120.2	6269	3203.8	6728.2	1745.9	3254	2371.5	7095.7	3149.9	7477.6	2827.4	7179.7	8115.1	5974.9	6241.8	2854.4	3.78684	3.79727	3.5058	3.82796	3.24227	3.51255	3.37521	3.85106	3.49843	3.87382	3.45154	3.85617	3.90935	3.7764	3.79538	3.45567
462	Q99J72	Apobec3	52213.4	23362.8	19045.3	22514.4	32209	23048.8	9729.2	25183.5	9198.5	23681.8	27432.2	22653.9	28267	27852.4	28874.9	24128.7	31852.5	4.36854	4.27981	4.35248	4.50799	4.36267	3.98812	4.40113	3.96376	4.37443	4.43828	4.35516	4.4513	4.44488	4.46054	4.38255	4.50316
463	Q8BPM0	Daam1	123370	4105.1	4097.7	4247.1	4319.9	7733.8	5641.4	4436.2	4142.1	4005.9	5735.6	3602.1	4890.2	4344	4211.2	6182.5	5092.6	3.61343	3.61265	3.62819	3.63557	3.88845	3.75146	3.64711	3.61733	3.60281	3.75865	3.55668	3.68942	3.63799	3.62451	3.79123	3.70702
464	Q7TSG2	Ctdp1	104554	13556.5	14356.3	19458.5	15324.6	21278.2	18618.2	16084	18762.7	19854.7	20375	17611.6	23768.6	19345.3	30429.2	29259.7	25459.6	4.13218	4.15707	4.28913	4.18542	4.32796	4.26996	4.20642	4.27332	4.29789	4.30912	4.24582	4.37602	4.2866	4.4833	4.46628	4.40587
465	Q9DBN4	P33monox	32715.1	6169.6		5402		2473	2827.6	3212.5	6486.5	6047	3336.8	8119.5	5745.4	5236.7	3467.1	4834.3	4555.8	3.79033		3.73263		3.3934	3.45157	3.50698	3.81208	3.78161	3.52346	3.90958	3.7594	3.71914	3.54009	3.68442	3.65866
466	Q4JIM5	Abl2	128196	568.4	1747.1	3704.9	270.3	217.8	496.6	361.3	575.6	431.4	1212.5	2789.4	586.5	551.3	323.1	1267.1	3005	2.75542	3.24257	3.56889	2.43345	2.34005	2.69688	2.55907	2.76087	2.63589	3.08404	3.44567	2.76901	2.74218	2.51068	3.10315	3.47799
467	Q920R6	Atp6v0a4	95605	105.5	59.4	48.8			115.1	102.2		42.9	191.6							2.02735	1.78104	1.69723			2.06483	2.01368		1.64246	2.28466
468	Q9JM96	Cdc42ep4	37869.1	32807.7	27269.9	21811.2	18699.3	40181.4	31785.7	54657.5	22068.5	23287.4	26417.5	48574	36523.9	28091.3	42908.2	38996.9	37158.1	4.51599	4.4357	4.3387	4.27185	4.60404	4.50225	4.73766	4.34379	4.36714	4.42191	4.68641	4.56259	4.44859	4.63255	4.59104	4.57007
469	D3YTP3	Mtx3	34890.3	5652.2	11025.4	9576.3	8090.8	6871.8	6605	7363.4	4150.4	3062.1	6921.4	9648.5	3837.5	2889.7	1085.6	3360.2	2715.2	3.75229	4.04243	3.98124	3.90805	3.83713	3.81994	3.86714	3.61819	3.48616	3.84026	3.9845	3.58416	3.461	3.03607	3.52649	3.43396
470	Q61087	Lamb3	128900	32210.8	37928.4	43946.5	43609.9	29589.4	30660.3	36163.4	36081.2	36988.7	33400.1	41924.7	82978.7	31962.5	42421.9	52674.5	39575	4.50801	4.57898	4.64293	4.6396	4.47115	4.48659	4.55828	4.55729	4.56808	4.52376	4.62248	4.91897	4.50465	4.6276	4.72161	4.59743
471	Q921E6	Eed	50197.7	25807.3	41968.4	30082.3	46034.9	50436	42517.3	43231.6	42141.7	36366.8	35224.6	22277.9	44854.7	40942.8	54082	46254.3	38313.2	4.41176	4.62293	4.47833	4.6631	4.70275	4.62858	4.63581	4.62472	4.56072	4.54686	4.34789	4.65182	4.61219	4.73306	4.66516	4.58336
472	Q99KJ8	Dctn2	44116.9	784817	806721	852338	731107	911386	1.02345e+06	915615	797357	981745	954451	1.07563e+06	904656	866947	1.01259e+06	1.08495e+06	883337	5.89477	5.90672	5.93061	5.86398	5.9597	6.01007	5.96171	5.90165	5.992	5.97975	6.03166	5.95648	5.93799	6.00543	6.03541	5.94613
473	P23475	Xrcc6	69484.3	78982.6	79392	83193	70056.3	50217.9	58231.3	83890.1	66633.8	75294	86348.2	81158.7	83056.3	87803.4	76422	78437.9	98902.3	4.89754	4.89978	4.92009	4.84545	4.70087	4.76516	4.92372	4.8237	4.87677	4.93626	4.90934	4.91938	4.94352	4.88322	4.89453	4.99521
474	P59328	Wdhd1	124254	1121.2	3302.9	4253.2	5569.1	1884.3	2144.6	1900.4	1107.4	3891.9	5375.6	2132	4028.7	7027.4	7546.4	4554.3	3265.2	3.05007	3.51903	3.62882	3.74586	3.27538	3.33155	3.27907	3.0447	3.59027	3.73051	3.32899	3.60527	3.84686	3.8778	3.65852	3.51404
475	P00397	Mtco1	56910.1	580463	871455	746004	671075	981126	863352	800374	774727	660319	796274	552346	500970	651304	698186	722558	576878	5.76378	5.94025	5.87274	5.82677	5.99173	5.93619	5.90329	5.88915	5.81975	5.90106	5.74221	5.69981	5.81378	5.84397	5.85887	5.76108
476	P24270	Cat	59795.3	2.68402e+06	4.08997e+06	2.8016e+06	3.44768e+06	4.91235e+06	3.07513e+06	2.6518e+06	2.54324e+06	1.89161e+06	1.74275e+06	1.05044e+06	1.13148e+06	1.49679e+06	1840639	2.18363e+06	1.30645e+06	6.42879	6.61172	6.44741	6.53753	6.69129	6.48786	6.42354	6.40539	6.27683	6.24123	6.02137	6.05365	6.17516	6.26497	6.33918	6.11609
477	O70443	Gnaz	40849.7	694.3		488.7		274	286.9	658.1	273.5	293.2		333.2		344.6				2.84217		2.68993		2.43933	2.45924	2.81895	2.43854	2.46864		2.52401		2.53857
478	O54824	Il16	141435	6284.3	6754.4	10407.1	9953.9	15470.6	8362.7	11613.1	9604	7535	11347.3	4773.5	7136.8	4763.2	9681.9	8994.5	9400.7	3.79833	3.82965	4.01737	3.99804	4.18954	3.9224	4.06499	3.9825	3.87714	4.05493	3.67893	3.85356	3.67799	3.98601	3.95403	3.97321
479	P62073	Timm10	10333	1426.3	14003.3	5224.4	6981.1	11142.4	11591.4	11584	9023.4	14421.2		15168.9	9427.4	14078	11637.8	10937.1		3.15452	4.14626	3.71812	3.84399	4.04702	4.06417	4.0639	3.95542	4.15903		4.18098	3.97444	4.14857	4.06591	4.03894
480	P43404	Zap70	70111.5	249.6	185.2	162.4	315.2	515.3	274.4	317	224.4	235.5	550.8	84.7	90.7		295.9	335.8	87.6	2.39898	2.26998	2.21325	2.49996	2.7129	2.43996	2.50243	2.35295	2.37383	2.74178	1.93298	1.96237		2.47261	2.52737	1.94743
481	Q9Z204-4	Hnrnpc	32223.4	25361.4	31727.5	36021.6	26478	42285.5	37939.1	32899.7	31075	38894	44342.7	35031.2	42910.1	41962.8	49064.3	44647.2	45435.8	4.40419	4.50145	4.55658	4.4229	4.6262	4.5791	4.51721	4.49243	4.58989	4.64683	4.54447	4.63257	4.62287	4.69077	4.6498	4.65741
482	Q9D0F9	Pgm1	61418.2	1.29502e+06	1.45917e+06	1.46235e+06	1.36436e+06	1.18223e+06	1.30344e+06	1.2574e+06	1.23287e+06	1142366	1.32223e+06	1.22433e+06	1.03928e+06	1156185	923964	938113	982943	6.11228	6.16411	6.16505	6.13493	6.0727	6.11509	6.09947	6.09092	6.05781	6.12131	6.0879	6.01673	6.06303	5.96566	5.97226	5.99253
483	Q02614	Sap30bp	33832.4	11209.5	13149.6	12556.8	11408.7	12631.2	13263.5	16538.5	13654.5	15174.4	18748.4	16703.5	20096	16264.2	22728.6	20938.1	18093.8	4.04962	4.11895	4.09891	4.05727	4.10148	4.12269	4.21852	4.13531	4.18114	4.27299	4.22283	4.30313	4.21126	4.35659	4.32096	4.25755
484	Q8BG95	Ppp1r12b	109049	64482.5	69992.7	53323.7	54858.1	80223.1	68441.4	87762.7	59039.8	55125.1	52228.1	48934	55418.5	44462.4	70899.3	46277.2	64492.8	4.80945	4.84506	4.72693	4.73925	4.9043	4.83533	4.94331	4.77115	4.74136	4.71791	4.68962	4.74366	4.648	4.85065	4.66538	4.80952
485	O54950	Prkag1	37520.4	184564	312411	266350	269526	195832	201840	201303	230828	236981	278254	182788	225244	217210	246581	263272	295768	5.26615	5.49473	5.42545	5.4306	5.29189	5.30501	5.30385	5.36329	5.37471	5.44444	5.26195	5.35265	5.33688	5.39196	5.42041	5.47095
486	Q9D2J4	Vsig1	44014.7	18792	19780.5	22637.2			25520.3	24465.9		13177.4	21181.5	12691.5	5549.6	10602.8	4588.8	3518.9	4802.6	4.274	4.29626	4.35484			4.4069	4.38858		4.11986	4.32598	4.10355	3.74434	4.02546	3.66179	3.54653	3.68157
487	Q80TL7-2	Mon2	188280	77231.4	85911.3	82030.7	68890.4	63308.9	70281.5	67839.3	73316.6	72263.4	74967	78193.1	67362.8	74519.4	60495.4	67798.9	62229.2	4.8878	4.93406	4.91398	4.83817	4.80147	4.84685	4.83149	4.86521	4.85892	4.87488	4.89317	4.82843	4.87228	4.78173	4.83123	4.794
488	P02816	Pip	16823.4	41849.2	105020	60858	70103.6	64078.8	37679.9	31189.8						24736.4	301.3		56721.8	4.6217	5.02128	4.78432	4.84575	4.80672	4.57612	4.49403						4.39335	2.48044		4.75376
489	Q00558	F8a1	40473.6	2187.1	2740.1	3237.8	1029.1	1682.9	1272.4	1731.2	842.9	2841	3158.8	1900.7	1905.7	1754.5	3573.1	2619.6	4559.5	3.34007	3.43792	3.51038	3.01288	3.22632	3.10496	3.2386	2.92629	3.45362	3.49966	3.27914	3.28028	3.2444	3.55317	3.4184	3.65901
490	Q9D8L5	Ccdc91	50006.8	8451	9968.3	5011.8	5016.4	5174.7	11106.5	17789.4	9135.6	15529.2	17430.5	12224.4	15526.4	13125	15663.6	16703	17983.9	3.92696	3.99866	3.70008	3.70048	3.71397	4.04562	4.25019	3.96078	4.19118	4.24133	4.08726	4.1911	4.11813	4.19492	4.22282	4.25491
491	P01819		15758.9	1258.1	846.1	1820.5	667.7	146176	445.9		10266.4	1242.6	12786.7	1647.8	5651.4	1615.6	1389	1523.9	4640.2	3.10006	2.92793	3.26043	2.82523	5.16488	2.65021		4.01146	3.09468	4.10679	3.21717	3.75223	3.2086	3.14301	3.18324	3.66663
492	Q8C5L3	Cnot2	59710.7	26335.5	18559.5	31664.7	23592.4	32829.5	25792.4	39868.9	28231.6	36832.3	33649.1	39230.3	33083	37137.1	45076.4	44111.9	29184.6	4.42056	4.26859	4.50059	4.37279	4.51628	4.41151	4.60065	4.45075	4.56624	4.52699	4.59363	4.51962	4.56982	4.65396	4.64457	4.46517
493	Q9D7Z3	Nol7	28970	73385	51610.9	99182.3	80513.8	94034.1	98723.7	98006.1	84170.8	94030.7	66464.7	119785	98233.5	81494.3	112979	83436.5	79951.6	4.86561	4.71275	4.99644	4.90588	4.97329	4.99443	4.99126	4.92517	4.97327	4.8226	5.07841	4.99226	4.91113	5.053	4.92136	4.90283
494	Q80XS6	Samd4b	75023.9	2153.9	1728.1	2217.4	1774.5	2445.7	2242.3	2216.2	2146.4	2208.5	1953.3	2504.7	2671.1	2393.8	3019.1	2789.3	2721.1	3.33343	3.23782	3.34604	3.24932	3.38858	3.35089	3.3458	3.33191	3.34429	3.29099	3.39893	3.42685	3.37927	3.48002	3.44565	3.4349
495	A0A1W2P7G5	Coq10a	24922.9	106255	121882	122920	136984	143892	11115.8	134198	20294.7	105307	10419.8	51387.4	7393.6	17772.9	105272	92031.4	6846.9	5.02635	5.08594	5.08963	5.13667	5.15804	4.04598	5.12775	4.3074	5.02246	4.0179	4.71087	3.86891	4.24978	5.02232	4.96394	3.83556
496	Q8JZM2	Prr15l	11358.9	82617.5	95123.9	92530	94162.5	128778	129752	74036.2	191226	190701	141905	191168	165355	165334	147236	153254	137238	4.91708	4.97829	4.96629	4.97388	5.10984	5.11312	4.86945	5.28155	5.28036	5.152	5.28142	5.21842	5.21837	5.16802	5.18541	5.13748
497	Q8CIE2	Zmiz2	96719.3	3165.9	834.3	916	1093	886	958.3	202.1		2538.1	866.7	778	1128.3	991.9	1266.1	1301.7	1191.9	3.50063	2.92184	2.96237	3.03902	2.94792	2.98195	2.30771		3.40468	2.93837	2.89154	3.05281	2.99691	3.10281	3.11484	3.0766
498	Q9D1X9	Tmem50b	17947.8	8510	13299.1	11599	14928.3	15011.1	14808	14735.9	13735.1	9834.4	12440	8680.7	11417.9	7725.5	12767.4	10727.8	15973.5	3.92998	4.12385	4.06446	4.17404	4.17644	4.17053	4.16841	4.13786	3.99279	4.09486	3.9386	4.05762	3.88798	4.10614	4.03055	4.20343
499	Q8CDA1	Inpp5f	127608	2105.6	1323.7	4096.7	1176.1	468.9	1321.7	2034.1	842.4	1515.3	1117.2	2058.5	1629.5	2072.6	1875.2	1583.1	1221.4	3.32358	3.12212	3.61254	3.07081	2.67201	3.12146	3.30859	2.92603	3.18079	3.04852	3.31376	3.21232	3.31672	3.27328	3.19978	3.08721
500	Q9WUU8	Tnip1	73050.3	12518.9	6540.9	5985	5183.5	13733	13694.4	12759.5	5921	13243.3	13563.3	11784.1	16920.8	8903.4	18582.5	12890.7	18199.1	4.0976	3.8157	3.77714	3.71471	4.1378	4.13657	4.10587	3.77247	4.12203	4.1324	4.07133	4.22845	3.9496	4.26913	4.11031	4.26007
501	P01674		11699	3049.8	72481.7	4879.9	15139.9	16597.3	66199.4	113776	19795	9436.3	44567.3	32737.5	85004.8	6700.1	8181.4	32624.5	52076.1	3.48441	4.86023	3.6885	4.18015	4.22006	4.82086	5.05605	4.29658	3.97485	4.64903	4.51506	4.92945	3.82615	3.91288	4.51356	4.71665
502	O35177	Nedd9	93051.7		1011.6			744.1		599.8			616.7		561.4	638.7	1010.9	1212	695.4		3.00544			2.87221		2.77873			2.79078		2.75005	2.80598	3.00514	3.08386	2.84286
503	P08032	Spta1	279865	661.1	541.4	2051.7	791.1	221.1	422.1	564.8	905.1	738.9	422.2	562.4	429.1	166.9	176.6	454.8	122.2	2.82092	2.73432	3.31233	2.89878	2.34655	2.62644	2.75266	2.95718	2.86917	2.62655	2.75082	2.63357	2.22505	2.24944	2.65877	2.09061
504	Q8K1X4	Nckap1l	128905	5147.1	4832.7	3109.3	10611.2	10149.4	5331.5	7493.3	17161.8	4448.8	6768.7	4929	5840.7	4520.4	8062.8	6302.4	7500.1	3.71165	3.68428	3.4928	4.02581	4.00648	3.72693	3.87473	4.23459	3.64834	3.83057	3.69285	3.76654	3.65527	3.90654	3.79957	3.87512
505	E9PV24	Fga	87429.3	324935	476340	411496	477086	372534	305181	353574	368004	554269	425141	713844	753209	543822	555501	598041	603900	5.5118	5.67792	5.61437	5.6786	5.57117	5.48456	5.54848	5.56585	5.74372	5.62853	5.8536	5.87692	5.73546	5.74469	5.77673	5.78097
506	P47867	Scg3	53326.2	3127.6	2366.3	2828.9	4847.3	2942.6	4761.4	4543.4	5914.5	3833.7	1709.2	4664.2	2909.3	3262.8	2844.5	1578.1	489.6	3.49535	3.37425	3.45177	3.68559	3.46888	3.67783	3.65748	3.77199	3.58373	3.23305	3.66887	3.46394	3.51372	3.45416	3.19841	2.69073
507	Q9CXK9	Rbm33	137325		97	483.4	279.8	596	676.4	387.1	296.7	741.7	620	92.3	522.7	636.1	416.7	866.4	887.2		1.99123	2.6852	2.4484	2.77597	2.83085	2.58894	2.47378	2.87081	2.79309	1.96988	2.71908	2.80421	2.62086	2.93822	2.94851
508	Q6W8Q3	Pcp4l1	7502.34	5030.3	3432.7	3427.7	2612.1	5922.8	3643.2	7182.7	3777.6	3609.8	1083.7	2523.7	3999.2	1102.2	5774.9	2458.5	2726.8	3.70168	3.53576	3.53513	3.41716	3.7726	3.5616	3.85635	3.57733	3.5576	3.03531	3.40221	3.60208	3.04265	3.76162	3.39085	3.43581
509	Q8C6U2	Slc66a3	22739	48168.7	94659.6	83824.8	80192.7	142143	85168.6	104580	81963.5	54536	82518.2	36704.9	39888.4	61460.6	79721.6	86303.7	62860.1	4.68277	4.97617	4.92338	4.90414	5.15273	4.93028	5.01945	4.91363	4.73669	4.91656	4.56474	4.60086	4.7886	4.90158	4.93603	4.79838
510	Q78T54	Vma21	11365.2	676511	352303	621718	536357	258936	605663	391132	307028	302014	313049	749248	308691	271042	284145	194750	442565	5.83028	5.54692	5.79359	5.72945	5.41319	5.78223	5.59232	5.48718	5.48003	5.49561	5.87463	5.48952	5.43304	5.45354	5.28948	5.64598
511	Q8C0I1	Agps	71683.5	58847.6	79158	59692.8	69424.7	94678.8	68195.1	68722.7	151920	132942	110320	77293.5	101765	86546.8	116121	111690	148868	4.76974	4.8985	4.77593	4.84152	4.97626	4.83376	4.83711	5.18162	5.12367	5.04266	4.88815	5.0076	4.93726	5.06492	5.04802	5.1728
512	A2ADA5	Pusl1	31992.6	35472.8	24857.1	36226.8	40780.7	27862.4	28611.9	29512.5	10332.2	46367.4	45292.3	35964.7	5644.1	9120.3	49152.4	53611.6	58635.1	4.54991	4.39547	4.55904	4.61047	4.44503	4.45656	4.47002	4.01423	4.66622	4.65603	4.55589	3.75167	3.96006	4.69155	4.72927	4.76817
513	P55284	Cdh5	87903	22634.1	17896.8	20511.6	23813.9	16242.9	23523.1	16206.8	12399.6	26762.6	23504.2	23726.1	25169.9	25378.9	24555.7	25101.9	26895.6	4.35478	4.2528	4.31202	4.37685	4.21069	4.37151	4.20972	4.09344	4.42754	4.37116	4.37524	4.4009	4.40449	4.39017	4.39972	4.4297
514	Q6ZQ82	Arhgap26	92070.6	8748.4	10685.8	7403.2	5360.1	20815.6	9997.6	9076.2	8978.5	10270.2	11483.8	6388	9675.8	8954.5	13906	14233.7	12559.9	3.94198	4.02885	3.86948	3.72925	4.31841	3.99994	3.95795	3.95325	4.01162	4.06012	3.80543	3.98573	3.95209	4.14323	4.15335	4.09902
515	Q8BG81	Poldip3	46132.5	133232	124346	136758	121258	180909	150069	142481	129194	156234	160807	130474	164989	144354	200962	171500	157976	5.12461	5.09464	5.13596	5.08372	5.25746	5.17629	5.15376	5.11125	5.19378	5.20631	5.11553	5.21746	5.15943	5.30312	5.23427	5.19859
516	Q8R4Y4	Stab1	276257	5360	6221.3	5943.5	5097.3	5121.2	5452.1	4811	4225.4	4693.8	7443.7	5442.4	5421.4	4600.8	3549	4729.3	6734.5	3.72925	3.79395	3.77412	3.70743	3.70946	3.73664	3.68233	3.62597	3.67162	3.87185	3.73587	3.73419	3.66293	3.55023	3.67489	3.82837
517	Q91XB0	Trex1	33675.5	96595.9	72461.1	121636	202178	136709	6074.8	5357	143246	104289	7605.8	3265.1	5665.8	4098.3	7319.7	6723	97329.6	4.98496	4.86011	5.08507	5.30574	5.1358	3.7836	3.729	5.15609	5.01824	3.8812	3.51403	3.75334	3.61271	3.86455	3.82763	4.98825
518	Q9D1J3	Sarnp	23532.7	383017	332981	435160	361616	450766	447710	429412	398074	500753	508056	558989	622652	451203	673575	610321	595474	5.58322	5.52242	5.63865	5.55825	5.65395	5.651	5.63288	5.59997	5.69962	5.70591	5.7474	5.79425	5.65437	5.82839	5.78556	5.77486
519	Q8BHG3	Tmem30b	39218.4	138884	151996	124834	116855	134965	107842	102724	109616	137255	143241	113800	143658	116272	133909	144540	150658	5.14266	5.18184	5.09634	5.06765	5.13023	5.03279	5.01168	5.03988	5.13753	5.15607	5.05615	5.15733	5.06548	5.12681	5.15999	5.178
520	Q9D486	Cmip	86258.5	4061.5	5440	3941	5337.8	3061.8	3679.7	5043	3289.2	4808.8	4435	6043.7	5389.1	3302.7	6637.7	6123.8	5191.9	3.60879	3.73568	3.59572	3.72744	3.48612	3.56593	3.70278	3.51722	3.68213	3.64699	3.78137	3.7316	3.519	3.82208	3.78709	3.71541
521	Q9EP53	Tsc1	128746	6678.8	7066.1	6814.9	7839.3	5983.4	6134.8	7290.6	4341.1	6362.2	6611.4	5634.7	5873.9	6445.2	7292.2	6484.8	6538.3	3.82476	3.84924	3.83352	3.89433	3.77702	3.78787	3.86282	3.6377	3.80368	3.82036	3.75095	3.769	3.8093	3.86292	3.81196	3.81553
522	Q9CQX2	Cyb5b	16318	5323271	6.28469e+06	4.8077e+06	4.53788e+06	4.54532e+06	4.3058e+06	3.73966e+06	5.04609e+06	4.07604e+06	3.23779e+06	3.8459e+06	2.9599e+06	3.35885e+06	2.54579e+06	3.36061e+06	3.23617e+06	6.72618	6.79828	6.68194	6.65685	6.65756	6.63405	6.57283	6.70296	6.61024	6.51025	6.585	6.47128	6.52619	6.40582	6.52642	6.51003
523	Q5ND34	Wdr81	211945	2349.2	1902.2	2479.2	2388.3	1353.5	1550.8	2263.3	2219.3	2768.8	2221.2	2071.4	1668.7	2234.7	2592.2	2266.2	1744.1	3.3711	3.27948	3.39449	3.37827	3.13178	3.19084	3.35493	3.34641	3.44245	3.34678	3.31647	3.22264	3.34941	3.41384	3.35549	3.24182
524	Q9CR59	Gadd45gip1	25820.4	104538	102967	119117	135818	147299	132304	130081	123471	128596	144146	102461	119870	101252	155399	145964	125080	5.01928	5.0127	5.07598	5.13296	5.1682	5.12158	5.11422	5.09157	5.10923	5.15881	5.01056	5.07872	5.00541	5.19145	5.16425	5.09719
525	Q91VT4	Cbr4	25414.6	342481	233866	275814	251850	159997	252275	271196	199355	238214	196171	257580	159991	274828	201619	190805	146849	5.53464	5.36897	5.44062	5.40114	5.20412	5.40188	5.43328	5.29963	5.37697	5.29264	5.41091	5.2041	5.43906	5.30453	5.28059	5.16687
526	Q9D287	Bcas2	26131.4	107892	107153	103151	82600.2	111246	106784	143551	112471	137362	121987	109766	89809.4	109090	140339	151803	108986	5.03299	5.03001	5.01348	4.91699	5.04629	5.02851	5.15701	5.05105	5.13787	5.08632	5.04047	4.95333	5.03779	5.14718	5.18128	5.03737
527	Q80TY0	Fnbp1	71343.8	33502.4	39300.7	41251.5	41551.3	56421.2	46372.8	46046.6	37419.8	42356.3	56126.8	37660.5	45016.8	40490.9	48609.5	43635.7	61300.2	4.52509	4.59441	4.61545	4.6186	4.75145	4.66627	4.66321	4.57311	4.62693	4.74918	4.5759	4.65338	4.60737	4.68673	4.63985	4.78747
528	Q80X50-5	Ubap2l	117335	1578.5	1122.6				964.5	1061.9	1072.7	1419.8	1098.3	693.6	1297.3	784.4	1472.2	1216.9	1423.3	3.19852	3.05061				2.98475	3.02649	3.03088	3.15253	3.04112	2.84173	3.11338	2.89509	3.16826	3.08561	3.1536
529	Q5DU25	Iqsec2	161787	590.2	668.9	959.2	1276.3	1149.6	1132.2	1239.6	942.5	1265.1	1276.4	928.8	1156.8	677.3	1265.3	668.6	884.8	2.77173	2.82601	2.98236	3.10629	3.06092	3.05431	3.09363	2.97474	3.10247	3.10633	2.96839	3.06363	2.83142	3.10254	2.82582	2.94734
530	Q91X58	Zfand2b	27895.3	18462.3	14095.1	16815	15571.4	18213.3	20865.5	17083.4	18554.1	20568.8	19935.9	24559.2	20387.6	17764	21606.8	23354.2	17925.2	4.26631	4.1491	4.22572	4.19236	4.26041	4.31945	4.2326	4.26846	4.31323	4.29966	4.39023	4.30939	4.24957	4.33461	4.36838	4.25349
531	Q8R3Y8	Irf2bp1	61750.8	12448.8	12578	15973.3	18107.7	23075.7	17645.7	17459	14902.7	16635.2	14971.7	10204.1	18876.2	18553.5	22108	19128.6	12823.6	4.09516	4.09965	4.20342	4.25789	4.36317	4.24666	4.24204	4.17329	4.22105	4.1753	4.00882	4.27594	4.26845	4.34457	4.28171	4.10804
532	Q8BNU0	Armc6	50683.2	38576.3	17233	29331.7	12795.4	39088.2	37293.8	33931.2	25307.4	44068	36406.3	42890.2	37017.4	40927.6	46342.9	42083.2	35193.9	4.58633	4.23639	4.46735	4.10709	4.59206	4.57165	4.53061	4.40326	4.64413	4.56119	4.63237	4.56842	4.61203	4.66599	4.62412	4.54648
533	P60840	Ensa	13335	22947	32793.3	30685	33293	42839.7	28254.7	33984	47650.4	28459.8	30385.9	41961.7	40501.2	27280.4	68715.5	54992.7	38665.8	4.36074	4.5158	4.48694	4.52237	4.63186	4.45111	4.53129	4.67808	4.45425	4.48269	4.62286	4.60748	4.43587	4.83706	4.74031	4.58734
534	Q9ERA0	Tfcp2	57031.3	2972.7	2728	3076.1	3513.5	3223.1	3155.9	4027.5	4039	3149.4	2878.1	4195.1	3416.6	553.9	515.3	2685.9	587.6	3.4733	3.436	3.48814	3.54586	3.50841	3.49926	3.60514	3.60638	3.49837	3.45926	3.62285	3.53372	2.74421	2.7129	3.42925	2.76982
535	Q9WU62	Incenp	101209	165	368.9	7360.2	464.7	6123.3	388.5	6425.3	8137.6	5448.6	6577.6	226.6	9516.1	4828.8	5224.8	5641.5	7723.4	2.22011	2.56808	3.86695	2.66811	3.78706	2.59051	3.80796	3.91055	3.73636	3.81813	2.35717	3.9785	3.68393	3.71815	3.75147	3.88786
536	Q9QX15	Clca3a1	100108	7610.2	10460.9	6944.7	9085.2	20888.4	14968	9223.3	7668.2	9526.7	11316.3	4999.4	13576.7	17644.8	17714.6	9596.1	30566.9	3.88145	4.01961	3.84172	3.95838	4.31993	4.17519	3.96493	3.88475	3.97899	4.05374	3.699	4.13283	4.24664	4.24836	3.98214	4.48527
537	Q9JKC6	Cend1	14987	1954.8	1089.1	1011.5	1326	1682	1766.7	2581.8	768.2	745.1	404.1	271.3	301.9	367.4	1146.8	692.4	1097.2	3.29132	3.03747	3.0054	3.12287	3.22608	3.24741	3.41209	2.88604	2.8728	2.60756	2.43505	2.4813	2.56632	3.05987	2.84098	3.04068
538	P84086	Cplx2	15394.4	35581.4	29509.6	37536	20528.8	29333.4	49310.8	45837.6	37191.8	38607.8	27259.5	42292.4	35314.8	29327.5	35451.5	28491.4	34265.4	4.55124	4.46998	4.57446	4.31238	4.46738	4.69295	4.66123	4.57046	4.58669	4.43553	4.62627	4.54797	4.46729	4.54965	4.45473	4.53487
539	Q99MP8	Brap	66991.1	5836.9	2524	3690.9	3906.8	5548.7	5472.1	5656.7	3998.5	6041.2	4080	4788.9	4218.2	4380.9	4198.7	3930.2	5108.8	3.76626	3.40226	3.56725	3.59193	3.74427	3.73823	3.75264	3.60201	3.7812	3.61077	3.68033	3.62523	3.64166	3.62322	3.59453	3.7084
540	Q8K0V4	Cnot3	81945.8	53122	58105.8	55583.8	55745.7	56561.1	47288.2	47338.8	46443.3	54491.9	57800.8	57672.1	65113.3	68007.2	64307.2	61789	63398.6	4.72528	4.76423	4.74496	4.74622	4.75253	4.67476	4.67523	4.66693	4.73634	4.76194	4.76097	4.81368	4.83256	4.80827	4.79092	4.80209
541	A2ARJ3	Tmem236	38679.8	59976.8	104815	61822.8	111503	171603	105581	81350.9	116168	69723.9	80748.4	28078.9	57252.9	82703.9	100809	117908	35513.7	4.77799	5.02043	4.79116	5.04729	5.23453	5.02359	4.91037	5.06509	4.84339	4.90714	4.4484	4.75781	4.91753	5.0035	5.07155	4.55041
542	Q8R2Q8	Bst2	19152.1	49376.7	59573.2	88545.7	68820.5	64473.5	41050.2	54534.3	45891.6	60272.7	68671.2	49568.3	36436.1	58806.8	67755.8	51180.7	66581.8	4.69353	4.77506	4.94717	4.83772	4.80939	4.61333	4.73668	4.66174	4.78013	4.83678	4.69521	4.56154	4.76943	4.83095	4.70911	4.82336
543	P70662	Ldb1	46502.6	2028.9	2388.1	2448.3	2650.1	2928.5	2542.2	3374.6	2433.1	1950.7	2600.8	2115.6	2343.3	2172.6	2584.8	2290.2	2773.3	3.30747	3.37823	3.38904	3.42343	3.46679	3.40538	3.52835	3.38634	3.29041	3.41527	3.32564	3.37001	3.33718	3.41259	3.36006	3.44315
544	P21570	Ang	16227.7	7637.3	6155.8	9516.7	7606.9	5801.5	11150.4	14880.3	14983.6	7998.4	9755.9	9449.4	11336.9	10188.8	6812.5	8267.7	13007.9	3.883	3.78936	3.97853	3.88126	3.76362	4.04733	4.17264	4.17565	3.90306	3.98931	3.97545	4.05453	4.00817	3.83337	3.91744	4.11424
545	Q3USH5	Sfswap	104190	10461.6	9248.9	11010.1	9578.6	10038	12924	11601.5	11677.8	11730.9	10171.3	12639.7	11384.5	12305.8	13985.1	12131.9	12094.1	4.01964	3.96614	4.04183	3.98135	4.00169	4.11143	4.06455	4.0674	4.06937	4.00742	4.10177	4.05635	4.09015	4.1457	4.08396	4.08261
546	P01629		12220.8		157284		30055.2	12187.9			30332.9	42619.7	17703.8						101530		5.19669		4.47793	4.08596			4.48193	4.62962	4.24809						5.0066
547	Q8VCT4	Ces1d	61787.8	1.42856e+06	1.46277e+06	1.40288e+06	1.48802e+06	1.5244e+06	1.22715e+06	1.27005e+06	1440923	770219	614424	677958	812086	719501	510121	603816	630515	6.1549	6.16518	6.14702	6.17261	6.1831	6.0889	6.10382	6.15864	5.88661	5.78847	5.8312	5.9096	5.85703	5.70767	5.78091	5.7997
548	P35290	Rab24	23144.2	61313.4	50093.3	47136.1	50898.7	52319.4	38806.5	47803	38878.8	42437.5	46574.1	36686.2	33427.6	48510.4	41308.1	43998.4	43673	4.78756	4.69979	4.67336	4.70672	4.71867	4.58892	4.67946	4.58972	4.62776	4.66815	4.56451	4.52412	4.68584	4.61605	4.64345	4.64022
549	Q5G865	Defa24	10326.8	1.66191e+06	2.84836e+06	1.24032e+06	1.13264e+06	3.57692e+06	2.04901e+06	2.22741e+06	1.8517e+06	872391	1.76097e+06	934998	1.19903e+06	1.83795e+06	1.67257e+06	1.4503e+06	2.90119e+06	6.22061	6.4546	6.09353	6.05409	6.55351	6.31154	6.3478	6.26757	5.94071	6.24575	5.97081	6.07883	6.26433	6.22339	6.16146	6.46258
550	Q3TLH4	Prrc2c	310892	42697.1	32516	51550.2	41161.6	54039	56231.8	53104.2	40477.6	60502.2	59271.1	73178.4	70513	56542.5	85523.6	72272.5	61456.9	4.63041	4.51211	4.71224	4.6145	4.73272	4.74999	4.72514	4.60723	4.78178	4.77285	4.86439	4.84828	4.75238	4.93209	4.85898	4.78858
551	Q9Z1T2	Thbs4	106366	3246	1097.1	159.8	2117.8	3976.3		4667.4			6672.9	9939.8	7366.4	3980.8	7806.1	2386.3	10143.6	3.51148	3.04064	2.20629	3.32609	3.59959		3.66917			3.82438	3.99742	3.86731	3.60008	3.89249	3.37791	4.00623
552	O35054	Cldn4	22338.6	9315.3	14321.5			17306.1	15897.4			24093	15597.2	23832.2	60357.9	14409.3	38870.8	37517.9	72615.9	3.96924	4.15602			4.23822	4.20135			4.38191	4.19307	4.37718	4.78074	4.15867	4.58963	4.57425	4.86104
553	Q9D483	Polr3c	60705.9	5726.4	9142	12376.8	11880.2	8717.4	6897	4362.5	7363.2	12433.5	11134.7	13489	10462.8	8185.8	9148.3	8401.2	7962.2	3.75796	3.96109	4.09264	4.07486	3.94044	3.83872	3.63983	3.86713	4.09463	4.04672	4.13001	4.01969	3.91311	3.96139	3.92439	3.90109
554	Q9JHS9	Cwc15	26624.3	75985	83865.5	110566	122839	126084	115020	104915	126442	104526	116174	107107	134710	99725.5	152656	131527	123495	4.88073	4.92359	5.04363	5.08934	5.10066	5.06078	5.02084	5.10189	5.01923	5.06511	5.02982	5.1294	4.99881	5.18372	5.11902	5.09165
555	Q3UZ39-2	Lrrfip1	71302.7		213.4	101.3	30.6	329.4	142.7	195.4		177.6	192.7	254.1	158.2	85	361.3	302.9	427.5		2.33122	2.00988	1.49969	2.51904	2.15746	2.29314		2.25188	2.28713	2.40671	2.20194	1.9345	2.55907	2.48273	2.63195
556	G3X9Z4	Pcf11	172720	1409.9	1113.1	1212.1	1270.1	1685.3	1900.7	1356.8	1197.1	1213.8	1624.2	1298.6	1932.6	1611.2	2918	2203.6	2055.1	3.1495	3.04692	3.0839	3.10418	3.22693	3.27914	3.13284	3.07849	3.0845	3.21091	3.11381	3.28637	3.20742	3.46523	3.34333	3.31304
557	Q9CRB9	Chchd3	26334.5	612244	515975	583379	592136	738216	727143	619920	576035	677228	623377	740606	637543	636275	643690	649089	604112	5.78692	5.71263	5.76595	5.77242	5.86818	5.86162	5.79234	5.76045	5.83074	5.79475	5.86959	5.80451	5.80365	5.80868	5.81231	5.78112
558	P83940	Eloc	12473.2	708527	664910	636984	688717	574400	594075	588294	659861	691863	593714	740841	639633	631704	562314	576002	668104	5.85036	5.82276	5.80413	5.83804	5.75922	5.77384	5.7696	5.81945	5.84002	5.77358	5.86973	5.80593	5.80051	5.74998	5.76042	5.82484
559	Q3UHC7	Dab2ip	131726	16169.1	16766.7	14081.1	15613.6	16693	13289.7	12609.6	8389	17411	14661.1	12311.9	16829.6	12800.9	18209.6	16948.4	15015.2	4.20871	4.22447	4.14867	4.19353	4.22256	4.12355	4.10074	3.92376	4.24085	4.1662	4.09036	4.2261	4.10727	4.26032	4.22915	4.17656
560	Q9WVL2	Stat2	105417	13142.1	16844.9	26172.3	15475.3	16335.1	14521.7	12489.2	9980.6	16910.9	23440.4	11696	19023.3	13138.2	22929.8	20565.3	17670.9	4.1187	4.22649	4.41786	4.18967	4.21315	4.16205	4.09657	3.9992	4.22819	4.36998	4.06807	4.27931	4.11857	4.36042	4.31316	4.24728
561	Q80XL7	Mppe1	46012.3	2.47265e+06	2.06525e+06	2.51329e+06	3.23023e+06	4.4579e+06	2.87279e+06	2819227	2864550	2.4637e+06	2.49244e+06	1.69928e+06	1.76644e+06	2.01448e+06	2.44373e+06	2.7439e+06	2.4822e+06	6.39316	6.31497	6.40024	6.50923	6.64913	6.4583	6.45013	6.45706	6.39159	6.39662	6.23027	6.2471	6.30416	6.38805	6.43837	6.39484
562	A7L9Z8	Atp2c2	102528		224	280.8			116	211.1		78.9	394.2			166.8			142.8		2.35218	2.44994			2.06819	2.32654		1.90255	2.59682			2.22479			2.15776
563	Q811L6	Mast4	284004	24.7		56.6		67.3	50.1	80.3	46.6	60.5	55.3	47.8	77.4	13.1	62.2	95.2	77.2	1.40993		1.76042		1.83442	1.70842	1.91009	1.67761	1.78888	1.75051	1.68842	1.89432	1.14922	1.80072	1.98318	1.89321
564	Q9CQE2	Tmem223	21856.7	25928.8	23162.7	17196.7	22183.3	22318.3	14749.8	19474.9	15418.2	21941.6	19783.3	16146.8	14575	21154	19836.9	22043.1	17079.8	4.4138	4.36481	4.23547	4.34605	4.34868	4.16882	4.2895	4.18806	4.34129	4.29632	4.20811	4.16364	4.32541	4.2975	4.34329	4.23251
565	Q3UFM5	Nom1	95959.9	372.7	335	363.1	372.9	431.5	382.9	415.9		362.8	539.3	402.6	513.7	445.7	529.5	516.1	598.4	2.57252	2.52634	2.56122	2.57276	2.63599	2.58422	2.62003		2.56086	2.73263	2.60595	2.71155	2.65002	2.72469	2.71357	2.77772
566	P10852-2	Slc3a2	62239.7	2235	1953.1	2615.4	2500	1833.3	1783.8	1835.5	2423	2332.9	1606	3161.1	2844.8	2360.6	2056.8	1639.1	2264	3.34947	3.29095	3.4177	3.39811	3.26347	3.25159	3.26399	3.38453	3.36808	3.20602	3.49998	3.4542	3.37321	3.3134	3.21487	3.35507
567	Q64374	Rgn	33406.8	134696	183683	261215	182899	211009	213782	260333	251453	128850	98191.9	86237	93012.3	113814	98911.2	141873	90229.7	5.12936	5.26407	5.417	5.26221	5.3243	5.32997	5.41553	5.40046	5.11009	4.99208	4.9357	4.96855	5.0562	4.99525	5.1519	4.95535
568	Q3TBD2	Arhgap45	122902	6241.4	5594	8425.3	6711.9	12393.4	7420.1	8695.2	6665.2	10225.3	13620.3	7108	7639.9	6542.2	11531.4	9533.5	12076.9	3.79535	3.7478	3.92564	3.82691	4.09323	3.87047	3.93933	3.82388	4.00972	4.13422	3.85181	3.88314	3.81579	4.06192	3.9793	4.08199
569	Q63836	Selenbp2	52610			9942.4	7304.3	447.9			5661.5	6236.4			3986.9	6299	695.9	5010.5				3.99753	3.86364	2.65215			3.75301	3.795			3.60074	3.79934	2.84317	3.69997
570	Q3U5A2	Muc3a	24078	2393.7	3081.3	2730.1	2002.6	1553.7	2300.6	2626.1	1597.1	3503.9	7654	4438	4877.9	2711.1	4700.6	5082.1	6936.9	3.37925	3.48887	3.43634	3.30181	3.19165	3.36203	3.41948	3.2036	3.54468	3.88395	3.64729	3.68832	3.43331	3.67225	3.70613	3.84123
571	Q8CFX1	H6pd	88927.8	131084	172144	151290	162659	154782	119749	128835	128036	137657	225279	157274	197339	158175	200433	180134	215413	5.11755	5.2359	5.17981	5.21128	5.18972	5.07828	5.11004	5.10734	5.1388	5.35272	5.19666	5.29521	5.19914	5.30197	5.2556	5.33327
572	Q99LI7	Cstf3	82876.5	50738.9	62147.3	62432.3	66495.3	69125	68713.5	66203.8	69376.3	61493.3	67144.7	58670.8	72183.1	66841.3	72553.5	62299.3	75688.5	4.70535	4.79343	4.79542	4.8228	4.83964	4.83705	4.82089	4.84122	4.78883	4.82702	4.76843	4.85844	4.82505	4.86066	4.79449	4.87904
573	P21614	Gc	53600.3	250627	261352	297643	272026	178718	262766	251642	233182	242452	202500	250320	387249	214374	205591	247982	184186	5.39903	5.41723	5.4737	5.43461	5.25217	5.41957	5.40078	5.3677	5.38463	5.30643	5.3985	5.58799	5.33117	5.31301	5.39442	5.26526
574	Q9Z2M6	Ubl3	13180.1	39841.2	52684.8	45714.3	50158.8	58844.5	51950.3	65353.9	46709.3	49283	48039.2	52202.1	49403.6	45608.7	44280.1	40477.3	51358.5	4.60034	4.72169	4.66006	4.70036	4.76971	4.7156	4.81528	4.66941	4.69271	4.6816	4.7177	4.69377	4.65906	4.64622	4.60722	4.71062
575	O08800	Serpinb8	42150.3	16654.6	6705	12867.9			4940.8	11574.4	948.9	8349.2	8611.7	13463.5	7136.4	12022.2	858.1	6027.7	7014.9	4.22156	3.82646	4.10954			3.69389	4.06354	2.97768	3.9217	3.93514	4.12919	3.85354	4.08002	2.93404	3.78022	3.84608
576	Q8R420	Abca3	191971	871.7	354.4	410	358.5	406.2	298.6	336.7	290.6	933.3	545.9	467.6	350.6	316.1	447.7	308.4	549.3	2.94086	2.55072	2.61384	2.5557	2.60981	2.47654	2.52853	2.46479	2.97049	2.73791	2.6708	2.54605	2.5012	2.65196	2.49052	2.7406
577	Q99LY9	Ndufs5	12647.7	1.1965e+06	1.10203e+06	1017626	954717	1230833	1.30065e+06	1.25985e+06	1.07532e+06	1.21102e+06	1.10387e+06	1.18038e+06	1.05181e+06	1.0342e+06	1.005e+06	1041920	963989	6.07791	6.04219	6.00759	5.97988	6.0902	6.11416	6.10032	6.03154	6.08315	6.04292	6.07202	6.02194	6.0146	6.00217	6.01783	5.98407
578	Q91WG0	Ces2c	62469.6	1.19924e+07	22858077	1.22063e+07	1.36482e+07	1.81501e+07	1.09663e+07	8.83917e+06	1.08404e+07	6.61312e+06	6.44947e+06	5.64371e+06	5.86359e+06	5.78847e+06	7.19465e+06	8650089	7.08278e+06	7.07891	7.35904	7.08658	7.13508	7.25888	7.04006	6.94641	7.03505	6.82041	6.80952	6.75156	6.76816	6.76256	6.85701	6.93702	6.8502
579	Q8CGZ0	Cherp	106169	77547.6	68136.7	83841.4	78204.2	91540	81660.6	86696.5	85549.3	92705.2	85305.3	84965.4	97107.8	82777.9	104272	94482.3	87395.8	4.88957	4.83339	4.92346	4.89324	4.96162	4.91202	4.93801	4.93222	4.96711	4.93098	4.92925	4.98726	4.91792	5.01817	4.97536	4.9415
580	Q8BG07	Pld4	56153.9	58987.3	102843	126885	95295.9	84581.7	57810.9	75039.9	67505.3	94380.8	133335	105607	127268	131658	92339.8	90248.4	141948	4.77077	5.01218	5.10341	4.97908	4.92728	4.76202	4.8753	4.82934	4.97489	5.12495	5.0237	5.10472	5.11945	4.96539	4.95544	5.15213
581	Q60652	Klra5	30843.2	3218.3	2350.9	2323.4		1994.6	2368.5	2394.7	1802.5	1595.1	3357.2	3328.8	2474.1	3030.4	2258.6	2531.2		3.50776	3.37142	3.36631		3.30007	3.37466	3.37943	3.25612	3.20306	3.52611	3.52242	3.39359	3.48164	3.35403	3.4035
582	O35473	C1d	15945.4	2622	15178.4	17617.9	19161.9	25917.7	17658.4	21710.4	20602.5	17708.5	29731.6	20605	25548.4	25798.5	39346.2	30133.7	40605	3.4188	4.18125	4.24598	4.28246	4.41361	4.24698	4.33669	4.31394	4.24821	4.47323	4.31399	4.40738	4.41161	4.59491	4.47907	4.60859
583	Q9DBX3	Susd2	90641.5	152111	156665	175673	120936	108837	128984	162068	86934.1	140988	117883	131772	104827	128243	114933	109715	134145	5.18216	5.19498	5.24471	5.08256	5.03678	5.11054	5.2097	4.9392	5.14918	5.07146	5.11983	5.02048	5.10804	5.06045	5.04027	5.12758
584	Q8CBY3	Leng8	86766.8	1709.6	3061.9	2392.9	1995.2	2607.9	3338.5	4760.1	2125.2	2276.8	4163.8	2779.5	2913.8	2758.6	4364.3	3646.8	2923.1	3.23315	3.48613	3.37911	3.3002	3.41646	3.52368	3.67771	3.3276	3.35752	3.61959	3.44412	3.46461	3.44085	3.64001	3.56203	3.46599
585	Q921K9	Bcl7b	22238.3	113383	110894	122580	114205	143102	141418	126710	113319	150107	145911	133867	160551	133089	179250	175980	183377	5.05455	5.04491	5.08842	5.05769	5.15565	5.15051	5.10282	5.05431	5.1764	5.16409	5.12668	5.20562	5.12414	5.25346	5.24547	5.26335
586	Q80ZQ9	Abitram	21596.8	28589.7	20659.1	21706.1	19033.3	16589.3	23153.3	14724.7	18887.6	23816.6	25485.5	29516.5	26095.2	26353.4	26491.7	26197.7	23806.7	4.45622	4.31513	4.3366	4.27954	4.21985	4.36463	4.16808	4.2762	4.3769	4.40631	4.47008	4.41658	4.42085	4.42313	4.41828	4.37672
587	Q91WN1	Dnajc9	30059	92264.5	87727.4	94070.2	118438	129265	96565.1	128115	109106	113904	116655	90062.2	126706	112996	142322	94445.5	137606	4.96504	4.94314	4.97346	5.0735	5.11148	4.98482	5.1076	5.03785	5.05654	5.06691	4.95455	5.1028	5.05307	5.15327	4.97519	5.13864
588	P11859	Agt	51990.4	7720.6	7885.4	10796.1	9392.4	5803.5	7651.5	7200.2	8949.7	4820.4	7437.8	10256.3	10790.3	4255.4	3749.7	7028.3	3204.9	3.88771	3.89688	4.03331	3.97282	3.76376	3.8838	3.8574	3.95186	3.68317	3.8715	4.01103	4.03307	3.62904	3.57411	3.84691	3.50595
589	Cont_P07744	Krt4	56283.3		2552.5	1717.8			3472.6					1006.4					1533.7		3.40714	3.23523			3.54078					3.0032					3.18602
590	P70389	Igfals	66960	3928.8	1344.8	3986.7	4371.7	4156.9	5059.2	4211.3	5417.3	4178.7	590	1743.5	7135.2	2814.9	1589.9	1794.1	3604.7	3.59437	3.12898	3.60072	3.64075	3.61887	3.70417	3.62452	3.73386	3.62115	2.77159	3.24167	3.85347	3.44962	3.20164	3.25409	3.55699
591	Q99J56	Derl1	28834.8	542618	629981	481630	534936	506075	430725	422908	532405	506345	317081	486356	428884	449901	339008	428475	413939	5.7345	5.79933	5.68271	5.7283	5.70422	5.6342	5.62625	5.72624	5.70445	5.50117	5.68696	5.63234	5.65312	5.53021	5.63193	5.61694
592	P56395	Cyb5a	15241	1999259	2.03869e+06	1.66153e+06	1.71368e+06	1.85566e+06	1.63081e+06	1.33336e+06	1.56139e+06	1608298	1.33873e+06	1548551	1.11975e+06	1.28221e+06	1215104	1.47737e+06	1.2265e+06	6.30087	6.30935	6.22051	6.23393	6.2685	6.2124	6.12495	6.19351	6.20637	6.12669	6.18993	6.04912	6.10796	6.08461	6.16949	6.08867
593	P01647		11965.3	174765	214515	413118	247419	386642	166308	710953	896028	79191.7	493124	220411	489410	156934	355270	806370	772162	5.24246	5.33146	5.61608	5.39344	5.58731	5.22092	5.85184	5.95232	4.89869	5.69296	5.34323	5.68967	5.19572	5.55056	5.90654	5.88771
594	O88491	Nsd1	284084		176.7		320.2	220.6	163.6	161	128.3	287.4	328.9	127.7	225.8	190.6	379.6	314.2	410.7		2.24969		2.50678	2.34557	2.21643	2.20952	2.1116	2.46	2.51838	2.10958	2.35564	2.2824	2.58047	2.49859	2.61458
595	Q8BK48	Ces2e	62317.7	5.63345e+06	1.06651e+07	5.3831e+06	7.37556e+06	9.06778e+06	5324615	3.82327e+06	7.14753e+06	3.39168e+06	3.92014e+06	2.27363e+06	1.95711e+06	2.88018e+06	3.35189e+06	4978643	2.75089e+06	6.75077	7.02796	6.73103	6.86779	6.9575	6.72629	6.58244	6.85416	6.53041	6.5933	6.35672	6.29162	6.45942	6.52529	6.69711	6.43947
596	Q03145	Epha2	108852	6072.3	6053.3	48532.4	4255.1	5729.2	5776	3036.1	2738.2	3980.6	4763.7	84100.4	10319.7	4228.7	11035.1	9596	10463.4	3.78342	3.78206	4.68604	3.62901	3.75817	3.7617	3.48246	3.43762	3.60006	3.67804	4.9248	4.01371	3.62631	4.04282	3.98214	4.01971
597	O54774	Ap3d1	135081	281126	391002	281986	435670	362811	385183	421634	604294	388586	338248	319469	359924	387192	298702	321871	356673	5.4489	5.59218	5.45023	5.63916	5.55968	5.58567	5.62494	5.78125	5.58949	5.52924	5.50443	5.55621	5.58793	5.47524	5.50768	5.55227
598	P97386	Lig3	113072	34326.2	24708.6	26271.5	31915.1	24342.1	22686.3	24102.7	28383.5	24318.9	24916.8	25308.6	29349.9	28103.4	23013.4	23220.9	27659.2	4.53564	4.39287	4.4195	4.50401	4.38638	4.35578	4.38208	4.45308	4.38596	4.39651	4.40329	4.46762	4.44877	4.362	4.3659	4.44186
599	Q8BYW1	Arhgap25	73382.7	2286.9	3169.7	6106.1	4271.2	10646.9	6153.3	3456.3	5010.7	7331.5	11324.9	7954.2	6612.5	5097.9	9267.7	9246.4	13153.2	3.35944	3.50116	3.78584	3.63065	4.02726	3.78918	3.53874	3.69999	3.86525	4.05407	3.90065	3.82043	3.70748	3.96702	3.96602	4.11906
600	Q8BK63	Csnk1a1	38914.8	3337.4	1877.3	2398.3	1724.9	3317.2	2461.2	3615.8	2518.6	3795.1	3449.6	3624.7	4952.8	3618.4	4531	4469.7	4804.2	3.52354	3.27376	3.38008	3.23702	3.5209	3.39132	3.55832	3.40133	3.57934	3.53789	3.55939	3.69494	3.55864	3.65629	3.65038	3.68171
601	O54946-2	Dnajb6	26977.8	580.2	469.9	534.7	473.6	540.3	637.3	611.5		586.6	401.7	430.1	259.6	454.2	543.6	526.8	320.3	2.76433	2.67293	2.72892	2.67633	2.73344	2.80502	2.78711		2.76908	2.60498	2.63458	2.41597	2.6582	2.73608	2.72247	2.50691
602	Q61029-3	Tmpo	46050.1	3861.5	3044.7	4116.2	3286.1	4608.2	3642.9	5082.3	3755.3	4604.5	3529.6	3978	4990.3	3923.4	5253.7	4473.9	4375.7	3.58687	3.48369	3.6146	3.51681	3.66363	3.56157	3.70615	3.57476	3.66328	3.54785	3.59977	3.69821	3.59377	3.72055	3.65078	3.64115
603	Q61136	Prpf4b	116976	37339.6	37100.8	40483.5	36043.7	47768.3	46923.8	38531.1	39047.3	41676.9	43489.9	38057.9	46947.4	43970.6	38306.2	42249.9	44037.6	4.57218	4.56939	4.60729	4.55684	4.67915	4.6714	4.58582	4.5916	4.61991	4.6384	4.58046	4.67162	4.64317	4.58328	4.62584	4.64383
604	Q9ESD7-2	Dysf	239289	274.4	233.7	195.9	219.6	213.9	201.9	209.8	145.2	206.3	199.4	209.9	206.7	194.2	264.9	226.3	199.7	2.43996	2.37051	2.29425	2.34361	2.33224	2.30728	2.32387	2.16495	2.3166	2.3019	2.32408	2.31744	2.29048	2.42472	2.3566	2.30255
605	Q61247	Serpinf2	54971.9	72062.8	59154.5	85021.2	77344.8	54429.1	52605.2	68608	70398.1	58467.6	49191.5	63016.2	95950.2	53492.8	54349.4	69548.4	62369	4.85772	4.772	4.92953	4.88844	4.73584	4.72104	4.83638	4.84757	4.76692	4.6919	4.79946	4.98205	4.7283	4.7352	4.84229	4.79498
606	Q99MZ3	Mlxipl	94875	2636.7	7324.9	6629	7888.7	7814.4	7447	8567.5	8900.7	6792.7	5349.5	1004.7	4704.9	2304.5	4551.2	7897.1	4526.9	3.42123	3.86486	3.82151	3.89706	3.89295	3.87204	3.9329	3.94947	3.83211	3.72839	3.00247	3.67264	3.36277	3.65822	3.89752	3.6559
607	Q9CY58-2	Serbp1	42944.1	44865.1	37171.5	55742.7	46776.7	45659.4	54277.7	55135.8	64927.3	56821.9	52686.5	66438.1	60569.5	55258.2	66135.1	57612.4	82375.9	4.65192	4.57022	4.7462	4.67004	4.65954	4.73463	4.74144	4.81243	4.75452	4.72171	4.82242	4.78226	4.7424	4.82044	4.76052	4.91581
608	Q80VG1	Scml4	44445.1	750.5	2363.6	2541.4	3231.6	3672.4	2848.4	3079.2	2924.2	3324	3185.8	2421.5	2893.7	3544.1	4252.3	3755.1	3504.7	2.87593	3.37376	3.40524	3.50955	3.56507	3.45475	3.48858	3.46616	3.52179	3.50335	3.38426	3.4616	3.54963	3.62873	3.57474	3.54477
609	Q80XM9	Slc66a2	30579.8	8373.6	4008.6	9802.7	8890.7		10644.8	9189	11982	7959.1	7009.6	8896	9597.8	9714.2				3.92296	3.6031	3.99139	3.94898		4.02718	3.96332	4.07857	3.90092	3.84576	3.94924	3.98222	3.98745
610	Q9D968	Hcfc2	79434.9	823.5	735.5	789.2	522.6	812.3	842	1945.1	761.8	717.4		835.9	836.6	237.5	604.7	249	19.8	2.91619	2.86717	2.89774	2.719	2.91025	2.92583	3.28917	2.88241	2.85637		2.92267	2.92304	2.37749	2.78226	2.39794	1.31806
611	Q9JJS6	Bco1	63864.3	3347.4		1634.6	2400.2	4484.6	4637.4	3812.1	2007.5	2109.6								3.52484		3.21368	3.38043	3.65182	3.66637	3.58128	3.30287	3.32441
612	Q61133	Gstt2	27634.2	964905	856800	918392	896241	659238	807264	815218	911717	979181	926432	1.12295e+06	830519	943397	725212	843401	728278	5.98449	5.93288	5.96303	5.95243	5.81904	5.90702	5.91127	5.95986	5.99086	5.96681	6.05036	5.91935	5.9747	5.86047	5.92603	5.8623
613	P07743	Bpifa2	24752.9	53582.3	199725	136938	22110.2	1970.2	105004	54269.2	10577.3	14409.7	17488			3901.7	1625.5	14197.5	22657.9	4.72903	5.30043	5.13653	4.34461	3.29473	5.02121	4.73456	4.02442	4.15869	4.24276			3.59137	3.21125	4.15224	4.35524
614	P34022	Ranbp1	23596.4	1.16391e+06	1.20058e+06	1.17167e+06	1.15483e+06	1.41127e+06	1.3511e+06	1.34144e+06	1153051	1.46091e+06	1.64028e+06	1579920	1.70412e+06	1.48397e+06	1.94026e+06	1.66711e+06	1.71824e+06	6.06592	6.07939	6.06881	6.06252	6.14961	6.13069	6.12757	6.06185	6.16462	6.21492	6.19864	6.2315	6.17142	6.28786	6.22196	6.23508
615	Q9DAI2	Ift22	20832.8	17312.4	17128.7	18802	15546	34669.9	18952.7	20486.1	16974.3	30419	27259.1	18104.7	25321.6	23491.9	39135.4	39428.6	20495.4	4.23838	4.23375	4.27423	4.19165	4.53997	4.27769	4.31148	4.22982	4.48316	4.43553	4.25782	4.40351	4.37094	4.59258	4.59582	4.31168
616	Q8R003	Mbnl3	37570.4	6011.5	6765.9	7328	7291.2	7764.5	8510.8	7101.4	7582.9	7259	6165.4	5124.3	9810.1	8864	8096.4	8325.2	5769.2	3.77906	3.83039	3.86504	3.86286	3.89017	3.93002	3.85141	3.87989	3.86094	3.79003	3.70972	3.99172	3.94768	3.90835	3.92045	3.76119
617	P35922	Fmr1	68989.1	58769.7	54462.9	65246.3	66507.4	81478	62503.1	69640	67455.1	75694.2	67583	66283.5	89795.1	73682.3	91880.5	82914.1	81942.8	4.76916	4.73611	4.81456	4.82288	4.91105	4.79591	4.84286	4.82902	4.87907	4.82984	4.82141	4.95326	4.86737	4.96323	4.91863	4.91352
618	Q61990-2	Pcbp2	34917.1	10534.7	3427.5	10940.2	6673.9	8378.3	11936.2	9159.2	16226.3	12511.9	10743.2	24172.3	14636.1	16495.2	14130.7	12603.1	13173.5	4.02266	3.5351	4.03906	3.82444	3.92321	4.0769	3.9619	4.21025	4.09736	4.03117	4.38334	4.16546	4.21738	4.15019	4.10051	4.11973
619	A0A2R8VHM0	Kctd17	19821.2	1356.6	898.5	1445.8		1111.6	606.5	1152.2	766.4	1175.1	1354.4	985.6	1227.8	1291.1	1378	886.4	1593	3.13277	2.954	3.16041		3.04634	2.78355	3.0619	2.88502	3.07044	3.13207	2.99414	3.08948	3.1113	3.13956	2.94812	3.20249
620	P28574	Max	18244.8	39837.8	34114.2	41928.2	27880.8	55939.3	44863.5	34466.9	42058.9	57799.2	59506.4	54165.3	71388.9	51822.2	80337.1	68225.2	67465.9	4.60031	4.53295	4.62252	4.44532	4.74772	4.6519	4.53741	4.62387	4.76193	4.77457	4.73373	4.85364	4.71452	4.90492	4.83395	4.82909
621	Q61879	Myh10	228996	94367.3	405265	294652	347843	409733	388704	434190	364755	115966	346034	313140	351658	135402	391109	259551	158597	4.97483	5.60774	5.46931	5.54138	5.6125	5.58962	5.63768	5.562	5.06433	5.53912	5.49574	5.54612	5.13163	5.5923	5.41423	5.2003
622	Q91XA9	Chia	52003.3	67100.6	124089	174818	159400	42381.9	84380.5	78836.7	63491.2	23851.6	13468.1	6510.5	13673.3	12443.5	20511.5	14593.9	47618.8	4.82673	5.09374	5.24259	5.20249	4.62719	4.92625	4.89673	4.80272	4.37754	4.12934	3.81368	4.13591	4.09498	4.31202	4.1642	4.67779
623	Q9DBR7	Ppp1r12a	114996	386085	346605	340391	332204	535107	390410	476938	319613	370025	341446	325491	382104	303801	490781	375332	380059	5.58668	5.53984	5.53198	5.52141	5.72844	5.59152	5.67846	5.50463	5.56823	5.53332	5.51254	5.58218	5.48259	5.69089	5.57442	5.57985
624	Q7TSQ8	Pdpr	99230.2	28865.7	26181.5	31243.6	47493.3	29968	43714	51050.6	47006	47995.9	51351.2	27278.8	33129.9	39369.9	36303.9	48126	55196.5	4.4604	4.41801	4.49477	4.67664	4.47667	4.64063	4.70801	4.67216	4.68121	4.71056	4.43584	4.52023	4.59518	4.55997	4.68239	4.74192
625	P97477	Aurka	44772		260.2		275.4	316.7	118.9	160	85.1		92.3		314.6	291.6	353.1	219.9			2.41697		2.44154	2.50202	2.07882	2.20683	1.935		1.96988		2.49914	2.46627	2.54913	2.3442
626	Q569Z6	Thrap3	108178	192803	129032	164291	140662	209597	180195	183287	162489	196934	197200	190199	201050	186046	226384	186580	224215	5.28512	5.1107	5.21562	5.14818	5.32139	5.25574	5.26313	5.21083	5.29432	5.29491	5.27921	5.30331	5.26962	5.35485	5.27087	5.35067
627	Q3U0V1	Khsrp	76775.5	452123	398386	500962	462837	555248	490364	515470	481927	569272	598941	554417	708025	502819	740210	665684	650248	5.65526	5.60031	5.69981	5.66543	5.74449	5.69052	5.7122	5.68298	5.75532	5.77738	5.74384	5.85005	5.70141	5.86936	5.82327	5.81308
628	P23949	Zfp36l2	50069.7	234.9	175.4	179.8	161.8	316.7	219.1	330	158	272.9	201.8	241	189.4	211.2	274.5	293.4	218.5	2.37273	2.2465	2.2572	2.21165	2.50202	2.34262	2.51983	2.2014	2.43759	2.30707	2.38382	2.27967	2.32675	2.44012	2.46894	2.34143
629	Q9ESB3	Hrg	59162.8	71894.5	44915.6	57773	63507.9	52370.7	49718	50102.5	46574.9	52606.2	39583.8	67648.8	112970	54914.4	70864.5	83385	76242	4.8567	4.65241	4.76173	4.80283	4.7191	4.69652	4.69987	4.66816	4.72105	4.59753	4.83027	5.05297	4.73969	4.85043	4.92109	4.8822
630	Q3UZ39	Lrrfip1	79249.1	91047.8	87933.7	99766.7	73541	97658.2	110413	101041	92761.2	137566	148544	193309	215641	125754	191383	198593	201463	4.95927	4.94416	4.99899	4.86654	4.98971	5.04303	5.0045	4.96737	5.13852	5.17186	5.28625	5.33373	5.09953	5.28191	5.29797	5.3042
631	P48722	Hspa4l	94382.1	154111	160897	136556	135760	206403	162221	165461	148038	147643	153625	155332	174061	174970	219951	163423	181406	5.18784	5.20655	5.13531	5.13278	5.31472	5.21011	5.2187	5.17037	5.16922	5.18646	5.19126	5.2407	5.24297	5.34233	5.21332	5.25865
632	P35459	Ly6d	13395.5	45479.1	155274	112653	170030	226992	122437	177634	167798	96999.2	111656	103127	118071	108635	147771	154831	201528	4.65782	5.1911	5.05175	5.23053	5.35601	5.08792	5.24953	5.22479	4.98677	5.04789	5.01338	5.07215	5.03597	5.16959	5.18986	5.30434
633	Q69Z37	Samd9l	180203	31193.4	40172.1	31344.7	34560.5	35535	32212.6	24690.1	22211.8	38153.9	42134.4	24310.1	44083.3	28838.7	45814.6	49925.7	41756.6	4.49408	4.60394	4.49618	4.53859	4.55067	4.50804	4.39254	4.3466	4.58155	4.62465	4.3858	4.64428	4.45999	4.66101	4.69833	4.62074
634	P33622	Apoc3	10982.4	15222.3	34689.5	20130.8	22646.5	23277.4	18624.8	12813.2	11217.5	16237.1	7245.4	4551.9	19010.5	16891.2	20015.7	20104.8	5017	4.18251	4.54021	4.30388	4.35502	4.36695	4.27011	4.10769	4.04993	4.21054	3.86012	3.65829	4.27902	4.22769	4.30139	4.30332	3.70053
635	Q8C1Q6	Uqcc5	9746.39	15711.7	13612.2	20039.5	14659.3	21410.1	20222.5	16322.6	17471.3	20408.8	18107.5	16816.8	23657.6	16595.3	26134.9	25960.3	21707.5	4.19625	4.13396	4.30191	4.16614	4.33064	4.30586	4.21282	4.24235	4.30984	4.25788	4.22577	4.37399	4.22001	4.41724	4.41433	4.33663
636	Q8R3H7	Hs2st1	41813.1	48111.8	42145.1	50389.4	41750.9	28717.3	45932.7	33101.7	45136.6	38816.8	36957.6	45364.3	40484.2	41427.8	25534	24599	42033.1	4.68226	4.62476	4.70235	4.62068	4.45816	4.66213	4.51986	4.65454	4.58903	4.56772	4.65672	4.6073	4.6173	4.40714	4.39094	4.6236
637	Q9DCT6	Bap18	17996.5	36300.5	47319.7	57534.5	45596.6	49995.3	55890.1	55546.6	55328.7	49476.2	45445.8	50287.8	38881.5	47137.3	48086.9	41388.5	58090.1	4.55992	4.67505	4.75994	4.65894	4.69894	4.74734	4.74467	4.74296	4.69441	4.6575	4.70147	4.58975	4.67337	4.68204	4.61689	4.76411
638	Q9CY57	Chtop	26584.8	131815	118975	150168	126155	176622	161053	149226	126575	172671	204664	151841	193054	162404	212319	183839	211030	5.11997	5.07546	5.17658	5.10091	5.24705	5.20697	5.17385	5.10235	5.23722	5.31104	5.18139	5.28568	5.2106	5.32699	5.26444	5.32435
639	Q60738	Slc30a1	54716.2	24300.1	34362.7	29770.6	26600.3	39970.6	42045.5	33034.8	26321.7	29577.6	19900.2	28111.1	28400.2	28791.5	26273.3	24617.4	29817.6	4.38563	4.5361	4.4738	4.4249	4.60175	4.62373	4.51898	4.42033	4.47098	4.29888	4.44889	4.45334	4.45928	4.41953	4.39126	4.47449
640	Q9QX47	Son	265651	40258.3	37335	44514.6	41108.5	50372.1	46632.5	43268.4	42907.6	50003	55109.1	56622.6	61452.7	49367.5	65157.3	64603.2	60362.1	4.60487	4.57213	4.64851	4.61394	4.7022	4.6687	4.63618	4.63254	4.699	4.74123	4.753	4.78855	4.69345	4.81397	4.81026	4.78077
641	Q8CC88	Vwa8	213421	228598	238688	211957	213635	216001	204991	184956	195422	209066	195545	210796	182636	183852	193985	210361	170324	5.35907	5.37783	5.32625	5.32967	5.33446	5.31174	5.26707	5.29098	5.32028	5.29125	5.32387	5.26159	5.26447	5.28777	5.32297	5.23128
642	Q5SUF2	Luc7l3	51450.1	70187.7	86314.7	75162.9	85069.2	94059.9	103549	84254.5	81205.6	96453.8	93937.4	77881.1	99590.5	99099.1	97600.9	93279.9	89527.3	4.84627	4.93609	4.87601	4.92978	4.97341	5.01515	4.9256	4.90959	4.98432	4.97284	4.89144	4.99822	4.99607	4.98946	4.96979	4.95196
643	Q80TB8	Vat1l	45817.3	45423.9	30818.8	43412.7	38386.8	31019.7	40791.1	33252.7	23845.6	22978.9	35193.1	20670.4	23843.8	37762.5	32169.5	20745.2	19413.6	4.65729	4.48883	4.63763	4.58419	4.49165	4.61058	4.52184	4.37743	4.36135	4.54647	4.31537	4.37739	4.57707	4.50746	4.31694	4.28813
644	Q9CWR1	Wdr73	40856.1	3254.4	5647.2	6957.8	6512.2	7159.5	6714.8	7990.3	6161.9	6059.6	7447.4	6480.4	6917.4	6905.7	8269.4	7091.1	4068	3.5126	3.75191	3.84253	3.81379	3.85494	3.8271	3.90262	3.78979	3.78252	3.87206	3.81167	3.84001	3.83927	3.91753	3.85077	3.60949
645	Q3UHN9	Ndst1	100726	5138.2	4695.9	4756.4	4581.2	3357.9	4142.8	4045.9	5105.9	4202.7	3604.8	3076.9	3841.3	2955.9	3684	4343.8	3986.4	3.7109	3.67181	3.67737	3.66107	3.5262	3.6174	3.60712	3.70816	3.62363	3.557	3.48825	3.58459	3.47084	3.56644	3.63797	3.60069
646	Q9WTK3	Gpaa1	67948.7	71410.6	72133.1	64522.7	70598.9	67491.2	58221.9	61079.7	63932.2	64320.8	60578	61527.7	63739.4	65372.6	63373.5	64432.7	57931.7	4.85377	4.85814	4.80972	4.8488	4.82925	4.76509	4.7859	4.80573	4.80836	4.78232	4.78908	4.80441	4.8154	4.80191	4.80911	4.76292
647	Q6L8S8	B4galnt3	113509	7.9	252.4	3.1	2.7	19.7	82.6	246.1			114.9				6.6	79	7.4	0.94939	2.40381	0.612784	0.568202	1.31597	1.92221	2.39287			2.06408				0.880814	1.90309	0.924279
648	Q9JIX8	Acin1	150719	105451	93007	111880	100140	130702	121616	111849	102549	128273	135262	121706	142066	123638	150403	147185	147966	5.02305	4.96852	5.04876	5.00061	5.11628	5.08499	5.04863	5.01094	5.10814	5.13118	5.08532	5.15249	5.09215	5.17726	5.16787	5.17016
649	Q9D7Z6	Clca1	100071	3.97556e+06	8.06715e+06	4.26254e+06	2.61572e+06	4.11527e+06	4.80095e+06	4504575	3.82388e+06	1.16961e+07	3.10839e+07	1.55931e+07	14983546	6.00883e+06	1.02899e+07	1.49342e+07	4.09809e+07	6.5994	6.90672	6.62967	6.41759	6.6144	6.68133	6.65365	6.5825	7.06804	7.49254	7.19293	7.17561	6.77879	7.01241	7.17418	7.61258
650	Q9D2N4	Dtna	84067.2	33170.9	26315.3	29548.4	24785.4	30671.5	30254.6	38446.3	32144.2	22741.1	22201	22937.8	19972.1	25944.1	26390.1	17711.4	21744.1	4.52077	4.42022	4.47055	4.39421	4.48675	4.48081	4.58487	4.50712	4.35683	4.34639	4.36057	4.30045	4.41406	4.42146	4.24828	4.33736
651	P15306	Thbd	61867.6	49675.1	53284	43245.6	45280	52650.6	44248.3	30699.6	14068.8	37802.6	44384.8	30559.7	31109.4	27280.9	43803.3	41604.8	41549.9	4.69615	4.7266	4.63595	4.65592	4.72141	4.64591	4.48715	4.14829	4.57753	4.64724	4.48516	4.49291	4.43587	4.64152	4.61915	4.61858
652	P15327	Bpgm	29978.2	152880	193590	165951	175077	164059	237520	229773	184942	226682	238415	192448	204217	174598	228227	228982	170954	5.18435	5.28688	5.21998	5.24323	5.215	5.3757	5.3613	5.26704	5.35542	5.37734	5.28431	5.31009	5.24204	5.35837	5.3598	5.23288
653	P50543	S100a11	11082.7	924153	752571	763478	619411	659098	743157	624812	559645	1.04951e+06	1.2108e+06	860384	1.2613e+06	1.08641e+06	1.27741e+06	1.2369e+06	1.20622e+06	5.96574	5.87655	5.8828	5.79198	5.81895	5.87108	5.79575	5.74791	6.02099	6.08307	5.93469	6.10082	6.03599	6.10633	6.09234	6.08143
654	Q923B6	Steap4	52994.1	1298		3846	2540.5		617.7	892.8	2651.3	971.4	702.5	3805.1	3814	4332.9	185.6	2207.1	3989.7	3.11361		3.58512	3.40509		2.79148	2.95124	3.42362	2.98784	2.84726	3.58048	3.58149	3.63688	2.27091	3.34402	3.60105
655	Q60805	Mertk	110157	4038.2	9748.7	6194.8	4597.3	9301.6	9021.3	6552.1	6876.5	3806.9	4277.4	5387.8	1943.6	3342.8	4097.3	4108.8	2504	3.6063	3.98899	3.7921	3.6626	3.9686	3.95532	3.81645	3.83743	3.58069	3.63128	3.73149	3.28883	3.52424	3.6126	3.61382	3.39881
656	Q6PEE2	Ctif	67831	7041.7	8087.3	7467.1	6113.7	5762.9	6534.7	6014.1	6805.8	7822	3891.2	9409.3	6156.7	7644.6	4145.4	6189.3	4699.5	3.84774	3.90786	3.87321	3.78638	3.76072	3.81529	3.77924	3.83294	3.89337	3.5902	3.9736	3.78942	3.88341	3.61767	3.79171	3.67214
657	P21300	Akr1b7	35988.4	175762	273779	185432	241859	487440	220451	233489	280964	224606	219022	108805	181314	200555	287027	309884	181351	5.24493	5.4374	5.26819	5.38356	5.68792	5.34331	5.36827	5.44865	5.35142	5.34049	5.03665	5.25843	5.30224	5.45792	5.4912	5.25852
658	Q60864	Stip1	62582.1	1195730	1.04429e+06	1.12569e+06	1.16654e+06	1.32146e+06	1.3207e+06	1.2291e+06	1.16994e+06	1.41927e+06	1.36926e+06	1.52457e+06	1.58357e+06	1.43959e+06	1.61204e+06	1.38094e+06	1.55123e+06	6.07763	6.01882	6.05142	6.0669	6.12105	6.12081	6.08959	6.06816	6.15207	6.13649	6.18315	6.19964	6.15824	6.20738	6.14017	6.19068
659	Q91ZW2	Pofut1	44688.5	345991	247321	290902	296194	256582	228939	294822	233086	253643	229289	284230	265514	207423	240011	235836	188633	5.53907	5.39326	5.46375	5.47158	5.40923	5.35972	5.46956	5.36752	5.40422	5.36038	5.45367	5.42409	5.31686	5.38023	5.37261	5.27562
660	Q3TRM8	Hk3	100101	5319.8	8987.3	11545.8	8895	7422.1	6133.1	5951.3	6785.7	7109.3	14709.6	4879.7	10072.7	8630.1	8926.1	8942.2	12575.7	3.72598	3.95368	4.06246	3.94919	3.87059	3.78775	3.77468	3.83166	3.85189	4.16763	3.68848	4.00319	3.93607	3.95071	3.95149	4.09957
661	P04441	Cd74	31557.4	156558	165468	243875	236587	240504	219291	273910	223357	266009	386832	137291	315994	175176	374661	268742	275355	5.19468	5.21872	5.38717	5.37399	5.38112	5.34102	5.43761	5.349	5.4249	5.58752	5.13764	5.49968	5.24348	5.57364	5.42934	5.43989
662	B2RWS6	Ep300	263305	1051.3	1045.1	296.5	1151.5	1759.6	1023	1213	1129.7	1222.1	3046.4	810.5	3660.8	993.6	3810.9	3210.6	3952.9	3.02214	3.01957	2.47349	3.06164	3.24566	3.0103	3.08422	3.05335	3.08746	3.48393	2.90929	3.56369	2.99765	3.58114	3.50672	3.59703
663	P51880	Fabp7	14893	9094.7		7435.9	8748.3	3940.4	6492.6	8563.5		5519.8	4690.6		6576.6		5786.1	6252.2	6731.5	3.95884		3.87139	3.94197	3.59565	3.81249	3.9327		3.742	3.67132		3.81807		3.76246	3.7961	3.82818
664	Q9D1T5	Prr15	13655	40932.9	16522.5	48302.5	40077.5	84134.9	76188.5	37008.5	34613.4	73809.3	47450.4	49525.2	64478.3	52071.3	82907.5	100281	60264	4.61208	4.2181	4.68398	4.60291	4.92498	4.8819	4.56831	4.53926	4.86812	4.67625	4.69484	4.80942	4.71661	4.9186	5.00122	4.78007
665	Q9JHC9	Elf2	63202.8	4732.9	2519.8	1546.7	4027.3	4078.3	3706.9	4979	4133.2	3494.4	4276.3	4508.5	3076.1	4112.5	3515.5	1983.2	684.2	3.67522	3.40154	3.18969	3.60512	3.61059	3.56913	3.69723	3.61639	3.5435	3.63117	3.65413	3.48814	3.61421	3.54611	3.29759	2.83582
666	Q9Z0H4-2	Celf2	55409.9	53871.7	64283.4	58624.1	55818.9	67091.5	100585	77776.1	51108.6	66483.4	68293.5	59094.3	69828.1	66419.6	70266.6	60161.5	68024.9	4.73137	4.80811	4.76808	4.74679	4.82667	5.00254	4.89085	4.7085	4.82272	4.83439	4.77155	4.84404	4.8223	4.84676	4.77933	4.83267
667	A0A2I3BQ98	Kbtbd6	54554.2	28.2	83.3	89.7	111.3	123.5		98.7	123.6	85.8	34.6				29.5			1.46538	1.92583	1.95761	2.05038	2.09517		1.9987	2.09552	1.93852	1.55145				1.4843
668	P06330		12934.3	596412	1039920	1704692	1.67387e+06	1.98056e+06	1.17599e+06	1.75614e+06	1.97675e+06	991422	2.22772e+06	1.01637e+06	2.38224e+06	986711	2.59181e+06	1.13077e+06	2.90194e+06	5.77555	6.017	6.23165	6.22372	6.29679	6.0704	6.24456	6.29595	5.99626	6.34786	6.00705	6.37699	5.99419	6.4136	6.05337	6.46269
669	Q8QZX2	Haus3	66308.4	2145	1333.9	2244.4	1707.2	1367.4	1435.7	1552.2	1669.5	1562.2	1507.6	2868.5	1707.2	2917.4	1727.2	1501.2	2173.6	3.33163	3.12545	3.35129	3.23254	3.13621	3.15737	3.19123	3.22285	3.19401	3.17857	3.45781	3.23254	3.46514	3.23759	3.17673	3.33738
670	Q9JLQ2	Git2	78766	25880.9	23897.7	35972.5	21889.2	38591.3	31490.1	24834.4	39178.3	32443.9	28920.7	35698.1	22166.6	36298.7	29073.2	34255.2	24530.4	4.413	4.37837	4.55598	4.34025	4.5865	4.49819	4.39507	4.59306	4.51115	4.46122	4.55266	4.34572	4.5599	4.46351	4.53474	4.38972
671	O89017	Lgmn	49373	78237	107237	87300.8	77453.3	77273	85656.5	74546.7	53506.1	103995	178635	136701	121437	106301	134530	110908	141238	4.89342	5.03035	4.94102	4.88905	4.88803	4.93277	4.87243	4.72841	5.01702	5.25197	5.13577	5.08436	5.02654	5.12882	5.04497	5.14995
672	Q3UH06	Rreb1	184154	3060.8	2754.1	3696.1	3468.1	5112	3883.3	4045.2	2944.8	4299.6	5050.1	3893	3461.6	3818.3	5219.1	5470.6	4671.7	3.48598	3.44014	3.56786	3.54022	3.70868	3.58931	3.60705	3.4692	3.63353	3.70339	3.5904	3.5394	3.58198	3.71768	3.73811	3.66957
673	Q8BHY8	Snx14	111865	8955.7	6595.3	10760.2	7449.1	6410	8256.3	6728.9	6261.8	7296.7	5620.4	10069.3	7571	10089.9	6098.2	9247.5	7482.6	3.95215	3.8193	4.03186	3.87216	3.80693	3.91684	3.82801	3.79677	3.86319	3.74984	4.00304	3.87921	4.00393	3.78527	3.96607	3.87411
674	Q9JJW0	Pxmp4	24196.2	11317.1	19985.3	10208.3	7980.6	11682.1	9031.1	7528.1	6341.5	9180.3	10804.5	5336.4	7097.4	8217.2	12596.8	13173.7	9599.9	4.05377	4.30073	4.009	3.90209	4.06756	3.95579	3.87674	3.80226	3.9629	4.03364	3.72733	3.85116	3.91478	4.10029	4.11974	3.98231
675	Q08274	Dmwd	69816.4	1242.3	2142.3	1633.6	2559.2	2014.9	2744.2		2614.4	1217.7	1026.6	1466.2	621.3	1174.4	1822.2	1786.9	2612.8	3.09458	3.33108	3.21341	3.40827	3.30447	3.43857		3.41754	3.0859	3.01182	3.16649	2.794	3.07019	3.26083	3.25234	3.41727
676	Q91XU0	Wrnip1	71793.8	24357.8	14388.3	21090.9	17194	25160.4	21407.7	23086.4	21409.4	22122.7	20109.4	17685	25045.3	23779.6	27957.4	25042.1	25433.9	4.38666	4.15804	4.32412	4.2354	4.40073	4.33059	4.36338	4.33062	4.34486	4.30342	4.24763	4.39874	4.37622	4.44651	4.39869	4.40543
677	P35951	Ldlr	94947.3	87540.2	122631	105354	87500.5	101180	85045.7	85234.8	59985.8	131716	130912	102419	139343	135729	173307	169121	120308	4.94221	5.0886	5.02266	4.94202	5.0051	4.92966	4.93062	4.77806	5.11964	5.11698	5.01038	5.14409	5.13268	5.23882	5.2282	5.0803
678	P06728	Apoa4	45029	1.59897e+06	1.72449e+06	1.2531e+06	1.88136e+06	1.66338e+06	1.34799e+06	1.01325e+06	1.28902e+06	1.89899e+06	1.79813e+06	2.0819e+06	4.49292e+06	1884357	3.89277e+06	4.01233e+06	3.39282e+06	6.20384	6.23666	6.09798	6.27447	6.22099	6.12969	6.00572	6.11026	6.27852	6.25482	6.31846	6.65253	6.27516	6.59026	6.6034	6.53056
679	Q9EQU5-2	Set	32105	92993.9	87689.7	111018	109315	115804	111385	101870	129880	119316	124880	88232.2	116924	119882	132143	106140	132634	4.96846	4.94295	5.0454	5.03868	5.06373	5.04683	5.00805	5.11354	5.0767	5.0965	4.94563	5.06791	5.07876	5.12105	5.02588	5.12266
680	P16014	Chgb	77968.9	59412.2	54800.4	58988.3	38306.8	81429.4	77635.3	73780.1	43554.6	74685.6	60628.2	53338.9	54106.9	49215.9	81275.5	86506.8	60015.2	4.77388	4.73879	4.77077	4.58329	4.91079	4.89006	4.86795	4.63904	4.87324	4.78268	4.72705	4.73326	4.69211	4.90996	4.93706	4.77827
681	Q8BMG8	Slc25a32	35048.7	53141.2	53184.6	57925.2	51203.9	48628.3	45812.2	53431.9	45855.2	39723.2	48238.1	34741.4	29597.8	45486	34914.5	36904.2	34046.2	4.72544	4.72579	4.76288	4.70931	4.6869	4.66099	4.72781	4.6614	4.59906	4.6834	4.54086	4.47127	4.65789	4.54302	4.56709	4.53208
682	Q9D6K7	Ttc33	29371.1	2687.8	1955	3154	2826.6	5492.1	3009.4	3548.5	2446.4	5331.3	5588.2	2471.6	4784.1	2971.8	8842.3	4537.6	3765.4	3.42956	3.29137	3.499	3.45142	3.73982	3.47862	3.55017	3.3887	3.72691	3.74735	3.39315	3.67989	3.47317	3.94661	3.65692	3.57593
683	Q8C0J2	Atg16l1	68171.9	14752.4	28575.1	16664.1	18110.2	24833.7	21792.3	21584.1	26360.6	17035.8	21446	14041.6	18772.2	24073.4	20391.1	17033	30454.4	4.16889	4.456	4.22181	4.25795	4.39506	4.33832	4.33415	4.42097	4.23139	4.33137	4.14745	4.27354	4.38156	4.30946	4.23132	4.48366
684	P48441	Idua	71254.4	5332	7271	5867.7	7021.9	4897.5	5837.3	6431.3	4177.9	5065.5	7888.3	5159.3	4595.1	4912.4	4699.5	3608.2	6860.8	3.72697	3.86165	3.76854	3.84652	3.69006	3.76629	3.80837	3.62106	3.70471	3.89704	3.71267	3.66239	3.69138	3.67214	3.55741	3.83644
685	Q91WE4		8035.62	22315.8	21376.2	22600	23380.7	15815.7	23350.6	17011.5	21626.8	18647.4	15066.7	18823	15170.2	18572.3	17402.3	12681.2	15201.3	4.34863	4.32995	4.35413	4.36888	4.19912	4.36832	4.23077	4.33501	4.27064	4.17805	4.27471	4.18102	4.26889	4.24063	4.10319	4.18191
686	Q8R0J8	Idnk	19981.3	44211.6	44222.1	28462.6	39174.6	37242.5	35070.6	29442.2	11314.8	35673.6	22708.4	32625.3	21860	25818.4	27945.9	29730.3	2005	4.64555	4.64565	4.45429	4.59302	4.57105	4.54496	4.46899	4.05369	4.55236	4.35621	4.51357	4.33967	4.41195	4.44633	4.47321	3.30233
687	Q9CWY3	Setd6	52960.3	4624.5	1938.9	3546.9	4102.9	2212.9	3122.5	2589.7	2293	2473.8	2924.6	3613.6	3406.6	3241.9	4782.3	3074.6	2966	3.66516	3.28778	3.54997	3.6132	3.34516	3.49464	3.41342	3.36059	3.39354	3.46621	3.55806	3.53245	3.51093	3.67973	3.48793	3.47232
688	Q8BP92	Rcn2	37270.8	79841.5	80237.8	67246.9	52688.1	71481.7	99106	92172.7	74404.4	91112	78229.8	86756.7	73027.5	80146.2	89367.4	80614.7	80044.5	4.90223	4.90438	4.82768	4.72172	4.8542	4.9961	4.96461	4.8716	4.95958	4.89338	4.93831	4.86349	4.90389	4.95118	4.90642	4.90334
689	Q8VEJ9	Vps4a	48906.9	69710.7	60560.4	65928.3	67663.9	65575.7	99616.3	61396.4	127222	101200	64232.6	70619.2	102141	71097.8	55350.1	79252.3	80211.6	4.84331	4.7822	4.81908	4.83036	4.81675	4.99833	4.78815	5.10457	5.00519	4.80776	4.84893	5.00921	4.85186	4.74313	4.89902	4.90424
690	A2AWR3	Gpr155	96347.2	3883.6	6487.5	3840.7	10649.5	5351.7	4511.7	3346.1	2659.3	1078.6	2337	1289.8	423	768.7	632.9	1925.9	454.8	3.58935	3.81214	3.58452	4.02737	3.72857	3.65444	3.52467	3.42493	3.03326	3.36884	3.11086	2.62737	2.88632	2.80202	3.28486	2.65877
691	P04117	Fabp4	14649.9	5.47557e+06	3.72439e+06	5.28431e+06	5.43522e+06	2.66521e+06	5.35002e+06	3.79935e+06	4.09091e+06	3.24788e+06	2.8372e+06	4.41108e+06	2.85521e+06	3.35311e+06	2.05944e+06	1988659	3.33018e+06	6.73843	6.57105	6.72299	6.73522	6.42573	6.72836	6.57971	6.61182	6.5116	6.45289	6.64455	6.45564	6.52545	6.31375	6.29856	6.52247
692	Q6PDE7	Ggt6	51466.7	9790.9	6624.2	8489.5	6900	10420.2	1684.7	8907.9	1204.3	8185.4	7748.4	7176.4	6867.3	7466.1	7383.5	9181.1	3304	3.99087	3.8212	3.92893	3.83891	4.01792	3.22678	3.94982	3.0811	3.91309	3.88927	3.85597	3.83685	3.87315	3.86832	3.96294	3.51917
693	Q921E2	Rab31	21331.5	18114.2	51734	38518.8	45236.3	60310.9	57684.5	39144.2	48094	48769.2	45537.3	28476.9	34326.2	36219.2	65463.3	54750	72718.8	4.25804	4.71378	4.58568	4.6555	4.7804	4.76107	4.59268	4.6821	4.68815	4.65838	4.45451	4.53564	4.55895	4.816	4.73839	4.86165
694	P97366	Evi5	92942.8		453.4	428.8	524.7	568.5	622.2	661.6	434	492.3	587.9	731.3	540.7	659.6	494.7	472.8	446.6		2.65744	2.63327	2.72074	2.75549	2.79463	2.82125	2.63849	2.69311	2.77004	2.86469	2.73376	2.81994	2.69522	2.6756	2.65089
695	P15307	Rel	64960.1	16669.6	14003.3	15844.1	19003.8	16947.2	12652.8	15048.2	10185.9	16272.1	14938	12730.4	16513.6	8911	16565.3	15984.8	18906.7	4.22195	4.14626	4.19989	4.27886	4.22912	4.10222	4.17751	4.00804	4.21147	4.17432	4.10488	4.21787	3.94998	4.21923	4.20373	4.27664
696	P17717	Ugt2b17	60856	187760	513318	156306	104683	207501	131175	91764.5	70006.7	103522	85351.5	27156.1	30329.1	80485.5	73792.8	81889.8	8531.2	5.27361	5.71039	5.19398	5.01988	5.31702	5.11785	4.96268	4.84515	5.01504	4.93122	4.43388	4.48187	4.90572	4.86802	4.91324	3.93106
697	Q5NCC3	Trim41	71818	104.3	92.5	76	108.1	124			108.6	139.2	103.6	108.7	147.3	148.8	119.7	135.6	110.8	2.02243	1.97081	1.88649	2.03782	2.09691			2.03981	2.14675	2.01953	2.04021	2.17114	2.17551	2.08171	2.13545	2.04844
698	Q9WTL7	Lypla2	24794	357674	322801	314594	272748	232694	302453	290406	279238	308229	284553	379325	259301	296499	251430	286726	261176	5.55349	5.50894	5.49775	5.43576	5.36679	5.48066	5.46301	5.44598	5.48887	5.45416	5.57901	5.41381	5.47202	5.40042	5.45747	5.41693
699	Q5NCR9	Nsrp1	63798.9	2938.8	2382.8	3358.3	477.5	3754.4	3415	3074.9	3205.8	3778.8	3699.6	5462.7	5261.3	3607.1	3972.3	4285.3	5506.4	3.46832	3.37727	3.52625	2.67988	3.57466	3.53352	3.48797	3.50607	3.57747	3.56827	3.73749	3.72118	3.55728	3.59915	3.63208	3.74095
700	P70261	Pald1	96739.9	8862.1	10333.9	10078.1	9474.7	8395.6	6167.9	11506.5	5986.1	5247.1	11453.4	10120.9	10872.1	9026.1	9802.7	9903	11422.4	3.94759	4.01431	4.00342	3.97661	3.9241	3.79021	4.06098	3.77722	3.72	4.05897	4.00526	4.03635	3.95555	3.99139	3.99581	4.0578
701	Q9CQ86	Mien1	12295	143075	196873	164549	164766	132907	149663	134402	163775	129734	104750	115061	111100	103481	91489.7	101526	146133	5.15557	5.29419	5.2163	5.21687	5.12355	5.17512	5.12841	5.21425	5.11306	5.02016	5.06093	5.04572	5.01486	4.96138	5.00658	5.16475
702	O55100	Syngr1	25652.8	32220.3	31571.1	32228.9	30207.2	25815.7	29027.1	30745.8	28551.7	20043.7	23159.4	22168.6	14360	22239	15816.5	9327.3	19056.5	4.50814	4.4993	4.50826	4.48012	4.4119	4.46282	4.4878	4.45565	4.302	4.36475	4.34576	4.15718	4.34713	4.19914	3.9698	4.28007
703	Q2VLH6	Cd163	120921	14917.5	11756.2	10962.7	10822.9	6680	11269.4	11048.5	10769.4	9433.1	14118.4	21512	14384.4	10137.1	2521.6	4438.1	42544.7	4.17373	4.0703	4.03996	4.03438	3.82484	4.05194	4.04334	4.03223	3.9747	4.14982	4.3327	4.15792	4.00596	3.40185	3.64729	4.62886
704	Q8R3N6	Thoc1	75436	50813.9	43105.4	48944.4	53581.6	49168.3	43959.4	40487.4	39988.9	44814.5	49517	57444.9	50491.4	44799.6	55383.7	50483.5	62426.2	4.70599	4.63454	4.68971	4.72902	4.69169	4.64306	4.60733	4.60195	4.65143	4.69476	4.75926	4.70323	4.65128	4.74339	4.70316	4.79537
705	P32883	Kras	21655.8	122788	111516	103598	112754	99306.8	111977	104462	74325.6	100111	121806	83645.4	93593.2	97783.9	117166	107021	105871	5.08916	5.04734	5.01536	5.05214	4.99698	5.04913	5.01896	4.87114	5.00049	5.08567	4.92245	4.97125	4.99027	5.0688	5.02947	5.02478
706	Q8BVA2	Tmem222	23179.9	9605.4	9548.9	10864.1	10814.8	8328.3	8340.7	8835.6	10638.3	9207.9	9894.9	13306.5	10831.6	11786.1	8064.6	7204.4	9675.9	3.98256	3.98	4.03603	4.03406	3.92061	3.92125	3.94629	4.02691	3.96421	3.99546	4.1241	4.03473	4.07141	3.90664	3.85766	3.98574
707	Q8R2R3	Aagab	34510.5	33041.1	29523.7	25446.5	29752.2	30885.9	31169.2	35945.2	35008.9	32356.1	27576.4	24553.9	26901.8	31653.2	19824.9	31786.3	33255.7	4.51907	4.47019	4.40565	4.47353	4.48977	4.49374	4.55565	4.54419	4.50997	4.44055	4.39014	4.4298	4.50043	4.29723	4.50225	4.52188
708	Q9R0L6	Pcm1	228847	3682.3	4042	4357.5	2956.2	6689.5	6494.3	2935.4	4737.6	6469.5	6322.3	5284.7	7730.1	5534.1	8324	8043.8	7269	3.56624	3.6067	3.63934	3.47088	3.82546	3.8126	3.46782	3.67565	3.81094	3.80094	3.7231	3.88824	3.74313	3.92038	3.90552	3.86153
709	Q3TLE4	Taf15	54960.1	335157	316018	368239	328522	403653	399931	351780	350382	425061	444734	382972	497521	393026	498348	476611	479961	5.52525	5.49971	5.56613	5.51657	5.60601	5.60199	5.54627	5.54454	5.62845	5.6481	5.58317	5.69681	5.59442	5.69753	5.67816	5.68121
710	Q3U276	Sdhaf1	13141.8	5274.2		5859.3	3697.9	3397.7	4822	4251.2	2952.1	3003.4	2789.1	5184.8	2575.2	3704.3	2474.3	2124.8	3253.2	3.72224		3.76792	3.56807	3.53131	3.68332	3.62861	3.47028	3.47776	3.44562	3.71482	3.41098	3.56882	3.39363	3.32752	3.51244
711	Q922S4-2	Pde2a	103288	184638	203674	155820	158042	12661.2	154650	165850	113257	142653	163072	141217	74327.7	105690	106493	117292	91844.5	5.26632	5.30894	5.19263	5.19878	4.10251	5.18935	5.21972	5.05407	5.15428	5.21238	5.14989	4.87116	5.02404	5.02733	5.06927	4.96306
712	Q9QYC7	Ggcx	87194.7	8826.4	6264.9	7148.7	6823.7	3837	6893.8	8357.8	1337.6	6948.5	8062.7	8945	7191.6	7262.2	6672.1	6463	6415.8	3.94583	3.79698	3.85429	3.83408	3.5841	3.83852	3.92214	3.12665	3.84195	3.90653	3.95163	3.85689	3.86113	3.82433	3.8105	3.80732
713	Q8CIM3	D2hgdh	58575.6	1259.8	899.4	1456.2	1780.7	1810.5	1478.7	1337.7	2350.2	1116.8	1257.9		967.1	1028.2	598.6	877.9	1205.5	3.10065	2.95444	3.16352	3.25083	3.25804	3.17017	3.12668	3.37129	3.04836	3.09999		2.98592	3.0125	2.77786	2.94394	3.08153
714	P97742	Cpt1a	88251.5	849107	1.20847e+06	853318	922082	839243	819365	756536	870044	888916	830703	773138	988024	906130	982697	975846	958224	5.92896	6.08224	5.93111	5.96477	5.92389	5.91348	5.87883	5.93954	5.94886	5.91945	5.88826	5.99477	5.95719	5.99242	5.98938	5.98147
715	Q9D820	Prorsd1	18861.7	22827.6	18328.9	16357.3	14089.2	11305.1	13590.1	19228.6	13846.7	13538.3	10076.1	29600.1	10401.9	11875.1	10388.5	9803.1	15308.6	4.35848	4.26316	4.21374	4.14892	4.05331	4.13325	4.28397	4.14138	4.1316	4.00334	4.47131	4.01715	4.07467	4.01659	3.99141	4.18496
716	P01878		36875.9	3.85019e+06	1.15091e+07	8.79089e+06	1.18198e+07	1.65398e+07	7.61798e+06	1.27722e+07	1.53149e+07	6.70972e+06	6.7017e+06	4.81553e+06	3.38623e+06	5.84795e+06	7.96347e+06	8.8757e+06	1.12937e+07	6.58548	7.06104	6.94403	7.07261	7.21853	6.88184	7.10627	7.18511	6.8267	6.82618	6.68264	6.52972	6.767	6.9011	6.9482	7.05283
717	P39039	Mbl1	25396	9937.1	8582	13125.8	7279.6	10188.2	6073.1	6994.3	7404.9	13581.5	8823.2	8039.4	12340.2	16120	11853.3	10466.1	7051.8	3.9973	3.93364	4.11816	3.86217	4.00814	3.78348	3.84481	3.86958	4.13298	3.94568	3.90528	4.09136	4.20739	4.07388	4.01983	3.84836
718	Q9CPW3	Mrpl54	15421.8	94311.7	81793.6	79154.4	72059.9	103641	81898.1	89173.4	98945	91300.7	87566.8	90964.1	79389.8	81824.2	116568	98930.8	66398.8	4.97457	4.91272	4.89848	4.8577	5.01554	4.91328	4.95024	4.9954	4.96048	4.94234	4.95887	4.89977	4.91289	5.06658	4.99534	4.82217
719	Q9WTK5	Nfkb2	96832.3	38978.7	40026.2	37983.6	33913.8	63621.8	44338.7	70667.1	29945.2	41923.1	49894.5	39248.8	54331.8	37454.7	61368.3	53898.7	70960.6	4.59084	4.60236	4.57961	4.53039	4.80361	4.64679	4.84922	4.47634	4.62246	4.69806	4.59384	4.73506	4.57352	4.78795	4.73159	4.85102
720	Q9CQU0	Txndc12	19048.5	647692	559586	542109	419715	434209	502632	521510	237585	528507	642440	507454	372708	397922	411693	462512	354665	5.81137	5.74787	5.73409	5.62296	5.6377	5.70125	5.71726	5.37582	5.72305	5.80783	5.7054	5.57137	5.5998	5.61457	5.66512	5.54982
721	P12960	Cntn1	113388	4408.5	5196.1	4828.3	5610.1	3569.2	4788.7	5280.4	3286.5	2593.1	2878.8	1918.3	618.1	1653.3	2163.6	1276.1	1755.8	3.64439	3.71576	3.68388	3.74905	3.55269	3.68031	3.72275	3.51687	3.41399	3.45936	3.28314	2.79176	3.21861	3.33538	3.10622	3.24472
722	Q8BH75	Rnf41	35891.1		481.7	307.1		301.1	243.6				308.2	198.4		293.2	337.2	408	311.7		2.68368	2.48869		2.48015	2.38846				2.49024	2.29973		2.46864	2.52917	2.61172	2.49513
723	Q9R092	Hsd17b6	36102.6	116996	254860	102222	124249	143651	100870	62546.4	100172	80479.2	41272.7	42118	8166.2	50850.1	50447	64281.7	15393.4	5.06818	5.4063	5.00955	5.0943	5.15731	5.00377	4.79621	5.00075	4.90569	4.61567	4.62448	3.91207	4.7063	4.70284	4.80809	4.18736
724	O08582	Gtpbp1	72300.7	157798	212528	202111	200884	170680	164565	169158	174489	155028	151640	143784	162019	168084	193886	165020	170243	5.19811	5.32742	5.30559	5.30295	5.23218	5.21634	5.22829	5.24177	5.19041	5.18082	5.15771	5.20957	5.22553	5.28755	5.21754	5.23107
725	Q9JL35	Hmgn5	45343.7	113881	112737	129808	88704.1	136345	146619	145248	102217	136140	143421	126645	142616	111838	179489	162913	148740	5.05646	5.05207	5.1133	4.94795	5.13464	5.16619	5.16211	5.00953	5.13399	5.15661	5.10259	5.15417	5.04859	5.25404	5.21196	5.17243
726	Q6ZQ03	Fnbp4	111245	2759.2	4182.2	5010.7	4322.1	5902.4	4925.1	4575.3	4307.6	4836.5	5905.6	5014.3	5927.5	4923.5	6410.5	5562.9	6519.9	3.44094	3.62151	3.69999	3.6358	3.7711	3.6925	3.66051	3.63434	3.68462	3.77134	3.7003	3.77294	3.69236	3.80696	3.74538	3.81431
727	Q8BUG2	Cndp1	55090		196.5			319.4													2.29557			2.50569
728	Q61070	Ei24	38932.7	54312.8	61352.7	78615.9	74217.5	77395.8	75307.2	76660.6	76551.8	71031.1	54760.8	64949.8	55457	71493.1	34008.4	52736.7	62697.1	4.73491	4.78784	4.89552	4.87051	4.88872	4.87684	4.88458	4.88396	4.85145	4.73848	4.81258	4.74396	4.85427	4.5316	4.72212	4.79725
729	Q8BFT2	Haus4	42196.6	2432.1	2741.8	1610.5	2127.6	3007.6	2239.8	2538.6	2886.4	2683.1	2865.4	1412.2	3238.5	3225.3	4820.9	3479.9	3418.2	3.38616	3.43819	3.20723	3.32809	3.47836	3.3504	3.40477	3.46051	3.4288	3.45734	3.1502	3.51048	3.5087	3.68322	3.54169	3.53392
730	Q505F1	Nr2c1	65475.9	734.8	511.3	734.7	550.5	830.7	732.5		697	706	610.2		610.9	697.7	760.8	750.8		2.86676	2.70952	2.8667	2.74155	2.91997	2.8654		2.84386	2.84942	2.78618		2.78668	2.84429	2.88184	2.8761
731	Q8BLR5	Psd4	112733	786.7	782.3	668.4	935.8		639.8	672.8		763.4	1462.6	694.3	1358.5	699.2	1194.6	1221.2	1172.8	2.89636	2.89393	2.82569	2.97165		2.80672	2.82853		2.88332	3.16542	2.84217	3.13338	2.84522	3.07759	3.08714	3.06959
732	Q80ZJ6	Zer1	89075.7	4610.3	6874.1	6364.1	5662.1	6344.7	6808.5	7370.3	6492.9	4483.1	6572.5	5171.1	5005.1	4286.9	5122.1	5252.7	5766.7	3.66382	3.83728	3.80381	3.75305	3.80248	3.83312	3.86754	3.81251	3.65168	3.8178	3.71367	3.6995	3.63224	3.70953	3.72047	3.761
733	Q9DBS9	Osbpl3	96965.9	35953.8	37992.8	34481.4	37712.9	37563.9	28602.5	16371.2	35512.5	37223.1	21094.8	41992.2	32974.9	32092.4	25540	25676.3	32297.7	4.55576	4.57971	4.5376	4.5765	4.57478	4.45642	4.21411	4.55039	4.57082	4.3242	4.62318	4.5182	4.50642	4.40724	4.40955	4.50919
734	Q8BKX6	Smg1	409769	5775.7	7093.6	6266.5	6679.4	7502.4	7380.4	6560.9	7362.8	7797	8654.7	4585.5	7503.8	6222.5	8562.8	7569.9	10232.2	3.76168	3.85093	3.79709	3.8248	3.87526	3.86814	3.81703	3.8671	3.89198	3.9373	3.66148	3.87534	3.79403	3.93267	3.87915	4.01001
735	Q9Z0V8	Timm17a	18111.6	88551.2	157140	75614.4	145254	182075	134200	117038	163294	144541	129911	137846	198535	162190	215000	149831	186844	4.9472	5.19629	4.87861	5.16213	5.26025	5.12775	5.06833	5.21297	5.15999	5.11365	5.1394	5.29784	5.21003	5.33244	5.1756	5.27148
736	Q64471	Gstt1	27374.2	1.63469e+06	1.6607e+06	1.34703e+06	1.38983e+06	1.32051e+06	1.44114e+06	1.28762e+06	1.30386e+06	1.16977e+06	890549	1054868	770047	993810	649609	837775	774347	6.21344	6.22029	6.12938	6.14296	6.12074	6.15871	6.10979	6.11523	6.0681	5.94966	6.0232	5.88652	5.9973	5.81265	5.92313	5.88894
737	Q9Z1X2	Ptdss2	55020.7	21640.2	27374.1	22203.6	25526.9	24679.5	21119.5	18950.6	19788.7	21197.5	20848.6	20224.6	16388	19776.8	19953.2	20690.5	20606.4	4.33528	4.43736	4.34644	4.40702	4.39235	4.3247	4.27765	4.29644	4.32631	4.3191	4.3059	4.21455	4.29618	4.30003	4.31579	4.31402
738	P54818	Galc	77256.5	4763.6	6519.4	5428.3	3686.7	2469.7	4296.3	5507.8	3446.6	3816.4	5683.6	3838.4	2242.4	3629.2	1885.1	1394.8	895	3.67803	3.81427	3.73474	3.56676	3.39282	3.6332	3.74106	3.53752	3.58177	3.7547	3.58426	3.35091	3.55993	3.27556	3.14482	2.95231
739	Q9Z0H1	Wdr46	69048.2	19914.1	21120.9	15913.4	27306.9	19345.8	26190.4	28366	28962.5	23950.6	25835.6	22724.9	35069.8	28288.8	20275	28936.1	27413.1	4.29918	4.32473	4.20179	4.43629	4.28661	4.41816	4.45281	4.46185	4.37933	4.41224	4.35652	4.54495	4.45163	4.30698	4.46146	4.43797
740	P55065	Pltp	54453.1	7602	11055	18568.1	21827.7	32437.8	24149.7	16042.7	13852.6	6430	21132.9	21856	33576.4	18302.2	30394.3	31556.9	24504.2	3.88098	4.0436	4.26879	4.33903	4.51106	4.38293	4.2053	4.14156	3.80828	4.32498	4.33959	4.52605	4.26253	4.48281	4.49911	4.38926
741	Q6PEE3	Rrm2b	40803.6		9641.5	5939.3	12045	6853.4	9120.8	4055.9	827	10601.1	9748.4	9822.7		5403.1	6727.7	9258.8	5421.1		3.98419	3.77381	4.08084	3.83597	3.96008	3.60819	2.91803	4.02539	3.98898	3.99228		3.73272	3.82793	3.9666	3.73417
742	Q9D7W5	Med8	29199	6865.3	6672.3	6171.4	5679.9	7314	7692.4	8067.2	6000.7	8460.6	8302.8	7830	7727.7	7802.2	10495.4	9739.1	9317	3.83672	3.82434	3.79045	3.75442	3.86421	3.88612	3.90678	3.77827	3.92745	3.91928	3.89382	3.88811	3.89227	4.02104	3.98856	3.96932
743	Q3U413	Spacdr	39976.9	8238.1	1566.5	3776.1	1717.9	5268.9	7084.1	7646.4	2948.1	5371.3	4193.5	4739.4	6137.9	3582.8	7490.4	14923.5	4206.1	3.91588	3.19521	3.57716	3.23525	3.7218	3.85035	3.88351	3.46969	3.73016	3.62268	3.67581	3.78809	3.55434	3.87456	4.1739	3.62398
744	Q61062	Dvl3	78122.9	5264.4	5690.6	5354.6	4190.2	7088.5	5117.2	18176.7	5122.9	4889.2	5010	4519.6	4570.7	4199.3	6030.3	5057.9	5877.4	3.72143	3.75523	3.72881	3.62234	3.85062	3.70912	4.25954	3.7096	3.68933	3.69992	3.6552	3.66008	3.62328	3.78041	3.70406	3.76926
745	Q9WUX5	Irag1	97434.4	7818.7	8659.3	6477.8	7376.4	14073.7	9994	11669.2	5814.2	6241.7	9384.8	4480	7715	7501.9	13010.2	7520.6	11937.7	3.89319	3.93753	3.81149	3.8679	4.14844	3.99978	4.06708	3.76456	3.79537	3.97247	3.65137	3.88739	3.87523	4.11432	3.87631	4.07696
746	Q8CG79	Tp53bp2	125301	1841.3	694	1565.3	905	1369.3	1599.4	1520	1965.3	1899	807.9	2271.8	2034.4	1846.7	2131.5	1761.7	1108.7	3.26536	2.84198	3.19487	2.95713	3.13682	3.20423	3.18213	3.29365	3.27875	2.90789	3.35656	3.30865	3.26663	3.32889	3.24618	3.04521
747	Q9CR70	Lage3	15824.2	11010.7	11296.9	13372.2	14057.8	13948.9	12284.1	15113.4	15418.6	14607.8	12856.2	16250	11303.5	13749.5	15723.9	14365.4	14391.5	4.04185	4.053	4.12624	4.14795	4.14457	4.08938	4.17939	4.18807	4.16461	4.10915	4.21088	4.05325	4.13832	4.19659	4.15735	4.15814
748	Q6QNU9	Tlr12	99944.9		160.2		155.2	135.5			123.1		80.4						117		2.20737		2.19368	2.13513			2.09377		1.91062						2.07188
749	O35143	Atp5if1	12158.7	1.32002e+06	1.13745e+06	1.21249e+06	1.25714e+06	1.89362e+06	1.30668e+06	1.29227e+06	1.31783e+06	1.30705e+06	1.56184e+06	1.11416e+06	1.40766e+06	1.00762e+06	1313225	1.50805e+06	1.44219e+06	6.12058	6.05593	6.08368	6.09938	6.27729	6.11617	6.11135	6.11986	6.11629	6.19364	6.04695	6.1485	6.0033	6.11834	6.17842	6.15902
750	P01643				80524.5	20260.1		265670	34744.9	626218		13384	72056.2	41834.8	77710.3	33137.6	63227.5	20956.6	90544.1		4.90593	4.30666		5.42434	4.5409	5.79673		4.12662	4.85768	4.62155	4.89048	4.52033	4.80091	4.32134	4.95686
751	Q8CC35-2	Synpo	96250.1	1785.5	1243.2	1647.4	857.1	2435.7	2260.7	2113.3	1046.5	2555.9	1852.2	2071.4	1852.2	1790.9	2334.4	2974.3	2136.7	3.252	3.09489	3.21706	2.93354	3.3868	3.35443	3.32517	3.02015	3.40771	3.26792	3.31647	3.26792	3.25331	3.36836	3.47353	3.32995
752	P21661	Pcsk2	70785.4	1003.1			935		1188.7	1048.6	1205.6			422.7						3.00178			2.97128		3.07544	3.02102	3.08156			2.62706
753	Q8CIG9	Fbxl8	41144.7	11331.1	14618.7	12515.9	11216.6	16120.2	5973.2	11282.4	4427.1	6291.3	13672.7	4334.4	6895.7	12997.8	13965.7	17757.4	13155.2	4.05431	4.16494	4.0975	4.0499	4.2074	3.77628	4.05244	3.64622	3.79881	4.13589	3.63703	3.83864	4.1139	4.14509	4.2494	4.11913
754	Q8C0E3	Trim47	69912.3	17523	13485.3	13484.1	9749.7	11992.1	11385.1	12205.9	4783.1	13048	15877.6	13990.3	12032.8	10012.3	17038.1	15581	19060	4.24363	4.12989	4.12985	3.98904	4.07893	4.05637	4.08661	3.6798	4.11558	4.20081	4.14586	4.0804	4.00058	4.23145	4.19262	4.28015
755	Q6P8I4	Pcnp	18962.9	229173	156197	212724	186508	240166	212457	222835	220135	264606	236516	328352	344692	236293	354999	330434	304337	5.36016	5.19368	5.32782	5.2707	5.38051	5.32727	5.34799	5.34269	5.4226	5.37386	5.51634	5.53743	5.37345	5.55023	5.51909	5.48336
756	Q9CZT8	Rab3b	24757	10993.8	14747	15643.3	17065.9	17143.4	14979.5	17516.5	18139.5	10357.1	10286.9	8606	8385	9488.7	12531.9	8842.9	4225.3	4.04119	4.16873	4.19436	4.23215	4.23412	4.17553	4.24347	4.25865	4.01528	4.01233	3.93485	3.92355	3.97725	4.09805	3.94664	3.62596
757	Q91VC4	Plvap	49933.3	261965	262072	249304	251894	218118	247598	226282	241143	240686	227246	254596	221185	250666	233708	212578	255897	5.41824	5.41842	5.39673	5.40122	5.33869	5.39375	5.35465	5.38228	5.38145	5.3565	5.40585	5.34476	5.3991	5.36867	5.32752	5.40807
758	Q9ET26	Rnf114	25745.3	47855.9	42488.6	52579.5	43994.6	56244.4	54796.7	46800	52153.5	59022.8	63906.1	65871.2	69733.5	61550.1	63020.1	66594.4	65305.9	4.67994	4.62828	4.72082	4.64341	4.75009	4.73876	4.67026	4.71729	4.77103	4.80555	4.8187	4.84345	4.78924	4.79949	4.82344	4.81496
759	Q9JIP4	Panx1	48167.3	38095.7	27681.4	37230	40497.5	27992.5	23130.7	14788.6	45131.3	20609.5	42501.3	5757.5	45587.7	43889	38769.4	28226.1	47902.9	4.58089	4.4422	4.5709	4.60744	4.44706	4.36421	4.16996	4.65449	4.31409	4.62841	3.76031	4.65886	4.64237	4.5885	4.45067	4.68037
760	Q8R3V6	Cuedc1	42779.6		961.9	1126.5	1165.9	1814.6	1237.3		1120.4	916.2	1065.2	1159	896.3	1347.7	1424.8	851.5	1192		2.98358	3.05212	3.06703	3.25902	3.09283		3.04976	2.96246	3.02784	3.06446	2.95294	3.12992	3.15406	2.93069	3.07664
761	Q61733	Mrps31	43880.8	94902	99209.5	107588	104334	134269	117438	101858	106745	101206	121644	80553.5	104432	99628.2	132745	127746	101617	4.97728	4.99656	5.03177	5.01843	5.12798	5.06981	5.008	5.02835	5.00521	5.08509	4.90609	5.01884	4.99839	5.12302	5.10635	5.00697
762	O35382	Exoc4	110545	80590.7	75379.2	74342.6	74333.1	84341.2	83625.5	81838.1	83195.2	91125	87807.5	78349.6	89423.6	87250.7	91347.4	92534.7	89048	4.90629	4.87726	4.87124	4.87119	4.92604	4.92234	4.91296	4.9201	4.95964	4.94354	4.89404	4.95146	4.94077	4.9607	4.96631	4.94963
763	Q80U19	Daam2	128370	1633.4	1477.9	1332.6	1661.8	1396.6	458	1294.8	1471.1	1426.6	552.3	1796.1	1819.5	1619.4	1715.1	1610.4	1506.1	3.21336	3.16994	3.12503	3.22084	3.14538	2.66181	3.11254	3.16794	3.15461	2.74296	3.25457	3.26019	3.20962	3.23454	3.2072	3.17814
764	P35831	Ptpn12	86526.4	8925.8	7644.6	8163.7	7242.6	7545.4	8472.5	4423.6	6209.4	9479.6	10365	8783.9	13316.5	8230.9	16701.3	14580.5	12952.8	3.9507	3.88341	3.91194	3.85995	3.87774	3.92806	3.64587	3.79312	3.97684	4.01561	3.94374	4.12442	3.9155	4.22278	4.1638	4.1124
765	Q8BMD6	Tmem260	78946.5	5300	5461.7	3678.3	4930.2	4557.9	4673.9	3648.4	3291	4513.1	3887	3716.2	3225.8	3884.2	3496.3	3516.8	3283	3.72436	3.73741	3.56577	3.69295	3.65886	3.66977	3.56222	3.51746	3.65457	3.58973	3.57022	3.50877	3.58941	3.54373	3.54627	3.5164
766	Q80UW5	Cdc42bpg	172147	77450.4	40440.4	67264.6	92814.4	35770.3	67778.2	68004.6	20054.7	79767	35100	109592	49269.5	69098.8	32018.4	35834.8	64191.5	4.88903	4.60683	4.82779	4.96762	4.55353	4.8311	4.83254	4.30224	4.90183	4.54532	5.03978	4.69259	4.83948	4.50541	4.55432	4.80748
767	Q8BYK4	Rdh12	35292.1	197.6	412.1	355.4	336.9	582.1	342.7	435	336.7	271.4	380.8	428.4	191.9	297.7	342.8	142	370.1	2.29798	2.61606	2.55194	2.52879	2.76574	2.53618	2.63949	2.52853	2.43521	2.58184	2.63286	2.28533	2.47524	2.53631	2.15534	2.56949
768	Q9DBR0	Akap8	76293.9	38637.9	36309.4	39816.3	40028.6	50717.4	38509.2	45171.1	40720.1	50536.6	55837.1	42004.3	51196.4	47799.5	62701	62031.1	50927.6	4.58702	4.56003	4.60007	4.60238	4.70517	4.58558	4.65487	4.60982	4.70361	4.74693	4.6233	4.70925	4.67943	4.79728	4.79262	4.70696
769	Q61592	Gas6	74609.5	4145.7	3486	3413.6	3802.3	3882.1	1865.2	1690	4237.4	2253.4	2360.2	175.3	1509.3	2379.1	1682.1	151	222.6	3.6177	3.54245	3.53334	3.58016	3.58918	3.27096	3.22814	3.6272	3.35303	3.37313	2.24625	3.17906	3.3766	3.22611	2.18184	2.34947
770	Q9R0I7	Ylpm1	155129	17620.8	16165.9	15922.5	14812.5	7072.2	14727.4	22353.8	3514.5	21028.7	13523.1	19468.8	13930.1	20064.3	16022.1	13557.4	13244.9	4.24605	4.20863	4.20204	4.17066	3.84962	4.16816	4.34937	3.54599	4.32283	4.13111	4.28936	4.14399	4.30245	4.20475	4.13221	4.12208
771	E9PZM4	Chd2	210804	620.4	1209.3	1224.1	750.7	1353.3	1254.2	1102.9	996.1	1292.7	1288.4	857.6	1101.6	1318.4	1342.6	1694.3	1144.6	2.79337	3.08289	3.08817	2.87604	3.13171	3.09871	3.04293	2.99874	3.11183	3.11039	2.93379	3.04242	3.12038	3.12827	3.22925	3.05903
772	Q3U2V3	Nudt18	35693.7	1889.1	1063.1	1799.4	1402.6	1164	1290.7	1386.6	1097.2	1210.3	1469.4	1090.5	1336.8	1442.3	1359.3	1055.6	2330.5	3.27648	3.02698	3.25537	3.14724	3.06633	3.11116	3.14226	3.04068	3.08325	3.16744	3.03802	3.12639	3.15936	3.13363	3.02391	3.36764
773	Q9Z265	Chek2	61088.3	2414.5	4050.3	3839.5	858.2	4517.3	3639.2	3325.8	3864.4	3822.7	4258.2	3161.4	4089.9	3654.5	4756.1	4262.5	4957.1	3.38301	3.60759	3.58439	2.93409	3.65498	3.56113	3.52203	3.58719	3.58248	3.62933	3.50002	3.61182	3.56295	3.67734	3.62977	3.69532
774	Q80W68	Kirrel1	87176.2	129.8	897.7	633	594.7	792.8	941.3	661	828.2	777.4	857	931.6	196.7	760.3	788.6	651.4	931.2	2.11661	2.95361	2.80209	2.77503	2.89971	2.97419	2.82086	2.91866	2.8912	2.93349	2.9697	2.29601	2.88156	2.89741	2.81451	2.96951
775	P60605	Ube2g2	18566.3	92237.7	89987.6	89846.6	96218.9	34910.7	81825.2	71345.5	102866	88217.7	67005.9	116420	63731.6	106842	59058.1	37681.5	81572.5	4.96491	4.95419	4.95351	4.98326	4.54297	4.91289	4.85337	5.01228	4.94556	4.82612	5.06603	4.80436	5.02875	4.77129	4.57614	4.91155
776	Q99PM3	Gtf2a1	41614	8604.6	9473	10912.8	14280.1	10653.1	9741.1	8235.3	5790.2	8116.9	8933.6	2736	6799.9	7227.9	7941.3	6664.6	7401.8	3.93478	3.97653	4.03798	4.15476	4.02752	3.98865	3.91573	3.76277	3.90944	3.95108	3.43727	3.83257	3.85907	3.89995	3.82384	3.8694
777	Q8R5M0	Gipc3	32108.5	1724.6	1784.5	1796.2	2475.7	2994.3	2066.2	2057.4	2185.6	1922.6	2001.8		1397.6	2643.6	1638.6		1988.3	3.23694	3.25176	3.2546	3.39387	3.47644	3.31538	3.31353	3.33977	3.28411	3.30164		3.14569	3.42236	3.21474		3.2987
778	Q8VE99	Ccdc115	19742.6	192821	10517.1	143711	23683.8	16801.2	18714.1	21438.3	27747.1	90881.1	18114.4	109042	91861.7	88889.1	21591.5	123087	22377.3	5.28516	4.02194	5.15749	4.37447	4.22537	4.27219	4.33121	4.44323	4.95848	4.25805	5.0376	4.96314	4.94885	4.3343	5.09022	4.34983
779	Q8R3Q2	Ppp6r2	100460	4042.9	4911.4	4804.3	4549	5477.3	5309.4	4650.1	5001.1	4360.4	5053.3	3260.3	5137.9	4167.6	5317.4	5237.8	3776.2	3.6068	3.69129	3.68172	3.65801	3.73865	3.72513	3.66756	3.69915	3.63963	3.70366	3.51339	3.71087	3.61999	3.72578	3.71923	3.57717
780	Q8CJF7	Ahctf1	247646	12098.9	12743.3	14815.1	11266.5	16493.9	13932.4	14120.8	13191.6	15603.3	15853.4	12612.2	16610.8	15478.2	18777.8	16926.7	16302.3	4.08278	4.10532	4.17073	4.05183	4.21735	4.14406	4.14989	4.12033	4.19324	4.20015	4.10083	4.22042	4.18975	4.27367	4.2286	4.21228
781	O89090	Sp1	80731.9	42817.8	59314.7	61136.2	52650.3	71527.3	65589.7	54044.3	59426.8	65100.3	69008.1	67026.6	78273.6	70948.4	88658	79154.6	86117.2	4.63163	4.77317	4.78631	4.72141	4.85448	4.81684	4.73276	4.77399	4.81359	4.83891	4.82625	4.89362	4.85095	4.94772	4.89848	4.93509
782	Q9WU28	Pfdn5	17356.2	56489.9	60080.8	51547.5	73496.2	56747.8	48378.6	47540.2	56204.2	41541.9	43045.6	36876.3	33965.6	39262.6	45261.5	43311.8	32146.2	4.75198	4.77874	4.71222	4.86627	4.75396	4.68466	4.67707	4.74978	4.6185	4.63394	4.56676	4.53105	4.59399	4.65574	4.63662	4.50714
783	Q9DAT2	Mrgbp	22436.2	4919.4	4010.2	4604.7	4653.5	6241.1	6220.4	4824	4238	5926.6	6921.7	5004.7	7084.4	6153	8036.9	6360.5	7309.1	3.692	3.60327	3.6633	3.66787	3.79533	3.79389	3.6835	3.62726	3.77288	3.84028	3.69946	3.85036	3.78916	3.90514	3.80356	3.86392
784	Q8C1F4	Csgalnact2	62530.1	3675.8	1839.2	3149.4	2424.8	1224.8	2180.6	3075.6	1742.2	2477.2	2143	4429.8	2393.3	317.3			281.1	3.56547	3.26487	3.49837	3.38485	3.08842	3.33878	3.48807	3.24135	3.39414	3.33122	3.64648	3.37918	2.50284			2.4504
785	Q9JLB2	Pals1	77229.5	24885.3	23837.3	17088.7	15892.7	18197.8	19482.8	14002.3	14966.7	17934.7	16486.8	15668.3	17726.9	15682.9	25026.2	24630.8	24505.4	4.39596	4.37728	4.23273	4.20123	4.26004	4.28967	4.14623	4.17516	4.25372	4.21716	4.19505	4.24866	4.19545	4.39841	4.3915	4.38928
786	O09118	Ntn1	67810.3	8855.5	4334.4	5294.8	8189.3		8085.8	7225.8	11009	7294.9	2194.3	12125.7	7207.4	8984.9	2937.2	2467.2	7725.5	3.94726	3.63703	3.72393	3.9133		3.90778	3.85895	4.04179	3.86308	3.34149	4.08374	3.85784	3.95356	3.46808	3.39238	3.88798
787	Q69ZA1	Cdk13	164553	1103.3	7033.3	3792.4	5271.4	6286.9	5693.1	5360.1	6521.5	5036	2860.4	5136.2	3164.2	5813.4	6315.2	6042	2341.1	3.04309	3.84722	3.57903	3.72201	3.79851	3.75543	3.72925	3.81441	3.70217	3.45658	3.71073	3.5004	3.7645	3.80046	3.78125	3.36961
788	Q8BUM9	Usp43	123874	546.8	764.7	514.5	617.8	685.8	432.5	101.9	492	570.4	637.8	434	738.6	537.9	873.4	722.4	674.2	2.73862	2.88406	2.71223	2.79155	2.83683	2.63699	2.01242	2.69285	2.75694	2.80536	2.63849	2.869	2.73151	2.94171	2.85938	2.82943
789	Q9DC71	Mrps15	29463.5	325270	355859	206162	411119	498766	362525	354694	380666	334559	338712	276348	320042	188528	376660	404557	207544	5.51225	5.55128	5.31421	5.61397	5.6979	5.55934	5.54986	5.58055	5.52447	5.52983	5.44146	5.50521	5.27538	5.57595	5.60698	5.31711
790	Q9D0J8	Ptms	11429.8	996673	517351	824425	300963	610114	991191	1.12142e+06	873206	1.17879e+06	924915	1570376	879707	912081	1315311	1.27748e+06	1.0263e+06	5.99855	5.71379	5.91615	5.47851	5.78541	5.99616	6.04977	5.94112	6.07144	5.9661	6.196	5.94434	5.96003	6.11903	6.10636	6.01127
791	P16125	Ldhb	36572.3	726507	708149	807367	844449	1.07238e+06	813163	1.04813e+06	720567	588297	652758	501946	494282	557760	626386	416608	573729	5.86124	5.85013	5.90707	5.92657	6.03035	5.91018	6.02042	5.85767	5.7696	5.81475	5.70066	5.69398	5.74645	5.79684	5.61973	5.75871
792	Q80XI4	Pip4k2b	47318.9	25763.5	23187.8	25710.1	24616.7	32250.9	28365.7	29786.9	23063.4	26426.1	31410.8	22293	29294.8	27488.5	29513.8	26076.8	32951.9	4.41102	4.36528	4.41012	4.39125	4.50856	4.45281	4.47404	4.36294	4.42205	4.49709	4.34819	4.46681	4.43917	4.47004	4.41627	4.51789
793	Q9CQT7	Desi1	18384.8	12085.2	11453.5	12378.4	13754.6	11857	10693	9897.8	11973.4	12063.7	9178.7	10827.8	13785.7	10551.4	10587.3	11075.7	11568.6	4.08229	4.05898	4.0927	4.13848	4.07401	4.02914	3.99558	4.07825	4.08152	3.96283	4.03458	4.13946	4.02335	4.02483	4.04441	4.06332
794	Q9CQM5	Txndc17	14014.9	1.28118e+06	1.40725e+06	1.20097e+06	1180286	1.2821e+06	1246425	979736	916262	1.15301e+06	966442	1.02056e+06	934812	960647	982614	1.17531e+06	907980	6.10761	6.14837	6.07953	6.07199	6.10792	6.09567	5.99111	5.96202	6.06183	5.98518	6.00884	5.97072	5.98256	5.99238	6.07015	5.95808
795	Q3UN02	Lclat1	44399.9	553478	592897	428858	570597	731009	552402	659499	553492	437015	415772	372777	413019	391833	518163	373989	463672	5.7431	5.77298	5.63231	5.75633	5.86392	5.74226	5.81921	5.74311	5.6405	5.61886	5.57145	5.61597	5.5931	5.71447	5.57286	5.66621
796	P28028	Braf	82514.5	10961.9	9122.1	10352.3	8987.3	8520.7	8625.2	10395.1	5855.1	8536	8319.6	9103.3	8827.7	10050.1	8355.3	8993.4	10471.5	4.03993	3.96014	4.01508	3.95368	3.93053	3.93582	4.01687	3.76761	3.93131	3.92015	3.95925	3.9459	4.00221	3.92201	3.95397	4.02005
797	P33174	Kif4	139519	2112.2	3025.1	3095.9	6057.2	9141.9	3209	15733.4	2804.4	6652.7	5867.2	700.6	10771.7	7083.8	12333.2	7939.8	11112.1	3.32494	3.48088	3.49093	3.78234	3.96108	3.50651	4.19685	3.44799	3.82306	3.7685	2.84609	4.03232	3.85033	4.09111	3.89986	4.04584
798	P46412	Gpx3	25424.1	1.41326e+06	2.28157e+06	1.53752e+06	1.90175e+06	1.291e+06	1.3716e+06	1.44789e+06	1.77946e+06	851398	1373979	1.16126e+06	1.21452e+06	899030	908358	960849	1.25903e+06	6.15022	6.35823	6.18682	6.27915	6.11093	6.13723	6.16074	6.25029	5.93013	6.13798	6.06493	6.0844	5.95377	5.95826	5.98266	6.10004
799	P49300	Clec10a	34595.8	13247.9	16891	20390.1	16470.6	15804.5	18707.7	16816.9	17388.3	24714.9	45240.2	37278.1	41617.3	18018.6	22616.6	18913	47060.2	4.12218	4.22768	4.30944	4.21674	4.19881	4.27204	4.22577	4.24028	4.39298	4.65553	4.57147	4.61928	4.25575	4.35445	4.27678	4.67266
800	Q9QXS8	Cml5	25735.2	432692	686839	347470	457554	551296	374697	275719	344406	228858	148963	127317	108776	160530	148701	242144	140792	5.63618	5.83686	5.54092	5.66044	5.74139	5.57368	5.44047	5.53707	5.35957	5.17308	5.10489	5.03654	5.20556	5.17232	5.38407	5.14858
801	Q7TPW1	Nexn	72107.9	6939.4	11171.8	11044.4	5097.7	13258.3	10004.6	14308.5	7832.1	12739.3	14636.6	11495.1	19537.5	6062.4	16531.7	13723.9	18438.1	3.84138	4.04816	4.04318	3.70746	4.12252	4.00024	4.15562	3.89393	4.10518	4.16547	4.06055	4.29089	3.78272	4.21834	4.13751	4.26574
802	O88643	Pak1	60737	198240	199715	203898	199833	300348	222118	216533	197021	226736	259258	184692	260334	212299	331840	289501	275514	5.29719	5.30041	5.30942	5.30067	5.47763	5.34659	5.33553	5.29451	5.35552	5.41373	5.26645	5.41553	5.32695	5.52093	5.46165	5.44015
803	Q91VK4	Itm2c	30482.1	30666.8	110210	505345	37537.1	55574.6	38662.2	33504.7	33520	31673.6	29894.6	32520.1	33156.9	31722.8	28791.3	95508.5	29970.5	4.48668	5.04222	5.70359	4.57447	4.74488	4.5873	4.52512	4.52532	4.50071	4.47561	4.51217	4.52059	4.50139	4.45928	4.98005	4.47671
804	Q9D2R6	Coa3	11986.7	295500	295754	238107	274640	278986	236402	239279	222979	223072	210107	229173	249385	208282	255021	230289	182531	5.47056	5.47093	5.37677	5.43876	5.44558	5.37365	5.37891	5.34827	5.34845	5.32244	5.36017	5.39687	5.31865	5.40658	5.36227	5.26134
805	P0C872	Jmjd7	35916.9	4490.9	2895.6	2393.3	4923.4	3423.7	4598.2	4945.6	5767.6	2529.7	3203.1	4516.6	3292.4	3619.4	3896.9	3078.6	5386.8	3.65243	3.46189	3.37918	3.69235	3.53462	3.66268	3.69431	3.76107	3.40324	3.50571	3.65491	3.51764	3.55876	3.59083	3.48849	3.73141
806	P55288	Cdh11	88112.4	8609.1	13207.9	7086.5	16864.3	18251.9	11061.6	16196.6	13466.8	14826	13081.2	14377.4	7910.2	14026.2	15860.5	12014.4	10547.3	3.93501	4.12087	3.85049	4.22699	4.26133	4.04386	4.20945	4.1293	4.17105	4.11668	4.15771	3.89824	4.14697	4.20034	4.07974	4.02318
807	Q8C2A2	Tsen54	59083.4	3698.6	4542.8	2950.9	3950.5	3681.8	2757	3209.8	3192.5	3533.4	3380.6	4067.5	3660.1	3923.6	4195.5	2751	4652.9	3.56815	3.65742	3.4701	3.59676	3.56618	3.44059	3.50661	3.50427	3.54832	3.52912	3.60943	3.56361	3.5938	3.62289	3.43965	3.66782
808	P03930	Mtatp8	7766.28	1.06097e+06	826426	881764	868563	706135	733955	751192	977423	783826	518703	992699	796411	671443	436098	591752	597370	6.0257	5.9172	5.94535	5.9388	5.84889	5.86567	5.87575	5.99008	5.89422	5.71492	5.99682	5.90114	5.82701	5.63959	5.77214	5.77624
809	D3YUP5	Exoc3l2	87190.1	6152.9	4339.2	3883.2	3828.9	5359.5	3280.9	2976.4	2893.6	3755.2	3720.9	4538.1	3467.6	3964.7	5129.3	4537	4379.5	3.78915	3.63751	3.5893	3.58319	3.72921	3.51613	3.47384	3.46159	3.57475	3.57076	3.65697	3.54015	3.59832	3.71014	3.65686	3.64152
810	Q8BND5	Qsox1	82785.3	155910	154403	177272	128572	86079.8	145548	154291	126915	191147	238140	192559	219574	169573	148180	180582	283594	5.19288	5.18866	5.24864	5.10915	4.93491	5.16301	5.18834	5.10352	5.28137	5.37684	5.28457	5.34158	5.22936	5.17079	5.25668	5.4527
811	Q5ND52	Mrm3	46795.9	5142	5776.2	5042.3	7495.4	8180.7	5666	6524.5	7392.6	6164.9	7117.4	4812.7	6529.8	6330.6	9207.1	8172.2	7437.4	3.71122	3.76172	3.70271	3.87485	3.91284	3.75335	3.81461	3.86886	3.79	3.85238	3.68248	3.81497	3.80151	3.96417	3.91239	3.87148
812	Q99N05	Ms4a4d	23859.3	14306.5	11374.7	15990.3	11647.8	16441.1	13605.7	16148.1	14853.5	13458.7	7205.4	13514.8	11327	13649.2	13726.4	11242.9	14520.2	4.15556	4.05598	4.20388	4.06628	4.21596	4.13375	4.20815	4.17186	4.12904	3.85772	4.13084	4.05415	4.13514	4.13759	4.05092	4.162
813	Q9R016	Naip5	159839	43645	64076.2	47695.4	45127.2	55552.6	51845	24137.9	24323.6	53694.8	53271.2	26069.5	56839.1	48425	60162.2	68233	51214.2	4.63994	4.8067	4.67849	4.65445	4.74471	4.71472	4.38272	4.38605	4.72994	4.7265	4.41615	4.75465	4.68508	4.77933	4.834	4.7094
814	Q8VC19	Alas1	71017.5	1914.7	4226.4	4997.5	5168.3	6803.5	5658.8	4075.6	4984.4	2839.8	6264.3	4193.7	8980.2	5610.5	4048.1	5585.9	6065.5	3.28233	3.62607	3.69884	3.71343	3.8328	3.7528	3.6103	3.6977	3.45344	3.79694	3.6227	3.95333	3.74908	3.60736	3.74717	3.78294
815	Q8BP07	Tmem220	18323.8	22085	25472	18319.1	25205.7	26561.7	26277.4	23894.3	26270	18571.9	16922.9	16366.6	9855.8	7423.8	14821.6	18841.5	19210.9	4.34412	4.40608	4.26293	4.40152	4.42427	4.4196	4.37831	4.41948	4.26888	4.2285	4.21399	3.99374	3.87068	4.17092	4.27514	4.28357
816	Q8CBQ5	Pi4k2b	53478	44153	33911.8	31408.6	29971.2	25738.7	27623.7	31396.3	33822	35184.1	43328.3	44420.1	34731.7	40659.5	43972.6	47177.9	35618.7	4.64497	4.53036	4.49706	4.47672	4.4106	4.4413	4.49689	4.52921	4.54636	4.63678	4.64759	4.54074	4.60917	4.64319	4.67375	4.55169
817	Q9ET54-4	Palld	108287	550102	651833	523313	574343	839041	631883	815790	508404	510154	636653	498220	753021	538342	948652	588402	825787	5.74044	5.81414	5.71876	5.75917	5.92378	5.80064	5.91158	5.70621	5.7077	5.8039	5.69742	5.87681	5.73106	5.97711	5.76967	5.91687
818	Q8BK08	Tmem11	21311.5	230783	241900	218117	226968	219701	203615	206123	209118	214549	197846	211091	193912	215411	203303	202431	179208	5.36321	5.38364	5.33869	5.35597	5.34183	5.30881	5.31413	5.32039	5.33153	5.29633	5.32447	5.28761	5.33327	5.30815	5.30628	5.25336
819	Q9DB98	Leng1	30469.2		1106.5	1460.9	1489.2	2213.6	1239.1	1515.8	1995.6	1550.7	1498.6	2020.5	2055.1	1661.2	1666.5	1645.4	2257		3.04434	3.16492	3.17324	3.3453	3.09346	3.18093	3.30029	3.19081	3.17598	3.30567	3.31304	3.22068	3.22207	3.21654	3.35372
820	Q91WC9	Daglb	73904.6	6858.7	13509.7	12746.2	12804.2	15861.2	14430.5	13777.4	11937	13070.6	14033.8	9348.3	13764.6	13438	15859.5	13642.5	14183.2	3.83631	4.13068	4.10541	4.10739	4.20036	4.15931	4.1392	4.07693	4.11633	4.14721	3.97078	4.1388	4.12837	4.20032	4.13493	4.1518
821	Q80T69	Rsbn1	89251.4	1641	986.2	1241.2	845.9	635.2	1036.1	1107.8	856	1050.8	1268.8	842.4	656.8	941.8	1116.7	671.4	1272.2	3.21537	2.99441	3.09419	2.92783	2.80359	3.01582	3.04485	2.93298	3.02193	3.10374	2.92603	2.81809	2.97442	3.04833	2.82763	3.1049
822	Q80TE0	Rpap1	155270	10979.5	9642.4	10129.1	12445.2	11146.3	11180.5	19652.3	12129.4	8555.1	12138.4	10550	12177	10954.9	12393.8	11149.9	12572	4.04062	3.98423	4.00561	4.09504	4.04717	4.0485	4.29344	4.08388	3.93228	4.0842	4.02329	4.08558	4.03965	4.09324	4.04731	4.09944
823	Q64514	Tpp2	139879	392831	375770	425523	416280	328828	388182	409016	304079	395056	320572	496604	430941	439560	322818	371150	405241	5.59421	5.57492	5.62892	5.61939	5.51697	5.58904	5.61174	5.48299	5.59666	5.50593	5.69601	5.63442	5.64302	5.50896	5.56955	5.60771
824	P24549	Aldh1a1	54467.8	2.13972e+06	2.90486e+06	2.12923e+06	2.00177e+06	2.06121e+06	1.92368e+06	1.78209e+06	2.12717e+06	1.40093e+06	1.15609e+06	1.4826e+06	1.16478e+06	1.54107e+06	1.00428e+06	928398	927293	6.33036	6.46312	6.32822	6.30141	6.31412	6.28413	6.25093	6.3278	6.14642	6.06299	6.17102	6.06624	6.18782	6.00185	5.96773	5.96722
825	Q9QUK4	Naip2	164083	15121.7	13522.3	9810.5	10208.7	12874.8	9236.5	8669.9	9265.2	15786	18613.7	6063.3	13986.2	7011.9	17145.3	19578.1	13023.4	4.17963	4.13108	3.99174	4.00901	4.10977	3.96555	3.93806	3.9669	4.1983	4.26986	3.78278	4.14573	3.8459	4.23417	4.29179	4.11476
826	Q8K1J5	Sde2	48580.3	503.1	1058.7	2024.5		2962.8	2395.1	947.6	1541.7	1971.4	5592.1	6455.5	3640.7	9073.5	4312.1	4095.9	5199.5	2.70252	3.02518	3.30653		3.47185	3.3795	2.97708	3.18828	3.29499	3.74765	3.81	3.5613	3.95782	3.63479	3.61246	3.71605
827	Q99MD9	Nasp	83953.8	59622.2	63190.4	71840.7	82406	100089	73784.3	75318.4	73922.3	72816.9	87666.5	52725.8	91677.3	76818.1	130806	111423	99358.8	4.77542	4.80066	4.85638	4.91596	5.00039	4.86797	4.87691	4.86878	4.86224	4.94284	4.72203	4.96227	4.88547	5.11663	5.04698	4.99721
828	Q69ZR2	Hectd1	290086	20181.1	25835.6	24987.9	22698.6	26459.2	26285.7	26583.1	24804.5	27786.9	25174.7	29777.3	25846.3	29553.8	31841.1	28764.6	31648.7	4.30497	4.41224	4.39775	4.35602	4.42259	4.41974	4.42462	4.39455	4.44386	4.40098	4.4739	4.41242	4.47063	4.503	4.45887	4.50037
829	Q9QZ23	Nfu1	28567.7	147711	171512	157471	170333	152526	149216	117909	154818	137244	138694	139920	127242	122300	122513	125397	133151	5.16942	5.2343	5.1972	5.2313	5.18335	5.17382	5.07155	5.18983	5.1375	5.14206	5.14588	5.10464	5.08743	5.08819	5.09829	5.12435
830	O55234	Psmb5	28532.4	1.0214e+06	1.10165e+06	1.13528e+06	980492	925211	967263	907758	1.0347e+06	978874	789533	1.16519e+06	884099	1.01345e+06	839227	1.04293e+06	1138268	6.0092	6.04204	6.0551	5.99144	5.96624	5.98555	5.95797	6.01482	5.99073	5.89737	6.0664	5.9465	6.0058	5.92388	6.01825	6.05624
831	P28828	Ptprm	163653	584.5	609.8	560.8	535.3	475.2	169.4	826.8	290.3	74.5	325.6		175.5	156	372.7	317	220.5	2.76753	2.7859	2.74958	2.72941	2.67779	2.23147	2.91793	2.46434	1.87795	2.51402		2.24674	2.1959	2.57252	2.50243	2.34537
832	Q3T9X0	Slc2a9	58621.5	2763.4	10635.3	2912.5	18999.6	12562.5	16892.1	6813.1	15034.9	4969	5550.8	1174.7	1673.5	1262.4	6401.3	5089.1	5817.5	3.4416	4.02679	3.46442	4.27877	4.09911	4.22771	3.83341	4.17713	3.69636	3.74443	3.0703	3.22389	3.10154	3.80634	3.70673	3.76481
833	P11404	Fabp3	14818.8	9669.6	8133.9	9359.4	11261.9	12355.6	11272.7	12611.5	8787.1	7684.1	6767.6	7504.9	7188.6	6581.1	7497.4	5500.7	9475.5	3.98545	3.91035	3.97129	4.05165	4.0919	4.05207	4.1008	3.94389	3.88565	3.8305	3.8754	3.8567	3.81836	3.87497	3.7405	3.97665
834	P39688	Fyn	60674.8	788.1	492.5	892.2	589.5	775.5	964.4	612.3	1391.8	715.7	909.2	677.4	1098.3	1007.3	1097.3	973.3	808.6	2.89713	2.69329	2.95095	2.77122	2.89014	2.98471	2.78767	3.14389	2.85534	2.95914	2.83149	3.04112	3.00359	3.04072	2.98869	2.90827
835	P97930	Dtymk	23914.5	108749	131153	123845	131815	128909	94696.3	119091	87770.8	89146.5	111942	100550	95625.1	110856	116007	109289	119354	5.03643	5.11778	5.09288	5.11997	5.11029	4.97634	5.07588	4.94336	4.95011	5.049	5.00238	4.98058	5.04477	5.06449	5.03858	5.07684
836	Q80XU3	Nucks1	26313.3	118875	85771.5	119790	94744.3	124349	118873	131549	105778	141588	136599	150369	167726	117620	166853	171265	168423	5.0751	4.93335	5.07842	4.97656	5.09465	5.07509	5.11909	5.0244	5.15103	5.13545	5.17716	5.2246	5.07049	5.22234	5.23367	5.2264
837	Q3UVU3	Slc30a10	50910.6	54202.1	70942	29985.2	31481.7	42874.6	38288.5	17764.7	29070.8	29802.7	11904.8	18918.4	21316.7	18014.7	23883.8	28851.7	20965.5	4.73402	4.85091	4.47692	4.49807	4.63221	4.58308	4.24958	4.46347	4.47427	4.07576	4.27691	4.32874	4.25565	4.37812	4.46019	4.32153
838	Q69ZN6	Gnptab	140984	2285.2	2292.4	2101.8	1072.6	1033.2	1772.6	2052	437.1	1508	1338.9	1179.7	683.7	1003.2	1097.7	1056.8	1011.3	3.35911	3.36048	3.3228	3.03084	3.0146	3.24886	3.31239	2.64157	3.17869	3.12707	3.07214	2.8355	3.00182	3.04088	3.0244	3.00531
839	Q6NVF4	Helb	121471	13775.6	18591.6	15982.2	15336.3	18729.2	15890.6	17174.6	21062.5	15585	18159.9	17859.7	16168.1	15929.5	16802.5	17409	15304.3	4.13914	4.26934	4.20366	4.18575	4.27254	4.20117	4.23491	4.32353	4.19273	4.25914	4.2519	4.20869	4.20223	4.2254	4.2408	4.18484
840	Q3USJ8	Fchsd2	84282.3	8331.3	20145.9	14074.1	16436.4	23375.6	18346.2	19341.8	14172.8	23162.7	20889.1	9861	19451.5	14038	29636.7	26624.1	10609.3	3.92076	4.30421	4.14845	4.21583	4.36878	4.26357	4.28652	4.15149	4.36481	4.31994	3.99396	4.28898	4.14734	4.47184	4.42529	4.02573
841	P01680			15206.1	20918.4	144574	10448.3	16674.8	87309.6	64902.9	332087	119370	662688	181791	282645	63718.3	294822	376008	124548	4.18205	4.32055	5.16009	4.01909	4.22209	4.94107	4.81227	5.52125	5.0769	5.82131	5.25958	5.45124	4.80427	5.46956	5.5752	5.09534
842	O35071	Kif1c	122434	4153.4	4051.7	5204.4	3622.9	4855.8	3849.4	5388.5	6678.4	6161.2	5104.1	4128	8593.5	4466.6	7166	6848	8368.2	3.61851	3.60774	3.71645	3.55918	3.68635	3.58551	3.73155	3.82474	3.78974	3.708	3.61584	3.93422	3.65007	3.85534	3.83563	3.92268
843	Q8K012	Fnbp1l	69885.4	55700.9	57895.8	50274.7	53530.2	71982.2	68273.4	53720.6	54993.9	64352.9	66226.3	60936.5	63026.9	56803.3	64655.6	72811.6	70919.5	4.74587	4.76265	4.70136	4.72861	4.85723	4.83426	4.73015	4.74032	4.80857	4.82104	4.78488	4.79953	4.75438	4.81061	4.86221	4.85077
844	Q91YD9	Wasl	54274.2	102622	87015.8	103814	107223	125558	110621	103476	108548	124016	121606	122022	132314	110197	147025	145620	125613	5.01124	4.9396	5.01626	5.03029	5.09885	5.04384	5.01484	5.03563	5.09348	5.08496	5.08644	5.12161	5.04217	5.16739	5.16322	5.09904
845	Q8VCB2	Med25	78112.7	10949.8	15402.5	14569.5	13391.8	16122.4	14594.6	15367.4	15071	16389.4	17563.6	16851.6	16856.8	12398.4	18891.1	15611.4	21908	4.03945	4.18762	4.16347	4.12687	4.20746	4.16422	4.18663	4.17817	4.21459	4.24464	4.22667	4.2268	4.0934	4.27628	4.19347	4.34062
846	P59470	Polr3b	127715	3087.6	2879	2962.9	3426.7	2716.3	2456	3469.3	1247.2	2940.4	2626.9	2651.7	2869.9	3332.7	3452.1	2675	2972.5	3.48976	3.45939	3.47186	3.535	3.43414	3.39041	3.54037	3.09628	3.46855	3.41961	3.42369	3.45802	3.52293	3.53821	3.42749	3.47327
847	O55013	Trappc3	20302.1	199658	207664	164446	173155	182237	171720	161504	140396	170330	166644	162172	135956	169917	164740	185333	177635	5.30029	5.31736	5.21603	5.23844	5.26064	5.23482	5.20819	5.14736	5.23129	5.22179	5.20998	5.1334	5.23024	5.2168	5.26796	5.24953
848	Q8BJL1	Fbxo30	82687.5	6703.4	3139.5	7315.1	7464.3	10036	7696.7	6775.1	6969.6	9213.5	10373	8490.4	9456.6	8239.1	10826.9	10144	6402.5	3.82636	3.497	3.86428	3.87305	4.0016	3.88636	3.83098	3.84327	3.96447	4.01595	3.92898	3.97578	3.91593	4.03454	4.00625	3.80642
849	Q9EPQ7	Stard5	23922.1	148590	192270	153895	135055	149102	157582	126416	95009.1	142170	142960	75596.7	123870	135013	113784	136298	120994	5.17199	5.28391	5.18723	5.13051	5.17349	5.19751	5.10181	4.97777	5.15281	5.15522	4.87851	5.09297	5.13038	5.05608	5.13449	5.08277
850	Q8BLN5	Lss	83141.3	47977.5	42428.3	54198.5	44268.3	28606.6	38616.4	48934.2	44379.8	60802	79701.2	66578.2	75330.5	60606.4	73895.4	82742.2	73477.8	4.68105	4.62767	4.734	4.6461	4.45648	4.58678	4.68962	4.6472	4.78393	4.90147	4.82334	4.87698	4.78253	4.86862	4.91773	4.86616
851	Q9JMF7	Dolpp1	27098.7	51252.7	56240	49180.8	55044.2	62860.2	56304.1	56069	57819.9	50355.6	48560.9	47623.6	46998.3	34831.2	58154.6	51482.1	44822.8	4.70973	4.75005	4.6918	4.74072	4.79838	4.75055	4.74873	4.76208	4.70206	4.6863	4.67783	4.67209	4.54198	4.76459	4.71166	4.65151
852	P63239	Pcsk1	84173.9	12293.5	11555.8	8221.6	11324.1	14726.6	12503.3	11557.7	11530.3	10374.5	8365.5	5633.7	4756.5	6321.8	9157.7	10133.4	7108.5	4.08971	4.06284	3.91501	4.05404	4.16813	4.09706	4.06291	4.06188	4.01601	3.92254	3.75087	3.67738	3.80091	3.96183	4.0058	3.85184
853	Q9QYR9	Acot2	49657	75177.8	88137.7	71114.1	64912.3	68746	66174.1	60504.4	68873.9	51242.2	59608.3	53363.9	45401	54523.2	61715.3	59413.3	53856.9	4.8761	4.94517	4.85196	4.81233	4.83725	4.82069	4.78179	4.83806	4.70964	4.77531	4.72726	4.65707	4.73659	4.7904	4.77389	4.73125
854	Q9D2N9	Vps33a	67554.8	34244.1	25543.9	24798.9	29606.8	24726.3	24434.1	25902.2	25046.9	27019	26078.1	27665.7	28850.4	26401.8	32769.5	29931.7	24743.7	4.5346	4.4073	4.39445	4.47141	4.39318	4.38801	4.41335	4.39877	4.43169	4.41629	4.44196	4.46017	4.42165	4.51548	4.47615	4.39348
855	Q99L20	Gstt3	27403.1	1.70571e+06	1.34432e+06	1.48371e+06	1.32521e+06	1.01556e+06	1.4078e+06	1.32774e+06	1.34887e+06	1.54395e+06	1.16842e+06	1.76184e+06	1.16317e+06	1.46331e+06	907079	1.08221e+06	1.06628e+06	6.23191	6.1285	6.17135	6.12229	6.00671	6.14854	6.12311	6.12997	6.18863	6.0676	6.24597	6.06565	6.16534	5.95765	6.03431	6.02787
856	Q60790	Rasa3	95987.3	62129.9	42573	57680.3	66370.2	30018.7	39267.1	51545.4	62868.1	58252.2	44061.4	83788.1	56448.4	57524.6	44562	40265.2	42284.2	4.79331	4.62914	4.76104	4.82198	4.47741	4.59404	4.7122	4.79844	4.76532	4.64407	4.92319	4.75166	4.75986	4.64897	4.60494	4.62619
857	Q8VBU8	Banp	59656.7	1843.5	3688.8	5937.2	1938.9	1504.6	239.5	8619.9	406.9	10439.8	1468.4	321.6	315.5	6439.6	4929.3	5870.9	166.3	3.26588	3.567	3.77365	3.28778	3.17771	2.38112	3.93555	2.61055	4.01873	3.16714	2.50866	2.50037	3.80893	3.69287	3.76878	2.2235
858	Q9WVH4	Foxo3	71064.4	1143.9	801.3	1273.5	1085.6	1304.4	1203.9	1167.1	1253.5	1312	937	1673.1	1286.6	1091.1	1311.2	1403.4	1196.1	3.05877	2.90434	3.10534	3.03607	3.11574	3.08095	3.06748	3.09847	3.11826	2.9722	3.22378	3.10978	3.03826	3.118	3.14749	3.07813
859	Q3TP92	Ctdnep1	28391.1	22041.7	57661.6	42429.5	30162.6	49466.7	45078.3	45118	47091.8	46211.4	30828.4	44525.5	44653.4	42795.1	49247.8	30224.5	46537.7	4.34326	4.76089	4.62768	4.47948	4.69432	4.65398	4.65436	4.67295	4.66476	4.48897	4.64862	4.64986	4.6314	4.6924	4.48037	4.66781
860	Q3TCT4	Entpd7	68974.1	41168	47532	34654.2	41594.4	38220.7	40531.1	31207	34185.3	37083.1	33275.9	31786.5	31748.7	35838.5	33215.8	42487.1	33644.9	4.61457	4.677	4.53977	4.61905	4.58231	4.6078	4.49427	4.53385	4.56919	4.52214	4.50226	4.50174	4.55436	4.52136	4.62827	4.52693
861	Q6ZQ93	Usp34	408214	2398.3	4041.3	2422.2	3277.3	3419.9	2564.5	2052.9	812.9	1374.4	3153.5	757.4	1223.5	3269.7	1583.8	3228	2512.4	3.38008	3.60663	3.38439	3.51565	3.53414	3.40917	3.31258	2.91057	3.13843	3.49893	2.8799	3.08796	3.51464	3.19997	3.50907	3.40026
862	Q8BT07	Cep55	53930.3	9707.5	9540.3	15285.6	8488.2	7581.9	7005.2	12195.1	400.2	12037	9001.5	10951.4	17662.6	14247.6	20365	12279.7	16438.6	3.98715	3.97961	4.18431	3.92887	3.87984	3.84548	4.08622	2.60336	4.08055	3.95436	4.03951	4.24708	4.15377	4.30891	4.08922	4.21589
863	Q62504	Spen	398754	2887.3	2259.1	783.3	654.2	2152.3	2993.3	1866.6	1877.1	1569.3	2391.2	2138.8	2753.8	2509.2	2986.5	2409	4795.5	3.46064	3.35413	2.89448	2.81637	3.3331	3.4763	3.27128	3.27372	3.19598	3.3788	3.33037	3.44009	3.39971	3.47531	3.38202	3.68092
864	A2AIV2	Virma	201439	8187.7	11773.4	10135.4	10643.5	8878.4	7976.1	5571.9	11174.6	11562.5	9132.3	10591	7276.7	9285.9	10551.2	8578	10655.6	3.91321	4.07094	4.00588	4.02713	3.94838	3.90185	3.74608	4.04827	4.06309	3.96063	4.02498	3.86199	3.96787	4.02334	3.93344	4.02762
865	O54786	Dffa	36572.2	16957.9	14894.4	15250.8	9078.8	21676.2	19877.2	20420.1	11320.7	16056	19435.3	14265	21487.3	15350.8	29542.4	26650.3	16513.7	4.2294	4.17305	4.18332	3.95808	4.336	4.29838	4.31008	4.05391	4.20566	4.28861	4.1543	4.3322	4.18616	4.47046	4.42572	4.21787
866	Q5I1X5	Ppp1r13l	88976	3671.7	4254.4	4113.2	5342.8	5315	4988.8		4720.5	4122	3799.1	4166.5	3307.4	3041.9	5461.3	4745.5		3.56499	3.62894	3.61429	3.72785	3.72558	3.69808		3.67408	3.61521	3.5798	3.61988	3.51962	3.48329	3.73738	3.67637
867	Q8C0Q2	Zhx3	104343	3089.7	452.4	3333.2	4692.7	3895.7	3436.5	4444.5	4984.1	2946.6	434.3	3176	3221.6	3203.9	2609.8	3329.7	518.6	3.49006	2.65648	3.52299	3.67152	3.5907	3.53624	3.64792	3.69767	3.46947	2.63879	3.50202	3.50821	3.50581	3.41677	3.52254	2.71567
868	Q9QWH1	Phc2	89799.1	1304.9	3649.8	4102.9	3828.9	5737.5	4308.3	4628.8	2956.2	4465.4	4468.4	2124.8	4459.9	3609.4	5568	4369.1	4480.5	3.11591	3.56239	3.6132	3.58319	3.7588	3.63441	3.66556	3.47088	3.64996	3.65025	3.32752	3.64942	3.55756	3.74578	3.64049	3.65142
869	Q3U2U7	Mettl17	52061	1470.6	4552.6	4556.9	4754.5	837.6	4738.7	1466		3777.5	4009		3832.8	4670.7	5189.9	4120.7	5533.3	3.16779	3.65835	3.65876	3.6772	2.92355	3.67575	3.16643		3.57732	3.60314		3.58363	3.66947	3.71524	3.61508	3.74306
870	Q9EQX0	Ghrl	13207.1	36348.9	35420.8	38153.7	21046	17464.6	27229.1	42156.9	7285.8	23001.3	15077.9	3788.4		7498.9	8592.4	8454.1	7599.3	4.5605	4.54927	4.58155	4.32319	4.24218	4.43505	4.62488	3.86254	4.36177	4.17837	3.57857		3.87506	3.93417	3.92712	3.88083
871	A3KGB4	Tbc1d8b	127893	77036.5	70811.9	69839.1	61380.2	57666.1	66315.5	63719.5	63024.6	68059	58541.2	71576.1	63086.2	65555.5	51458.1	56949.5	58000.7	4.8867	4.85011	4.8441	4.78804	4.76093	4.82162	4.80428	4.79952	4.83289	4.76747	4.85477	4.79994	4.81662	4.71146	4.7555	4.76344
872	Q925F2	Esam	41810.2	18556.1	13956.8	15796	16734.8	13180.9	13173.4	18172.7	11419.6	13861.4	17105.5	18109	18139.5	17164.5	17275.4	13251.2	23655.8	4.26851	4.14482	4.19857	4.22365	4.11998	4.11973	4.25944	4.05769	4.14184	4.23316	4.25792	4.25865	4.23466	4.23745	4.12229	4.37396
873	Q91W18	Tdrd3	82252.8	16248.4	9451.1	12128.9	10445.8	13555.7	14114.8	14896.2	13288.7	15461.3	13516.3	19593.5	15914.9	15763.4	15470.8	14965.4	14492.6	4.21084	3.97553	4.08386	4.01898	4.13215	4.14971	4.1731	4.12352	4.18927	4.13089	4.29213	4.20183	4.19768	4.18954	4.17512	4.16118
874	A2AHG0	Lzts3	74985.6		117.9	246	278.9	244.9	275		348	332.6	202.7	245.8	305.5	245.8	322.4	275			2.07518	2.3927	2.447	2.39076	2.44091		2.54283	2.52323	2.30899	2.39235	2.48643	2.39235	2.50974	2.44091
875	Q9ESM6	Gdpd2	61165	4907.4	5348.1	3533.8	4412.7	11698.8	6885	3527.2		9491.9	10021.3	3756.9	8591	2940.7	9641.1	12560.6	6925.1	3.69094	3.72828	3.54836	3.6448	4.06818	3.83797	3.54755		3.9774	4.00097	3.57495	3.93409	3.4686	3.98417	4.09904	3.84049
876	Q6P9S0	Mtss2	76844	16503.6	9919.1	1477.5	1900.3	4536	14414.4	12750.4	13257.3	6122.6	11579.4	14480.9	27899.8	16537.2	791.9	6371.5		4.21761	3.99652	3.16982	3.27905	3.65677	4.15883	4.10556	4.12249	3.78701	4.06372	4.16083	4.44562	4.21849	2.89922	3.80431
877	Q6ZQK0	Ncapd3	169432	1565	2034.9	1916.1	3131.9	2257.6	1593.7	1598.2	1273.3	1634.9	2075.4	961.1	1852.5	1889.7	2238.2	2235.6	3006.9	3.19479	3.30876	3.28264	3.49595	3.35384	3.20268	3.2039	3.10527	3.21376	3.31731	2.98322	3.26799	3.27662	3.35009	3.34959	3.47826
878	Q8CHP6	Phc3	105353	2911.4	3623.3	2158.4	1916	3658.5	4194	3475.1	2238.9	4162.5	3682.4	4705.3	4671.4	3341.3	3860.7	4391.6	3944.2	3.46425	3.55922	3.33433	3.28262	3.56342	3.62273	3.54109	3.35023	3.61946	3.56625	3.67268	3.66954	3.52405	3.58678	3.64272	3.59607
879	P97346	Nxn	48344	16051.3	17176.8	29874.3	28347.5	21281.1	27421.3	32411.6	32755.6	26239.5	29405.5	38356.4	35355	31524.6	23794.9	19843.2	33534.6	4.20554	4.23497	4.47531	4.45253	4.32801	4.4381	4.51071	4.5153	4.41897	4.46844	4.58385	4.54846	4.49866	4.3765	4.29763	4.52551
880	Q8BHL5	Elmo2	83886.5	12952.3	15250.1	17384.8	18055.5	15992.5	11789.9	14288.3	12906.6	19609.7	17357.9	22263.8	25092.8	18680.5	23384.6	15343.1	24995.9	4.11238	4.1833	4.24019	4.25663	4.20394	4.07155	4.15501	4.11085	4.29249	4.23952	4.34762	4.39957	4.27141	4.36895	4.18594	4.39789
881	Q9Z0P4	Palm	41614.3	14467.4	14233.1	15433.8	13821.1	15931	16110.6	15477.3	15616.1	12342.8	10185.7	16129	10863.2	10434.1	13207.1	11062.7	14895.3	4.16042	4.15333	4.1885	4.14057	4.20227	4.20714	4.18972	4.1936	4.09145	4.00803	4.20763	4.036	4.0185	4.12084	4.0439	4.17308
882	P62774	Mtpn	12860.8	624832	672031	658362	606595	474120	432662	482261	800283	519759	311557	427198	392182	470064	286856	415634	370195	5.79576	5.82739	5.81847	5.7829	5.67589	5.63615	5.68328	5.90324	5.7158	5.49354	5.63063	5.59349	5.67216	5.45767	5.61871	5.56843
883	P23906	Irf2	39452.6	4798.1	3974.7	4311	4753.5	5573.5	4756.4	5193.2	4463.6	4542.5	5069.2	4281.5	4729.9	4106.7	5062.4	5065.6	4408.1	3.68116	3.59941	3.63468	3.6771	3.74621	3.67737	3.71552	3.64978	3.65739	3.70503	3.6317	3.67494	3.6136	3.70444	3.70472	3.64435
884	Q61315	Apc	311089	208.5	118.9	253.1	328.7	268	282.6	251.2	333	432.6	411.8	509.3	323.5	367.7	516	575.1	1146.7	2.32118	2.07882	2.405	2.51812	2.42975	2.45271	2.40175	2.52375	2.63709	2.61574	2.70783	2.51121	2.56667	2.71349	2.7605	3.05983
885	Q8CDM1	Atad2	117943	3736.4	4135.6	4772.8	5412.1	5128.9	2644.8	3692.4	3491.6	4076.1	6611	2527.7	5030.6	3699.7	6227.8	4417	5652.4	3.57257	3.61664	3.67886	3.73345	3.71011	3.42256	3.56743	3.54315	3.61035	3.82033	3.4029	3.70171	3.56828	3.7944	3.64523	3.75231
886	Q6GV12	Kdsr	35955.9	233692	196462	194406	190966	168551	186418	190368	187995	191018	195874	182252	175854	184392	190735	210024	184285	5.36865	5.29328	5.28871	5.28096	5.22673	5.27049	5.2796	5.27415	5.28108	5.29198	5.26068	5.24516	5.26574	5.28043	5.32227	5.26549
887	P70349	Hint1	13776.9	3.43858e+06	3.02849e+06	3.03474e+06	3.15188e+06	3110254	2.86238e+06	2.67179e+06	2.85492e+06	3293376	2.73362e+06	3397972	2.75478e+06	3.00817e+06	2.7235e+06	2.93133e+06	2.76313e+06	6.53638	6.48123	6.48212	6.49857	6.4928	6.45673	6.4268	6.45559	6.51764	6.43674	6.53122	6.44009	6.4783	6.43513	6.46707	6.4414
888	Q62073	Map3k7	64227.6	6400.9	3960.5	5846.2	5358.5	7270.8	7724.3	5419.7	5482.5	5873.7	7861.1	7798.4	10417.6	8058.3	9216.8	8682.7	9009.4	3.80631	3.59786	3.76695	3.72912	3.86164	3.88792	3.73406	3.73906	3.76899	3.89554	3.89206	4.01781	3.9063	3.96463	3.9387	3.95474
889	Q9D967	Mdp1	18582.2	633450	630225	567508	585532	577528	543214	512630	569075	565719	504752	514250	485195	471033	525390	533045	510046	5.80171	5.7995	5.75397	5.76755	5.76157	5.73497	5.7098	5.75517	5.7526	5.70308	5.71118	5.68592	5.67305	5.72048	5.72676	5.70761
890	A2AHJ4	Brwd3	202942		116.3		160.4	198.3				118.3	112.3				208.2	193.9			2.0693		2.2079	2.29951				2.07664	2.05423				2.32056	2.28981
891	Q8BHK9	Ercc6l	138854	12461.4	10950.9	12332.9	13143.6	10433.4	11820.1	11205.2	2170.3	14115	13137.5	16324.4	13935.7	15822.4	14905.5	12891.4	16150.7	4.0956	4.03949	4.0911	4.11875	4.01847	4.07266	4.04946	3.33672	4.14971	4.11855	4.21286	4.14416	4.1993	4.17338	4.11033	4.20822
892	Q8BUX5	Rhbg	49543.1		2625.4		1991.7	3621.7	2153.7	3055.6	3051	1949.8	2355.8	655.4	1308.1	1356.9	2824.3	2689.3	2377.6		3.41936		3.29944	3.55903	3.33339	3.48524	3.48458	3.29021	3.37232	2.81717	3.11697	3.13287	3.45106	3.4298	3.37632
893	P70315	Was	54191.8	5685	10964.3	15343	10308.8	17027.3	13934	12363.1	10575.1	10732.8	14875.8	13923.1	17346.9	12327.9	13163.6	12937.7	17734.9	3.75481	4.04002	4.18594	4.01325	4.23117	4.14411	4.09216	4.02433	4.03075	4.17251	4.14377	4.23925	4.09092	4.11941	4.11189	4.24885
894	Q9D0K2	Oxct1	55988.6	1.96711e+06	1.85602e+06	1.84576e+06	1786116	2602584	2.02878e+06	2.01445e+06	1.8448e+06	2.75451e+06	3440874	2370069	2.51049e+06	2.10849e+06	2.80934e+06	3.37726e+06	2.80948e+06	6.29383	6.26858	6.26618	6.25191	6.4154	6.30723	6.30416	6.26595	6.44004	6.53667	6.37476	6.39976	6.32397	6.4486	6.52856	6.44863
895	Q8BR65	Suds3	38107.1	8951.7	20946.8	24802.9	27643.1	23959.8	27203.2	26280	26880.1	22286.2	22496.9	21045.7	22761.1	22037.7	23373.5	21720.7	20625.1	3.95195	4.32114	4.39452	4.4416	4.3795	4.43464	4.41964	4.42945	4.34806	4.35214	4.32318	4.35721	4.34319	4.36874	4.33689	4.31442
896	Q9QWR8	Naga	47234.7	547854	505932	575776	456975	303262	486822	505459	482420	456941	562132	598688	389176	444462	297473	329119	440934	5.73867	5.70409	5.76025	5.65989	5.48182	5.68737	5.70369	5.68343	5.65986	5.74984	5.7772	5.59015	5.64784	5.47345	5.51735	5.64438
897	Q9JIX0	Eny2	11528.6	181001	241442	232030	173145	216468	228732	259089	236729	262867	200792	231838	198492	232758	255127	263341	196850	5.25768	5.38281	5.36555	5.23841	5.3354	5.35933	5.41345	5.37425	5.41974	5.30275	5.36519	5.29775	5.36691	5.40676	5.42052	5.29414
898	Q8CHP5	Pym1	22689.6	133388	97300	135219	265226	243644	216862	113361	391111	168814	247035	341660	342725	295170	278601	159757	304254	5.12512	4.98812	5.13104	5.42362	5.38676	5.33619	5.05447	5.5923	5.22741	5.39276	5.5336	5.53495	5.47007	5.44498	5.20346	5.48324
899	P0DN89	Tmem254	14238.6	84460.7	91496.3	102470	104287	96226.7	99023.9	107879	169404	98290.2	72475.3	91849.4	88411.8	46224	96938.9	123072	98183.2	4.92666	4.96141	5.0106	5.01823	4.9833	4.99574	5.03294	5.22893	4.99251	4.8602	4.96308	4.94652	4.66488	4.9865	5.09016	4.99204
900	P10404		69612.8	78692.3	92596.7	112012	98964.6	88587.4	116364	110864	130848	122683	45280	105307	88342.2	168953	137372	33009.7	88815.6	4.89594	4.9666	5.04927	4.99548	4.94738	5.06582	5.0448	5.11677	5.08879	4.65592	5.02246	4.94617	5.22777	5.1379	4.51865	4.94849
901	O88876	Dhrs3	33652.5	87213.6	103148	94570.4	92261.7	82743.3	103536	62036.4	79590.4	99670.4	96031.5	96203.4	66604.6	88662.2	67589.5	75120.9	71731.8	4.94059	5.01346	4.97576	4.96503	4.91774	5.0151	4.79265	4.90087	4.99857	4.98242	4.98319	4.82351	4.94774	4.82989	4.87577	4.85572
902	Q8VDG5	Ppcs	33794	420004	516593	381123	433669	456468	365144	383788	317632	438373	489777	438091	567468	425715	564940	590267	433424	5.62325	5.71315	5.58107	5.63716	5.65941	5.56247	5.58409	5.50193	5.64184	5.69	5.64157	5.75394	5.62912	5.752	5.77105	5.63691
903	Cont_Q9Z2K1	Krt16	51606.4	13177.7	14976.3	3525.5	22270	13784.2	398346	32303	8206	16664.2	27131.4	9473.9	8334.9	5748.2	24903.1	6398.2	40185.4	4.11987	4.17543	3.54734	4.34774	4.13941	5.60026	4.50926	3.91418	4.22181	4.43349	3.97657	3.92095	3.75961	4.39627	3.80613	4.60408
904	Q9CWT6	Ddx28	59514.9	2489.3	5288.2	4528.1	5819.6	9933.1	4700.8	4878.3	5446.6	3460.8	5812.9	1994	2976.6	4266.1	8669.3	8160.4	5995.1	3.39625	3.72339	3.65601	3.76497	3.99713	3.67226	3.68836	3.73621	3.5393	3.76447	3.29994	3.47387	3.63013	3.93803	3.91176	3.77787
905	Q7TN05	Ap1s3	18440.4	71266.6	70918.3	66613.8	75789.8	59233.9	62323.8	57371.5	76131.3	56972.5	35122	64225.6	42245	57454.4	30152.3	37951.9	41613.6	4.85289	4.85076	4.82357	4.87962	4.77258	4.79466	4.7587	4.88157	4.75567	4.54559	4.80771	4.62579	4.75933	4.47933	4.57924	4.61925
906	P57016	Lad1	58864	229828	262542	218649	220426	499645	319129	253664	197918	338876	322691	219915	338608	247586	507878	563558	324681	5.36141	5.4192	5.33975	5.34326	5.69866	5.50397	5.40426	5.29649	5.53004	5.50879	5.34226	5.5297	5.39373	5.70576	5.75094	5.51146
907	Q3TRM4	Pnpla6	149537	33017.9	39134	30557.3	35957.6	35135.4	33684.9	28403.4	22065.3	33765.3	32250.6	29676.5	30653.1	29457.1	32927	32967.8	27744	4.51876	4.59257	4.48513	4.5558	4.54576	4.52745	4.45339	4.34373	4.52848	4.50855	4.47243	4.48649	4.4692	4.51757	4.5181	4.44318
908	O89023	Tpp1	61342.2	244044	273138	275148	240206	214150	259264	241777	213712	239826	320689	254004	253414	265729	247603	239120	254490	5.38747	5.43638	5.43957	5.38058	5.33072	5.41374	5.38342	5.32983	5.3799	5.50609	5.40484	5.40383	5.42444	5.39376	5.37862	5.40567
909	Q6DIB4	Nol4l	53912.2	10037.7	6642.3	9742.2	19499.3	20173.4	15459.7	24663.1	8146.7	34126	29908.3	10436.1	28440.2	23670.5	41567.9	36351	34769.8	4.00168	3.82238	3.9887	4.29004	4.3048	4.18923	4.39207	3.91104	4.5331	4.47581	4.01858	4.45395	4.37423	4.61877	4.56053	4.54121
910	A2ABV5	Med14	160966	64948.4	11109.8	15245.2	56411.4	14794.7	9076.3	20852.3	20957	21040.7	14070.9	44748.6	22271.2	15427.2	17459.3	17000.7	22323.7	4.81258	4.04575	4.18316	4.75137	4.17014	3.95796	4.31917	4.32135	4.32308	4.14835	4.65079	4.34776	4.18832	4.24205	4.23049	4.34879
911	Q9Z2X2	Psmd10	25083.5	38659	65238.4	37996	42264.5	40252.7	45077.3	31361.2	31791	39822	52544.4	33156.6	36248.5	42993	52296.1	55996.9	48301	4.58726	4.81451	4.57975	4.62599	4.60481	4.65397	4.49641	4.50232	4.60013	4.72053	4.52058	4.5593	4.63341	4.71848	4.74817	4.68397
912	A2AJI0	Map7d1	93275.7	20268.7	12728.8	14605.1	11950.9	24489.2	19156	18060.1	13002.7	22325.8	23922.9	25405.2	28449	20591.8	33103.2	24312.8	26571.9	4.30685	4.10482	4.16453	4.07744	4.38899	4.28233	4.25674	4.11407	4.34883	4.37883	4.40494	4.45408	4.31372	4.51988	4.38585	4.42444
913	P29788	Vtn	54849	82638.1	98867.9	108104	99354.9	68424.9	88895.2	82648.4	99624.4	82897.5	59142	87851.8	107989	83802.7	79465.7	84270.5	77896	4.91719	4.99506	5.03384	4.99719	4.83522	4.94888	4.91724	4.99837	4.91855	4.7719	4.94376	5.03338	4.92326	4.90019	4.92568	4.89152
914	P59242-2	Cgn	135645	120744	111868	124074	126652	162754	146128	123734	118061	173254	159165	157198	208114	146965	217341	221384	161887	5.08187	5.04871	5.09368	5.10261	5.21154	5.16474	5.09249	5.07211	5.23869	5.20185	5.19645	5.3183	5.16722	5.33714	5.34515	5.20921
915	Q9Z1T6	Pikfyve	236877	538.4	383.6	565.9	411.5	355.1	402.7	437.1	423.1	619.6	432.7	611.8	413	474.5	405	405.7	313.2	2.73191	2.58501	2.75351	2.61542	2.55157	2.60606	2.64157	2.62747	2.79281	2.63719	2.78732	2.617	2.67715	2.60853	2.60927	2.49721
916	Q923M0	Ppp1r16a	57529.8		689.3	744.1	931.2	1050.9	785.1		1003.2	949.3	769	655.5	668.8		718	910.6			2.83904	2.87221	2.96951	3.02197	2.89548		3.00182	2.97786	2.88649	2.81723	2.82595		2.85673	2.9598
917	Q99N84	Mrps18b	28702.7	100568	102770	113503	93917.8	121116	104474	111994	115670	95389.4	98500	78056	86397.1	99424.3	109143	103200	96104.4	5.00246	5.01187	5.05501	4.97275	5.0832	5.01901	5.0492	5.06322	4.9795	4.99344	4.89241	4.9365	4.9975	5.038	5.01368	4.98275
918	P33215	Nedd1	71292.3	1392	3590.6	2538.5	2520.4	4349.8	2831.3			2076.6	2503		3159	1552.5	3288	3729.6	1521	3.14395	3.55529	3.40475	3.40164	3.63857	3.45214			3.31756	3.39863		3.49969	3.19131	3.51706	3.57178	3.18241
919	Q04690	Nf1	319596	2003	2286.3	2105.5	2483.5	1937.5	2106.5	2241.3	1321.7	2062.9	1883.1	1647.2	1696.9	2054.1	1824.5	1579.5	2379.1	3.3019	3.35932	3.32356	3.39524	3.28747	3.32377	3.35069	3.12146	3.31469	3.2751	3.21701	3.22991	3.31283	3.26138	3.19879	3.3766
920	Q8CI59	Steap3	54749	82386.4	80671.3	78957.6	86629.4	62489.4	60752.7	72860.1	93022.5	71403.6	63096.7	67165.9	92232.2	82038.5	55911.6	59438.4	83961.7	4.91586	4.90672	4.8974	4.93767	4.79581	4.78357	4.8625	4.96859	4.85373	4.80001	4.82716	4.96489	4.91402	4.74751	4.77407	4.92409
921	Q9D1A2	Cndp2	52767.3	1.90294e+06	2.08112e+06	2.08787e+06	2.05432e+06	2.71227e+06	2.05663e+06	2.02588e+06	2.39842e+06	1.83267e+06	2.00195e+06	1.81216e+06	1.77642e+06	1.69402e+06	1.6953e+06	1.93055e+06	1.99628e+06	6.27943	6.3183	6.3197	6.31267	6.43333	6.31316	6.30661	6.37993	6.26308	6.30145	6.2582	6.24954	6.22892	6.22925	6.28568	6.30022
922	E9Q0N2	Ptprh	106952	11640.6	13573.7	6967.2	11334.8	10341.1	6700.9	8040.3	9341.6	6413.8	5919.7	1951.6	4658	3504.7	8095.5	8412.5	4681.3	4.06601	4.13273	3.84312	4.05445	4.01461	3.8262	3.90533	3.97047	3.80718	3.77237	3.29061	3.66829	3.54477	3.9083	3.92498	3.67046
923	Q6NZF1	Zc3h11a	86491.7	35458.5	30192	30576.4	27036	39936.3	32253.3	32498.2	33974.7	41132.2	38061.5	44219.2	39211.5	35286.6	46551.5	41132.6	36621.6	4.54973	4.47991	4.4854	4.43196	4.60138	4.50859	4.51187	4.53117	4.61419	4.5805	4.64562	4.59342	4.54762	4.66794	4.6142	4.56375
924	Q91X43	Sh3d19	86076.5	6476.4	5687.8	5128	10706.9	10031.5	7948.3	6175.6	12063.1	14110.8	8269.3	13596.1	12902.9	8045.8	20057	17371.2	10134.4	3.8114	3.75502	3.71003	4.0297	4.00141	3.90033	3.79075	4.08149	4.14958	3.91752	4.13345	4.11072	3.90562	4.30229	4.23985	4.00584
925	P01725		11654		89729.6	84031.5	32621.5		18930.7	67004.4	35019.5	33227.8	107461	87927.4	110572	50369.1	71967.8	84297.9	177574		4.95294	4.92445	4.51352		4.27719	4.82611	4.54432	4.52151	5.03125	4.94413	5.04365	4.70217	4.85714	4.92582	5.24938
926	Q80WR5		24774.3	24989.7	25305.9	30381.5	21845.7	29911.5	32281	26865.6	26648.4	34937.5	35604	40415.4	32571.5	32615.4	36168.4	34608.5	38201	4.39778	4.40324	4.48262	4.33939	4.47585	4.50896	4.42921	4.42569	4.5433	4.55151	4.60656	4.51285	4.51344	4.55834	4.5392	4.58209
927	O35648	Cetn3	19519	11545.4	11271.6	12115.9	12677.2	9694.8	12648.3	11550.1	6942.3	5045.9	8777.9	5402.5	9874	11425.1	10960.4	9162.2	13211.8	4.06245	4.05202	4.08339	4.10306	3.98658	4.10207	4.06262	3.84157	3.70302	3.94344	3.73268	3.99454	4.0579	4.03987	3.96205	4.12099
928	E9Q616	Ahnak	604253	368432	312405	350101	264002	355111	416108	393050	316929	420082	364736	458651	603771	334382	590695	509239	513935	5.56636	5.49472	5.54419	5.42161	5.55037	5.61921	5.59445	5.50096	5.62333	5.56198	5.66148	5.78087	5.52424	5.77136	5.70692	5.71091
929	Q3TAP4	Ap5b1	94678.7	1343.1	2572.4	2561.5	2614.8	3496.7	2441.2	2624	2575.6	2889	1957.2	2438.8	1626.8	2550.1	3720.1	3409.1	1310.9	3.12843	3.41051	3.40866	3.4176	3.54378	3.38778	3.41913	3.41105	3.4609	3.29186	3.38735	3.2116	3.40673	3.57067	3.53277	3.1179
930	Q8R1T1	Chmp7	50632.6	48081.4	10920	55871.2	63332.2	66138.4	55585.5	55139.9	65411.6	53469	43442.6	52857.1	50431.2	46683.1	48322.4	50563.6	49835	4.68199	4.03826	4.7472	4.80163	4.82046	4.74497	4.74147	4.81566	4.72811	4.63793	4.72311	4.70271	4.66917	4.68416	4.70385	4.69754
931	Q91XL9	Osbpl1a	107795	16680	10452.8	12170.1	13419.6	8208	11077.4	12751.6	11939	13081.3	8154.3	16309.5	4996.5	12069.4	11432.2	9426.7	11134	4.22222	4.01927	4.08533	4.12777	3.91429	4.04448	4.1056	4.077	4.11668	3.91144	4.21247	3.69875	4.08172	4.05817	3.97441	4.04669
932	Q6KCD5	Nipbl	315450	13097.8	9028.7	6279.3	15943.2	21682.1	10002.4	15122.9	12872.7	12229.4	9819.7	8195.5	9474.8	9692.3	11586.4	11215.4	11808.5	4.11723	3.95567	3.79798	4.2026	4.33612	4.00015	4.17966	4.1097	4.08744	3.99214	3.91363	3.97662	3.98647	4.06399	4.04985	4.07223
933	O54983	Crym	33523.3	82230.2	109138	76530.9	93709	117218	74235.6	68169.2	82750.3	29880.9	34343.8	24683.9	17751.2	14815.3	22943.6	28000.6	26596	4.91504	5.03798	4.88384	4.97179	5.069	4.87062	4.83359	4.91777	4.47541	4.53586	4.39243	4.24925	4.17074	4.36068	4.44718	4.42483
934	Q9CR64	Tmem167a	8073.87	494465	443807	488165	370940	277924	404702	420060	434863	445444	382081	502600	347636	484509	200508	252980	431257	5.69414	5.64719	5.68857	5.56931	5.44393	5.60714	5.62331	5.63835	5.64879	5.58216	5.70122	5.54113	5.6853	5.30213	5.40309	5.63474
935	Q925B0	Pawr	35908.4	124065	54478.9	129554	99699.8	105077	126150	120211	159616	156508	118658	268878	205402	149314	185516	164613	161836	5.09365	4.73624	5.11245	4.9987	5.02151	5.10089	5.07995	5.20308	5.19454	5.0743	5.42956	5.31261	5.1741	5.26838	5.21647	5.20908
936	Q8BH31	Mfsd8	57569.3	1310.5	1795.5	2447.2	2098.3	2730.8	1682.1	2882.3	2253.4	1620	1170.1	1070.7	1734	1642.8	1673.7		3531.5	3.11777	3.25443	3.38885	3.32207	3.43645	3.22611	3.45989	3.35303	3.20978	3.06859	3.03007	3.2393	3.21585	3.22394		3.54808
937	P22361	Hnf1a	67253.3	15203.5	20673.9	19621.3	15076.3	36603.7	22200.2	19088.4	15917	24491.3	28269.3	19521.6	25620.4	21089.4	34448.4	32766.2	26785.8	4.18197	4.31544	4.29275	4.17832	4.56354	4.34638	4.28079	4.20189	4.38903	4.45133	4.29054	4.4086	4.32408	4.53718	4.51544	4.42792
938	Q9EPK2	Rp2	39376.9	109810	111399	84977.5	85369.5	97040	84783.1	86829.6	70449.3	82513.7	87065.2	74110.9	77234.2	81088.3	84441.2	79738.7	94129.1	5.04064	5.04689	4.92931	4.93131	4.98696	4.92831	4.93867	4.84788	4.91653	4.93985	4.86989	4.88782	4.90896	4.92656	4.90167	4.97373
939	P00416	mt-Co3	29922.8	593529	673619	612743	612308	741733	626047	758029	642356	538608	489806	398159	337812	478630	398743	459236	525968	5.77344	5.82842	5.78728	5.78697	5.87025	5.79661	5.87969	5.80778	5.73127	5.69003	5.60006	5.52868	5.68	5.60069	5.66204	5.72096
940	Q9DBK0	Acot12	61761.6	6213	9552.2	3920.7	4474.9	5186.5	4822.2	4084.3	3535.1	3519.7		6217.7	3397.2		2992.1	2956.8	3872.5	3.79337	3.98015	3.59347	3.65088	3.71496	3.68334	3.61122	3.54852	3.54663		3.7937	3.53125		3.47612	3.47097	3.5881
941	Q8C854	Myef2	63294.6	59472	76880.7	72787.5	82056	97769.1	78950	80037.9	74965.4	92009.2	104847	76382.8	103224	96824.7	128893	109012	109647	4.77432	4.88582	4.86206	4.91412	4.99021	4.89736	4.9033	4.87487	4.96384	5.02056	4.883	5.01379	4.98599	5.11023	5.03748	5.04
942	Q9Z0R6	Itsn2	188908	24160.9	22138.6	26307.4	27267.6	30877.9	27007.4	23564.9	32519.8	27535.6	28853.2	23798.9	33230.9	27888.4	32198.7	33039	35843.1	4.38313	4.34517	4.42009	4.43566	4.48966	4.4315	4.37228	4.51216	4.43991	4.46021	4.37658	4.52156	4.44544	4.50785	4.51904	4.55442
943	Q6PDN3	Mylk	212925	1.72555e+06	2.08468e+06	1.58565e+06	1.76899e+06	2.44366e+06	1.94354e+06	2.50139e+06	1.60875e+06	1.5293e+06	1467449	1.16275e+06	1.56642e+06	1.27111e+06	1.93492e+06	1.31734e+06	1.69157e+06	6.23693	6.31904	6.20021	6.24773	6.38804	6.28859	6.39818	6.20649	6.18449	6.16656	6.06549	6.19491	6.10418	6.28666	6.1197	6.22829
944	Q8K2D3	Edc3	55957.4	43536.4	35241	38588.3	31535.4	55048	36761.6	45007.1	38161.6	58171	50655.7	36934.4	39857.2	38867.6	55640.1	55777.5	44010.8	4.63886	4.54706	4.58647	4.49881	4.74075	4.56541	4.65329	4.58164	4.76471	4.70464	4.56744	4.60052	4.5896	4.7454	4.74647	4.64357
945	P21107-2	Tpm3	29020.6	1.74277e+06	1.7627e+06	1849105	1.72232e+06	2.41937e+06	2.29024e+06	1.95782e+06	1.57127e+06	2.83695e+06	3295622	2.89831e+06	3.89008e+06	2.14164e+06	4.11914e+06	3.91605e+06	3187278	6.24124	6.24618	6.26696	6.23612	6.3837	6.35988	6.29177	6.19625	6.45285	6.51794	6.46215	6.58996	6.33075	6.61481	6.59285	6.50342
946	P97352	S100a13	11157.8	35400.9	71201.5	84970.8	64281.1	36185.9	80412.9	46470	18416.2	60964	59230.3	65201.3	74231.9	71755.8	48274.1	46802.6	84011.1	4.54903	4.8525	4.92927	4.80809	4.55855	4.90533	4.66718	4.26522	4.78508	4.77255	4.81426	4.8706	4.85586	4.68372	4.67028	4.92434
947	Q8BGT6	Micall1	94079.3	2723.1	8032.5	2033	11031.6	12402	11596.5	3697	9576.9	11144.8	8610.4	8753.8	9159.1	9571.3	9060.9	4947.4	7839.9	3.43522	3.9049	3.30835	4.04268	4.09353	4.06436	3.56797	3.98127	4.04711	3.93507	3.94225	3.9619	3.98102	3.95722	3.69446	3.89437
948	Q8VI63	Mob2	26851.5	162126	188768	163804	192403	104054	164983	181640	155762	170317	160968	165619	180822	171683	168747	121245	182505	5.20986	5.27593	5.21433	5.28421	5.01726	5.21744	5.25922	5.19247	5.23126	5.20674	5.21911	5.25725	5.23473	5.22724	5.08367	5.26128
949	Q8N9S3	Ahsa2	37648.2	30792.5	48756.4	37133.7	33287.3	38354.5	30973.5	26771.1	30048.7	38626.8	41007.5	49868.1	51832	48171.6	50329.8	38231.4	57817.1	4.48846	4.68804	4.56978	4.52229	4.58383	4.491	4.42768	4.47784	4.5869	4.61287	4.69783	4.71461	4.6828	4.70183	4.58243	4.76206
950	P01844	Iglc2	11254.5	117671	449255	90066.8	36573.4	23510.8	55532.3	19229.6	207637	108486	239029	382281	414249	147038	78811.8	126696	795053	5.07067	5.65249	4.95457	4.56318	4.37129	4.74455	4.28399	5.31731	5.03538	5.37845	5.58238	5.61726	5.16743	4.8966	5.10277	5.9004
951	Q6PGA0	Rcor3	49779.1	215	134.5	151.4	158.9	238	150.1	238.8	177.1	187.1	227.6	151.5	253.5	167.5	228.2	259.9	271	2.33445	2.13194	2.18298	2.20385	2.3784	2.17926	2.37985	2.25066	2.27439	2.35908	2.18327	2.40569	2.2266	2.36021	2.41647	2.43457
952	Q8C0L9	Gpcpd1	76579.3	12397.6	16513.1	13352.7	13058.5	18654.7	14443	15168.6	14588.2	17442.7	17932.9	10617.9	16627.6	14508.4	23609.9	22277.9	17746.9	4.09337	4.21785	4.1256	4.11593	4.27081	4.15969	4.18097	4.16403	4.24164	4.25367	4.02608	4.22086	4.16165	4.37311	4.34789	4.24915
953	O55071	Cyp2b19	55996.5	77602	153676	44251.8	96977.6	88014.3	37169.2	29685.9	43284.7	22331.5	9984.3	3798.3	2456.6	16166.5	14233.4	19123.3	2971.1	4.88988	5.18661	4.64594	4.98668	4.94456	4.57019	4.47256	4.63634	4.34894	3.99936	3.5797	3.39051	4.20864	4.15334	4.28159	3.47306
954	Q9CZ69	Cmtm6	19824.2	293060	330754	202283	317392	275680	216434	279759	148804	287147	303586	228625	198148	238358	238484	334166	231935	5.46696	5.51951	5.30596	5.5016	5.44041	5.33533	5.44679	5.17262	5.45811	5.48228	5.35913	5.29699	5.37723	5.37746	5.52396	5.36537
955	A0A1W2P7J4	Atad2b	28785	1245.7	881.7	1081	1325.6	1802.6	1329.4	1311.3	1047.4	1193.9	1543.8	769.1	1051.1	1143.3	1354.6	2188.9	1656.6	3.09576	2.94581	3.03423	3.12274	3.25614	3.12398	3.11803	3.02053	3.07733	3.18887	2.88655	3.02206	3.05854	3.13213	3.34042	3.21948
956	Q6PDG5	Smarcc2	132604	64529	70188.6	72597.2	68368.4	72677.5	78318.4	74775.6	74330.8	73507.6	76516.3	73049.2	73592.9	68220.2	79783.6	73020	85686.7	4.80976	4.84627	4.86093	4.83486	4.86141	4.89387	4.87377	4.87117	4.86634	4.88376	4.86362	4.86684	4.83392	4.90192	4.86345	4.93292
957	Q99J36	Thumpd1	38884.9	134128	175809	163573	179016	176342	113392	154110	113854	115960	136210	111809	126072	136548	132843	130427	143459	5.12752	5.24504	5.21371	5.25289	5.24636	5.05458	5.18783	5.05635	5.06431	5.13421	5.04848	5.10062	5.13529	5.12334	5.11537	5.15673
958	O70131	Ninj1	16555.3	6751.5	6099.7	9435.9	7922.9	1669.9	9140.7	5283.6	6363.4	6348.3	7945.7	5636	7209.4	6800.3	6266.4	4458.1	8241	3.82946	3.78538	3.97483	3.89894	3.22295	3.96103	3.72301	3.80376	3.80273	3.90019	3.75105	3.85796	3.83259	3.79709	3.64925	3.91603
959	Q5SWU9	Acaca	265257	96630.6	69001.8	96875.1	106738	64209.8	88776.3	78653.1	81836.6	70838.5	83295.2	74095.6	84103.4	71098.2	75697.1	74780.6	93919.8	4.98512	4.83887	4.98622	5.02832	4.80761	4.9483	4.89572	4.91295	4.85028	4.92063	4.8698	4.92482	4.85186	4.87908	4.87379	4.97276
960	P42209	Septin1	42019.8	23101.7	30700.5	31806.2	39997.4	52780.3	27960.8	36246.8	39952	24222.5	35461.3	19534.4	22292.9	24490.8	27924.8	34559.3	33779.7	4.36366	4.48716	4.50253	4.60204	4.72248	4.44657	4.55928	4.60155	4.38424	4.54977	4.29082	4.34819	4.38902	4.44601	4.53858	4.52867
961	Q8R1S4	Mtss1	82408.2	8601.1	4557	8163.9	7223.9	2783.6	5185.7	4496.5	9151.6	5547.3	3035.3	10755.7	5762.2	5721.8	2197.5	3398.2	94.8	3.9346	3.65877	3.91195	3.85883	3.44476	3.71489	3.65297	3.96154	3.74416	3.48234	4.03168	3.76066	3.75761	3.34213	3.53138	1.98137
962	P07091	S100a4	11721.4	169978	130403	250539	129216	115302	146535	162201	104307	198351	288250	215550	259058	190328	228936	184083	309910	5.2304	5.11529	5.39888	5.11132	5.06184	5.16594	5.21006	5.01832	5.29744	5.45977	5.33355	5.4134	5.2795	5.35972	5.26502	5.49124
963	Q8BJA2	Slc41a1	54928	15600.7	11236.2	14570.7	16375.4		21591.4	11466.8	29294.5	15687.1	4348.4	25342.4	11524.2	20733.8	1079.6		7522.1	4.19317	4.05066	4.16351	4.21422		4.3343	4.05948	4.4668	4.19557	3.63843	4.40386	4.06165	4.3167	3.03366		3.8764
964	Q8BJ83	Tm2d3	28880.2	2285.5	2828.8	2112.9	1849.3	3424.5		3948	1862.7	2782.9		2247.5	2717.1	2846.9		2610	3990.8	3.35917	3.45176	3.32508	3.26724	3.53472		3.59649	3.27038	3.44465		3.35189	3.43427	3.45452		3.41681	3.60117
965	P35689	Ercc5	130715	548.1	1372	396.3	2746.3	1698.3	1077	1955.9	2016.1	1290.4	1431.1	833.7	381.9	2702.1	360.5	2738.7	287.5	2.73965	3.13767	2.59912	3.43891	3.23027	3.03262	3.29157	3.30473	3.11106	3.15597	2.92153	2.58309	3.43186	2.55811	3.4377	2.46015
966	Q63961	Eng	70020.7	35470.1	45202.3	36509.1	38609.8	36933.4	34342.2	31470.7	36611	38680.3	42100.3	46777.2	48390.1	48672.5	51888.5	44854.6	53072.6	4.54987	4.65517	4.56241	4.58671	4.56743	4.53584	4.49792	4.56362	4.5875	4.6243	4.67004	4.68477	4.68729	4.71508	4.65182	4.72488
967	Q99ME2	Wdr6	121898	21232	14944.4	19070.3	19907.5	12319.9	14723.3	19896.2	17061.3	16877.7	16557.8	21980.6	18187.9	19719.8	17029.2	14395	17629.7	4.32701	4.17451	4.28038	4.29904	4.09064	4.16803	4.29879	4.23204	4.22734	4.21903	4.34206	4.25981	4.29492	4.23122	4.15824	4.24627
968	Q6XVG2	Cyp2c54	55857.8	2277.5	2655.5	1418.3	2210	2820.4	1608.3	1203.7	1455.5	950.1	912.6	704.4	375	874.7	591	1115.8	195.3	3.35765	3.42431	3.15207	3.34459	3.45046	3.20664	3.08088	3.16331	2.97823	2.96076	2.84844	2.57519	2.94236	2.77232	3.04798	2.29292
969	Q8BUR4	Dock1	215085	55112.9	57682.8	55287.2	57465.9	49043.4	51480.4	54524.6	52581.3	54319.1	57972.3	58881.4	60691.8	59022.2	52003.5	51039.2	59624.4	4.74126	4.76105	4.74263	4.75942	4.69059	4.71165	4.7366	4.72084	4.73496	4.76323	4.76999	4.78314	4.77102	4.71604	4.70791	4.77543
970	Q80X50	Ubap2l	116799	119112	433696	221406	132556	281013	779148	465862	136593	220876	294055	205328	1149150	168586	252307	465199	794258	5.07596	5.63719	5.34519	5.1224	5.44873	5.89162	5.66826	5.13543	5.34415	5.46843	5.31245	6.06038	5.22683	5.40193	5.66764	5.89996
971	Q60991	Cyp7b1	58470.3	6850.9	3001.8	6418.9	9376.7	182.9	3661.2	3568.5	8756.1	4075.6	3611.1	7744.3	4698.4	7085.1	3051.6	2515.4	3366.1	3.83581	3.47753	3.80753	3.9721	2.26458	3.56374	3.55261	3.94236	3.6103	3.55776	3.88904	3.67204	3.85041	3.48467	3.40078	3.52726
972	Q8R3C6	Rbm19	106083	10720.4	9223.5	8694.5	10793.9	7762.6	7650.8	8464.9	10752.1	8045.5	6561.1	7885.9	8962	9393.2	9186	7838.6	8620.3	4.03025	3.96494	3.93929	4.03322	3.89006	3.88376	3.92767	4.03153	3.90561	3.81704	3.89691	3.95245	3.97286	3.96317	3.89429	3.93557
973	Q64324	Stxbp2	66357.4	186282	183480	177858	178533	166912	169361	161423	172420	183396	181860	169220	175453	164146	170122	189144	175067	5.27017	5.26359	5.25008	5.25172	5.22249	5.22882	5.20797	5.23659	5.26339	5.25974	5.22846	5.24416	5.21523	5.23076	5.2768	5.24321
974	Q62192	Cd180	74302.4	1399.6	1978.3	8428	4881.7	2012.7	1569.4	1895.5	2613.5	2519.2	2683	1525.6	2159.9	2138.4	1598.7	1618.9	3687.6	3.14631	3.29651	3.92578	3.68866	3.30399	3.19601	3.27795	3.41739	3.40144	3.42878	3.18373	3.33463	3.33029	3.20404	3.20949	3.56686
975	Q9D6N5	Drap1	22277.8	164559	185247	199596	191061	215440	196107	206265	195112	183502	182444	180868	206940	187504	206425	193976	201720	5.21633	5.26775	5.30015	5.28117	5.33333	5.29249	5.31443	5.29029	5.26364	5.26113	5.25736	5.31585	5.27301	5.31476	5.28775	5.30475
976	Q7TSC1	Prrc2a	229203	27085.9	17756.7	26650.6	28882.9	32979	28041.6	26753.8	28223.9	33566	32789.7	41988.2	42117.1	29436.2	42454.5	37897.9	37228.7	4.43276	4.24939	4.42572	4.46066	4.51825	4.44782	4.4274	4.45063	4.52591	4.51575	4.62314	4.62447	4.4689	4.62793	4.57863	4.57089
977	Q8CIM7	Cyp2d26	56975.9	889193	1.44663e+06	858819	1.13261e+06	1.32216e+06	898536	649650	921348	517433	251460	155847	104576	228743	264371	511567	116110	5.949	6.16036	5.9339	6.05408	6.12128	5.95354	5.81268	5.96442	5.71385	5.40047	5.1927	5.01944	5.35935	5.42222	5.7089	5.06487
978	P50428	Arsa	53748.2	38451.2	57867.5	45214.7	44059.4	43516.3	31586.2	46496.8	36459.2	34213.3	58776.1	49960.7	35901.3	25859.9	35659.3	38585.3	54537.7	4.58492	4.76244	4.65529	4.64405	4.63866	4.49951	4.66743	4.56182	4.53421	4.76921	4.69864	4.55512	4.41264	4.55218	4.58643	4.7367
979	Q9D279	Misp	72281.2	213850	182646	244196	205849	427028	321807	208610	184067	441006	347491	264093	511632	320422	670978	714846	321054	5.33011	5.26161	5.38774	5.31355	5.63046	5.5076	5.31934	5.26498	5.64445	5.54094	5.42176	5.70896	5.50572	5.82671	5.85421	5.50658
980	Q91WM1	Strbp	73704.6	21651.5	27224	23735.5	23819.3	29483.5	26859.8	30652	22502.5	25829.7	21706.8	25043.7	28206.6	28826.2	29021.1	27420.2	28347.7	4.33551	4.43497	4.37542	4.37695	4.46959	4.42912	4.48647	4.35225	4.41214	4.33662	4.39872	4.45037	4.4598	4.46273	4.43809	4.45253
981	Q5SXY1-3	Specc1	109842	15710.9	7855.1	8459.8	6738	18122.1	18421.3	11078.4	7399.8	16038.8	16837	13449.8	23490.3	16898.4	26039.6	24328.1	19844.8	4.19623	3.89521	3.92741	3.8286	4.25823	4.26534	4.04452	3.86928	4.2052	4.22629	4.12875	4.37091	4.22787	4.41565	4.38613	4.29767
982	Q9CQ60	Pgls	27254.4	1.51557e+06	1.1415e+06	1.40948e+06	1.29428e+06	1.25036e+06	1.03204e+06	1.05584e+06	1.37271e+06	1.36001e+06	1.14033e+06	1571227	1.13877e+06	1.35399e+06	940815	1116509	1.15989e+06	6.18057	6.05747	6.14906	6.11203	6.09703	6.0137	6.0236	6.13758	6.13354	6.05703	6.19624	6.05643	6.13162	5.9735	6.04786	6.06442
983	Q922G0	Slc25a36	34169.5	11898.2	10428.8	12326.2	13133.7	12685	11770.2	13268.1	18103.8	8796.6	7892.7	9350.3	8516	13232.6	10159.7	8710.5	5089.5	4.07552	4.01828	4.09086	4.11842	4.10332	4.07082	4.12284	4.25779	3.94436	3.89728	3.97087	3.93029	4.12168	4.00692	3.94009	3.70676
984	P50431	Shmt1	52600.9	758368	975351	934545	892368	1.18246e+06	864670	963283	1.03375e+06	762324	919105	565397	796633	752656	920639	903876	948623	5.87988	5.98916	5.9706	5.95054	6.07279	5.93685	5.98375	6.01442	5.88214	5.96337	5.75235	5.90126	5.8766	5.96409	5.95611	5.97709
985	Q8CJ53-3	Trip10	62653.7	112088	96764.4	100103	97071.2	105180	116578	109918	112236	114137	113714	112310	118718	112261	123055	119558	115131	5.04956	4.98572	5.00045	4.98709	5.02194	5.06662	5.04107	5.05014	5.05743	5.05582	5.05042	5.07452	5.05023	5.0901	5.07758	5.06119
986	Q9CQX5	Cldnd1	28572.1	712.5	376.5	847.7	1233.1	4880	1324.4	3027.1	300.4	1754.8	1212.1	1495.8	728	284.4	2011.2	933	2020.5	2.85339	2.57692	2.92875	3.09135	3.68851	3.12235	3.48117	2.47914	3.24448	3.0839	3.17516	2.86273	2.45545	3.30367	2.97035	3.30567
987	Q6P3E7	Hdac10	72108.9	23511.9	19034.1	21424.7	22747.2	12060.8	17523.8	18392	25384.4	25081.4	12211.5	34843.3	21362.1	22009.2	35529	14560.5	18003.5	4.37131	4.27956	4.33094	4.35695	4.08141	4.24365	4.26465	4.40458	4.39937	4.0868	4.54213	4.32966	4.34262	4.5506	4.16321	4.25538
988	P84084	Arf5	20529.7	1.30109e+06	1.43674e+06	1.17099e+06	974990	1.0689e+06	1.1813e+06	1.0928e+06	873204	1094581	1.29361e+06	1.03068e+06	860979	1.04656e+06	923010	1.03936e+06	1.0576e+06	6.11431	6.15738	6.06855	5.989	6.02894	6.07236	6.03854	5.94112	6.03925	6.1118	6.01313	5.93499	6.01976	5.96521	6.01677	6.02432
989	Q8BZQ7	Anapc2	95307	21581.6	28761.8	31649.8	26361.3	24760.7	25322.4	22997.6	21484.5	23061.3	25335.5	28763.6	28596.3	26658.6	30323.7	26399.9	33111.8	4.3341	4.45883	4.50038	4.42098	4.39378	4.40352	4.3617	4.33215	4.3629	4.40375	4.45886	4.45633	4.42585	4.4818	4.42162	4.52
990	Q8R5L3	Vps39	101693	21522.6	26306.4	23005.8	24251.1	21786.1	20230.1	21732.3	22568.4	23252.7	23867.2	17469.3	21885.2	22869.3	26499.6	25747.9	22200.3	4.33291	4.42008	4.36186	4.38475	4.3382	4.30602	4.33713	4.35352	4.36649	4.37782	4.2423	4.34017	4.35927	4.42326	4.41076	4.34638
991	Q9CQJ1	Higd2a	11368.2	60439.6	76459.7	31316	58221.8	74575.4	71422.6	52364.1	85378.4	45634.1	55067.4	60276	41044.3	58916.7	45356.2	49946.9	51393	4.78133	4.88344	4.49578	4.76509	4.8726	4.85384	4.71904	4.93135	4.6593	4.7409	4.78015	4.61326	4.77025	4.65665	4.69852	4.71091
992	Q8BVF6	Pvr	44695.8	12038.7	15315.6	13267.3	17659.2	12947.9	17180.3	9131.8	8963.6	17417.4	15427.7	24504.2	19061.5	18035.5	15371.3	15119.1	17700.6	4.08062	4.18516	4.12282	4.247	4.11223	4.23506	3.9606	3.95253	4.24101	4.18833	4.38926	4.28018	4.25615	4.18674	4.17955	4.24801
993	Q8BVZ5	Il33	29991		1131.6		1743.1	1791.5	2380.3	1608.1	1526	1268.4		1745.1	2694.8	2050.8	2987.9	3192.8	3773.7		3.05408		3.24157	3.25346	3.37681	3.20658	3.18384	3.1036		3.24207	3.43069	3.31214	3.47551	3.50431	3.57688
994	B7ZMP1	Xpnpep3	56677.2	80656	60228	55660.2	69920.8	53129.2	55012.3	69541.5	52541.1	38614.4	38654.4	84597.7	41055	653541	42957.2	33438.2	49091.9	4.90664	4.77981	4.74555	4.84461	4.72534	4.74047	4.84225	4.72051	4.58676	4.58721	4.92736	4.61338	5.81527	4.63305	4.52426	4.69102
995	P63158	Hmgb1	24893.8	1.14293e+07	1.10555e+07	1.20136e+07	1.20818e+07	1.41741e+07	12633368	12997615	1.14965e+07	1.1231e+07	1.32425e+07	1.00459e+07	1.22931e+07	1.16348e+07	1.32397e+07	1.17099e+07	1.44323e+07	7.05802	7.04358	7.07967	7.08213	7.15149	7.10152	7.11386	7.06057	7.05042	7.12197	7.00199	7.08966	7.06576	7.12188	7.06855	7.15933
996	P13634	Ca1	28330.5	114920	112570	153805	235658	50060.3	64717.1	115918	221320	131102	58304.6	103406	80080.4	70917.2	43946.8	90936.8	53541.3	5.0604	5.05143	5.18697	5.37228	4.6995	4.81103	5.06416	5.34502	5.11761	4.76571	5.01455	4.90353	4.85076	4.64294	4.95874	4.7287
997	Q08122	Tle3	83446.7	6949.4	8149.2	10295	4873.9	5414.3	2656.5	11223.9	3405	3986.1	5885.8	5839.6	4269.1	8357.3	7475.4	3722.1	6996.9	3.84201	3.91117	4.01267	3.68797	3.73362	3.42447	4.05018	3.53224	3.60066	3.76988	3.76646	3.63044	3.92212	3.87369	3.5709	3.84497
998	Q3TNA1	Xylb	59543.8	149925	157337	140696	157558	140842	149165	121065	139538	96327.9	91242.9	107279	93568.2	106546	69252.5	78263.9	74350.5	5.17588	5.19683	5.14828	5.19744	5.14874	5.17367	5.08302	5.1447	4.98376	4.9602	5.03052	4.97113	5.02754	4.84044	4.89357	4.87129
999	P58022	Loxl2	87003.1	720.6	566.3	123.7	101	564.4	553.1	475.8		333.1	802.7	580.3	1126.6	908.5	1257.3	757.9	1557.9	2.8583	2.75381	2.09587	2.0086	2.75236	2.74359	2.67834		2.52388	2.90509	2.7644	3.05216	2.9588	3.09978	2.88018	3.19282
1000	Q5U430	Ubr3	212757	8290.8	6855.5	7244.7	7555.1	8143.1	8915	12794.1	6783.2	8726.5	7131.7	7421.1	7215.4	6860.2	7870.3	8174.5	7571	3.91865	3.8361	3.86008	3.8783	3.91084	3.95017	4.10704	3.8315	3.94089	3.85325	3.87053	3.85832	3.8364	3.89605	3.91251	3.87921
1001	P70663	Sparcl1	72287.2	21635.5	32713.4	28582.9	29124.8	34222.6	36687	48772.1	22960.2	35550	28083	26394.9	31939.4	23490.9	32265	23797.2	26716.5	4.33519	4.51474	4.45612	4.46428	4.53433	4.56452	4.68818	4.36099	4.55085	4.44846	4.42154	4.50434	4.37092	4.50875	4.37654	4.4268
1002	Q91V92	Acly	119728	1.22735e+06	853414	1.12791e+06	1.05609e+06	673635	1.08521e+06	1.01995e+06	850435	855136	925952	968133	812579	874273	624929	673950	824730	6.08897	5.93116	6.05227	6.0237	5.82843	6.03551	6.00858	5.92964	5.93204	5.96659	5.98594	5.90987	5.94165	5.79583	5.82863	5.91631
1003	Q8BLK3	Lsamp	38086.2	1264.8	905.6	921.1	1199.4	1065	1464.7	1804.8	1004.8	767.7	598.6	700	419.4	936.6	1178.6	909.5		3.10237	2.95742	2.96478	3.07933	3.02776	3.16605	3.25667	3.00251	2.88576	2.77786	2.84572	2.62366	2.97202	3.07173	2.95928
1004	Q9WV27	Atp1a4	114887	13132.7	18599.2	19992.8	44285.4	41371.8	27935.2	27043.1	25568.3	11214.2	17114.7	7690.7	18417.9	8294.9	28877.8	25021.3	14837.6	4.11839	4.26952	4.3009	4.64627	4.61671	4.44617	4.43207	4.40772	4.04981	4.23339	3.88602	4.26526	3.91886	4.46058	4.39833	4.17139
1005	P25085-2	Il1rn	17995.6	7522.2	8963.8	9154.6	30363.3	8908.1	6039.1	8108	9103.2	26277.9	43569.9	26193.5	88646.8	37670	71761.1	65946.4	110656	3.8764	3.95254	3.96169	4.48236	3.94983	3.78104	3.90897	3.95924	4.41961	4.6392	4.41821	4.94767	4.57601	4.8559	4.8192	5.04398
1006	Q60677	Itgae	128906	1741.7	3011.6	2322.6	3374.2	3859	2921.1	2239.8	4494.9	2252.8	3606.5	1796.9	2232.8	148.8	577.7	2740.9	1533	3.24122	3.47894	3.36616	3.5283	3.58659	3.4657	3.3504	3.65282	3.35292	3.55721	3.25477	3.34904	2.17551	2.76245	3.43805	3.18583
1007	Q8R0F5	Rbmx2	37535.6	1487.9	3781.2	3617.3	5042.3	3838.9	4691.5	4179.4	4803.3	4290	3715.6	1598.4	3221	4647	4705.9	3911.1	5641.9	3.17287	3.57774	3.5585	3.70271	3.58432	3.6714	3.62122	3.68163	3.63256	3.57015	3.20396	3.50813	3.66727	3.67273	3.59241	3.7515
1008	Q99JF8	Psip1	59696.9	141568	155129	167782	161905	203764	159270	176723	160616	155556	165793	150865	178330	148486	193446	164943	192501	5.15097	5.1907	5.22475	5.20926	5.30913	5.20214	5.24729	5.20579	5.19189	5.21957	5.17859	5.25123	5.17169	5.28656	5.21734	5.28444
1009	Q9D6J3	Yju2	35988.5	4466.6	6994.8	5828.2	5388.4	8326	6683	5461.3	6227.3	6076.8	5824.6	4796.9	9108.7	6273.5	10647.3	9554.1	7493.8	3.65007	3.84484	3.76561	3.73154	3.92049	3.82504	3.73738	3.79437	3.78375	3.76534	3.68105	3.9595	3.79758	4.02728	3.98024	3.87476
1010	P63268	Actg2	41876.9	10802.8	10750.9	10455.5	11854.2	18980.4	13563.1	18513.5	7982.9	14870.1	33243.9	20591.5	31598.4	17863.8	36220.1	21836.1	46758.7	4.03358	4.03149	4.01939	4.07391	4.27833	4.13239	4.26751	3.90222	4.17234	4.52173	4.31371	4.49968	4.252	4.55896	4.33919	4.66987
1011	O88322	Nid2	153913	336619	420004	365912	377798	307690	345415	354596	348607	311735	331981	393137	409281	391263	409877	321292	450649	5.52714	5.62325	5.56338	5.57726	5.48811	5.53834	5.54974	5.54234	5.49379	5.52111	5.59455	5.61202	5.59247	5.61265	5.5069	5.65384
1012	Q68FG3	Spty2d1	74817.9	1576	971.5	2070.6	1183.3	1832.9	1778.7	1914.6	1425.3	2193.8	1445	2938.7	2872.8	2331.7	2675.1	2104.4	3145.9	3.19783	2.98789	3.31631	3.07346	3.26338	3.25035	3.2823	3.15421	3.34139	3.16017	3.4683	3.45846	3.36786	3.4275	3.32333	3.49788
1013	Q9QUJ7	Acsl4	79077	42611.6	36775.1	55974.3	48779.5	34214.3	41852.5	40347.3	42421.6	56988.2	67443.8	49007.2	76078.1	49040	62111.7	46588.7	62194	4.62954	4.56557	4.748	4.68825	4.53422	4.62173	4.60583	4.6276	4.75579	4.82895	4.69027	4.88127	4.69056	4.79318	4.66829	4.79376
1014	Q9D7P6	Iscu	18098	111120	69140.4	103460	83171.5	93415.8	112130	116860	100468	99194.6	86609.4	134236	98338.2	97498	88649.6	80846.4	71209.5	5.04579	4.83974	5.01477	4.91998	4.97042	5.04973	5.06767	5.00203	4.99649	4.93757	5.12787	4.99273	4.989	4.94768	4.90767	4.85254
1015	Q60631	Grb2	25238.4	363947	365756	349165	402362	355218	317723	348796	334005	362851	355117	292899	334680	326137	405688	361317	362671	5.56104	5.56319	5.54303	5.60462	5.5505	5.50205	5.54257	5.52375	5.55973	5.55037	5.46672	5.52463	5.5134	5.60819	5.55789	5.55951
1016	Q8VC31	Ccdc9	61445.4	21316.2	11508.4	22646.6	15278.3	20356.2	21811.6	25347	17597.8	29165.2	21953.3	33710.4	33146.3	21245.6	33166.1	29689.1	32939.9	4.32873	4.06105	4.35502	4.1841	4.30872	4.33871	4.40394	4.24548	4.46488	4.34152	4.52778	4.52045	4.32729	4.52071	4.47261	4.51774
1017	O54750	Cyp2j6	57791.9	126505	171212	118785	140239	156236	99097.7	83359.8	104621	69751.5	75400.4	46339.8	57838.4	52585.7	91679.1	106269	48107.3	5.10211	5.23354	5.07476	5.14687	5.19378	4.99607	4.92096	5.01962	4.84356	4.87738	4.66596	4.76222	4.72088	4.96228	5.02641	4.68222
1018	Q9CWU2	Zdhhc13	70889.7	81364.5	95292.6	70912.6	81662.9	84780.3	71073.1	72009	63313.3	88729.3	93164.9	63176.6	85495.6	94029.3	117463	119367	99668.4	4.91044	4.97906	4.85073	4.91203	4.9283	4.85171	4.85739	4.8015	4.94807	4.96926	4.80056	4.93195	4.97327	5.06991	5.07689	4.99856
1019	Q8BVR6	Rspry1	64322.4	1684.8	1031.5	1285.8	1556.1	992.1	926.7	1252.2	1437.9	1007.4	824.6	1137.5	1329.2	1335.6	1098.8	179.7	185.1	3.22681	3.01389	3.10951	3.19232	2.99699	2.96741	3.09802	3.15803	3.00363	2.91677	3.05633	3.12392	3.126	3.04131	2.25696	2.26975
1020	O55176	Pja1	63905.9	2793	1169.2	2167.3	1704.6	2527.2	2496	3102.8	1747.8	2015.8	1108.3	2188.8	1454.4	1457.4	2729.5	2841.4	1766	3.44623	3.06826	3.33612	3.23188	3.40281	3.39742	3.49189	3.24274	3.30466	3.04505	3.3404	3.16298	3.16388	3.43624	3.45369	3.24724
1021	P31001	Des	53497.8	12861851	1.23003e+07	1.04696e+07	1.0812e+07	1.73404e+07	1.4086e+07	1.65004e+07	9.32203e+06	1.12496e+07	1.5622e+07	1.28699e+07	17962767	1.14213e+07	2.32765e+07	14439177	1.94746e+07	7.1093	7.08991	7.01993	7.0339	7.23906	7.14879	7.2175	6.96951	7.05114	7.19374	7.10957	7.25437	7.05772	7.36692	7.15954	7.28947
1022	Q99KU6		39485.6	7058.4	23298.4	21739.1	33692.4	23509.6	24424.9	22282.9	66682	17038.9	16911.1	18591.5	13508.5	18693.3	16708.7	25899.4	9139.6	3.84877	4.36734	4.33726	4.52754	4.37126	4.38785	4.34799	4.82402	4.23147	4.2282	4.26934	4.13064	4.27171	4.22297	4.41331	3.96097
1023	P01746		15514.4	30902.2	20909.3	58131.1	34392.3	72100.5	27481	140894	33209.5	28778.4	42496.2	14065.9	35653.1	30188.8	21148.4	36401.8	38417.8	4.49	4.32036	4.76442	4.53647	4.85794	4.43905	5.14889	4.52128	4.45908	4.62836	4.1482	4.55211	4.47986	4.3253	4.56113	4.58454
1024	P01723		12221.7	23802.5	196899	188310	101431	50902.7	31562.7	75507.3	66180.1	37911	223600	206302	362534	65893	104347	156177	472011	4.37664	5.29425	5.27488	5.00618	4.70675	4.49919	4.87799	4.82073	4.57878	5.34947	5.31451	5.55935	4.81885	5.01848	5.19362	5.67395
1025	E9Q1U1	Ccdc171	152309	207.4	167.2	130.2	207.6	265.4		183.8	200.2	256.1	208.7	193.9	332.6	164	299.3	263.2	259.8	2.3189	2.22583	2.11793	2.31931	2.42553		2.2667	2.30363	2.4101	2.3216	2.28981	2.52323	2.21748	2.47756	2.42193	2.41631
1026	Q9DBM1	Gpatch1	103008	1966.3	2272.6	3428.9	2237.3	3404.3	2474.9	3427	2507.6	5058.9	3614.3	3454.8	4103.7	3217.2	4478.1	4401	3285	3.29387	3.35671	3.53528	3.34992	3.53216	3.39373	3.53504	3.39943	3.70414	3.55814	3.53855	3.61328	3.50761	3.65119	3.64365	3.51667
1027	P18531	Ighv3-6	13094.9	45019	154173	152411	141980	134034	200923	310059	104359	48929.8	154106	84134.5	147531	107497	112790	69632.5	174989	4.65341	5.18801	5.18302	5.15223	5.12722	5.30303	5.49145	5.01853	4.68958	5.18782	4.92498	5.16889	5.0314	5.05228	4.84282	5.24301
1028	Q8BHC1	Rab39b	24636.2	22056.7	2555.9	16153.1	6874.3		6972	37374.5	30724.1	15268.5		33077.2	10382.1	23275.1	3005.6	2874	6828.5	4.34356	3.40771	4.20828	3.83729		3.84342	4.57259	4.48749	4.18382		4.51954	4.01633	4.36691	3.47808	3.45864	3.83439
1029	Q8BZ32	Asxl2	147107	249.8		221.5	244.2			194.1		260.5	253.3	206.4	280.6	233.9	300.8	287.1	266.5	2.39933		2.34733	2.38952			2.29026		2.41747	2.40535	2.31681	2.44963	2.37088	2.47972	2.45954	2.42732
1030	Q10470	Mgat3	62002.6	14549.4	18184.9	14488.5	18642.3	18817.2	13417.6	12652.3	11851.8	13724.7	18258	8668.1	15500	12715.3	16817.7	19947.5	16614.5	4.16287	4.25973	4.16105	4.27052	4.27458	4.12771	4.1022	4.07382	4.13753	4.26148	3.93797	4.19036	4.10436	4.22579	4.29991	4.22051
1031	O70318	Epb41l2	109940	96406.2	93254.7	103401	101800	118973	101897	109252	102497	110583	135159	112572	164942	120111	168576	139309	167586	4.98411	4.96968	5.01453	5.00775	5.07545	5.00817	5.03843	5.01072	5.04369	5.13085	5.05143	5.21733	5.07959	5.2268	5.14398	5.22424
1032	Q02357	Ank1	204227	2331.4	1781.1	1938.4	3421.3	789.8	789.2	1532.3	4220	4597.8	564.8	1544	3288.4	1572.2	446.9	675.4	1005	3.3678	3.25093	3.28767	3.53432	2.89807	2.89774	3.18563	3.62542	3.66264	2.75266	3.18893	3.51712	3.19678	2.65118	2.8302	3.0026
1033	P35283	Rab12	27328.5	11332.3	8851.5	10892.8	4295.6	11385.7	9747.4	13118.4	9740.6	9375.9	9686.2	11116.4	10990.1	8452.3	11703.2	8388.5	11616.1	4.05436	3.94707	4.03718	3.63312	4.0564	3.98893	4.11791	3.98863	3.97206	3.9862	4.046	4.04104	3.92703	4.06834	3.92374	4.0651
1034	P04940		11561	20575.5	108773	339591	29049.8	400214	76079.3	119705	165550	104133	186407	99470.4	147098	159564	302677	90034.4	160500	4.31337	5.03653	5.53096	4.46316	5.60229	4.88127	5.07812	5.21893	5.01759	5.27046	4.9977	5.16761	5.20294	5.48098	4.95441	5.20548
1035	P05532	Kit	109343	641.9	496.8	571.6	584.5	336.4	524.8	720.1	331.6	406.2	497.4	480.1	181	211.7	353	249.2	671.7	2.80814	2.69705	2.75785	2.76753	2.52815	2.72082	2.858	2.52192	2.60981	2.69758	2.68224	2.26007	2.32777	2.549	2.39829	2.82782
1036	O54915	Nr1i2	49567.5	877.4	1458.8	363	1224.7	1721.9	1111.8	1253.6		1053	1052.3	556.5	993.4	585.9	1640.7	1536.5	641.8	2.94369	3.16429	2.5611	3.08838	3.23626	3.04642	3.09851		3.02284	3.02255	2.74624	2.99756	2.76856	3.21529	3.18682	2.80808
1037	Q64462	Cyp4b1	58900.3	200240	320604	133035	192256	243767	140020	121857	166388	78431.1	64529	46503.8	26047.5	64545	82936.2	74611.4	36160.5	5.30155	5.50597	5.12397	5.28388	5.38698	5.14619	5.08585	5.22112	4.89449	4.80976	4.6675	4.41578	4.80987	4.91875	4.87281	4.55825
1038	Q99N20	Brms1	28210.5	350.5	745.6	575.7	962.4	888.1	716	922.8		502.6	894	368.5	555.1	530.3	956.5	1030.5	369.9	2.54593	2.87309	2.76095	2.98381	2.94895	2.85552	2.96558		2.70209	2.95182	2.56761	2.74515	2.72534	2.98114	3.01347	2.56926
1039	Q9DBJ3	Baiap2l1	57188.1	231914	235161	225997	231649	255456	269302	229227	254449	297244	271916	310650	308478	290706	371861	373528	303496	5.36533	5.37137	5.3541	5.36483	5.40732	5.43024	5.36027	5.4056	5.47311	5.43444	5.49227	5.48923	5.46346	5.57038	5.57232	5.48215
1040	Q5ND56	Tlcd3a	29467.1	1266.9	2173	1566.3	856.4	1400.4	2887.6	2636.7	1294	2191.3	2722.8	1366.4	2055.6	1780.5	2850.3	1978.5	4258.5	3.10309	3.33726	3.19515	2.93318	3.14656	3.46069	3.42123	3.11227	3.3409	3.43518	3.1359	3.31315	3.25079	3.45504	3.29656	3.62936
1041	Q00612	G6pdx	59262.6	956422	1.228e+06	1.01167e+06	968328	1.07393e+06	958526	863074	784314	1.20247e+06	1.51265e+06	1.14217e+06	1.38482e+06	1196462	1.48687e+06	1.49636e+06	1.48279e+06	5.98065	6.0892	6.00504	5.98602	6.03098	5.9816	5.93605	5.89449	6.08007	6.17974	6.05773	6.14139	6.0779	6.17227	6.17504	6.17108
1042	Q8C6C9	Leg1	38284.1	84611.3	156337	135003	47714.8		123856	74212.9	4542.7	45024.6	24985.8	33382.1	1456.7	38682	676	9891.5	6023	4.92743	5.19407	5.13035	4.67866		5.09292	4.87049	3.65741	4.65346	4.39771	4.52353	3.16367	4.58752	2.83059	3.99531	3.77988
1043	P16110	Lgals3	27514.9	3.58835e+06	5.46753e+06	3224014	3.96457e+06	4.58477e+06	3.42572e+06	2.54141e+06	2.70091e+06	6.27827e+06	6248151	5.79039e+06	1.64643e+07	5.7241e+06	1.31415e+07	1.23336e+07	1.49378e+07	6.5549	6.73779	6.5084	6.5982	6.66132	6.53475	6.40507	6.43151	6.79784	6.79575	6.76271	7.21654	6.75771	7.11864	7.09109	7.17429
1044	Q14CH1	Mocos	95012.6	38835.4	64607.5	50117	53890.9	75487.6	53150.5	55378.6	59101	45110.9	52866.9	37720.4	46087.2	40490.3	55116.1	60788.7	60544.4	4.58924	4.81029	4.69999	4.73152	4.87788	4.72552	4.74335	4.7716	4.65429	4.72319	4.57659	4.66359	4.60736	4.74129	4.78383	4.78208
1045	Q9R013	Ctsf	51660.9	17078.8	18522.8	21414.7	13255	2135.5	15585.1	20383.9	12602.4	14025.2	13447.2	17963.9	11522.9	14628.1	3398.4	8184	9335.5	4.23248	4.26773	4.33073	4.12241	3.3297	4.19274	4.30931	4.10049	4.14694	4.12866	4.25442	4.0616	4.16522	3.5314	3.91302	3.97018
1046	B1AUX5	Arhgap4	104098	1021.7	1535.3	1634.5	1388.9	1992.6	1242.5	1556.9	1942.7	1590	2784.6	581.1	1625.4	1941.2	1444.2	1354	2353.1	3.00975	3.18648	3.21365	3.14298	3.29964	3.09465	3.19254	3.28863	3.20167	3.44492	2.765	3.21123	3.28829	3.15993	3.13194	3.37182
1047	Q3URQ4	Fam8a1	42295.3	9266.3	13638.2	11640.7	10106.4	18757.2	13245.5	11214.8	11088.1	15748.6	16569.2	9678.6	14154.3	11897.4	21359.1	18773.5	8553.3	3.96695	4.13479	4.06602	4.00464	4.27319	4.1221	4.04983	4.0449	4.19727	4.21933	3.98586	4.15092	4.07549	4.3296	4.27357	3.93218
1048	P00796	Ren2	44282.6		7447.4	26700.7	827254		8742		7496.3					3662.8	884.1		2513.3		3.87206	4.42654	5.91764		3.94166		3.8749					3.56393	2.94699		3.40042
1049	O54879	Hmgb3	23010	640024	708183	672604	823560	1.01298e+06	816000	810656	653504	775372	927774	604972	927065	776674	1.06761e+06	925702	1.07666e+06	5.8062	5.85015	5.82776	5.9157	6.0056	5.91169	5.90884	5.81525	5.88951	5.96744	5.78174	5.96711	5.89024	6.02841	5.96647	6.03208
1050	Q9DAA6	Exosc1	21423.7	93004.1	119334	108448	109963	95148.9	100757	102905	89497.4	100531	98069.7	97859.6	111790	112049	119138	104403	131628	4.96851	5.07677	5.03522	5.04125	4.97841	5.00328	5.01244	4.95182	5.0023	4.99154	4.99061	5.04841	5.04941	5.07606	5.01872	5.11935
1051	Q9Z2A0	Pdpk1	63758.6	36094	29744.9	37800.5	37684.2	32213.5	32372.6	34423.5	26972.5	34693.3	34641.9	36311	41633.5	36627.2	36555.3	33923.8	38034.6	4.55745	4.47343	4.57751	4.57617	4.50805	4.51019	4.53687	4.43094	4.54026	4.53961	4.56005	4.61945	4.56382	4.56296	4.53052	4.58019
1052	Q6PDM1	Msl1	67319.8		71.2	181.1		212.9	166.2			68.4	96.6	82.4	155.8	76.1	261.7	157.1			1.85854	2.26031		2.33021	2.22324			1.84136	1.98945	1.92117	2.19535	1.88705	2.41946	2.19893
1053	P10649	Gstm1	25970	8.57518e+06	6.68131e+06	7.98315e+06	7.54285e+06	4.57688e+06	6.32357e+06	7.00528e+06	8.51593e+06	5961865	3.72565e+06	7585188	4.35599e+06	5.90911e+06	2.35556e+06	2.79764e+06	3.17461e+06	6.93324	6.82486	6.90217	6.87754	6.66057	6.80096	6.84543	6.93023	6.77538	6.5712	6.87997	6.63909	6.77152	6.37209	6.44679	6.50169
1054	Q8C3Q9	Casp9	49979.1	13389	13045.9	15110.5	18233.6	20646.6	18193.8	17753.6	13318.3	18111.4	18764.4	25043.1	19515.7	23922.8	30794.3	25895.1	9095	4.12678	4.11551	4.17931	4.2609	4.31487	4.25995	4.24931	4.12448	4.25798	4.27336	4.39871	4.29041	4.37883	4.48848	4.41323	3.95885
1055	Q9D0P0	Ebpl	23307.4		6492.9	4782.6	4678.5	5643.2	3709		3592.3	4311.7	5087.8	3528.4	3497.8	3947.6	4021.3	5153.5	4325.1		3.81251	3.67975	3.6702	3.7516	3.56937		3.55549	3.63475	3.70662	3.5477	3.54392	3.59644	3.60447	3.71219	3.6361
1056	Q8R344	Ccdc12	18891.4	22814.3	9911.2	21509	19888	31184.5	22525.7	22144.4	17763.8	26495.1	29885.9	29117.5	33267.6	19516.2	42670.3	35574.4	27850.3	4.35823	3.99617	4.33264	4.29861	4.49395	4.3527	4.34528	4.24956	4.42318	4.47548	4.46417	4.52203	4.29042	4.63014	4.55115	4.44485
1057	Q8R2R1	Pomt1	85234.2	1935.5	1822.5	1821.3	2159.2	1715.1	1466.8	1767.2	1994	1612.2	1273.1	1478.6	1154.3	1575	1295.2	1265.2	2020.6	3.28702	3.26091	3.26062	3.33449	3.23454	3.16667	3.24753	3.29994	3.20769	3.1052	3.17014	3.06269	3.19756	3.11267	3.1025	3.3057
1058	Q8VEG6	Cnot6l	63023.3	9922.1	31682.8	20589.5	6345.9	34136	18693.2	10589	67144.1	14993.8	42160.4	112731	35448	28245.7	36855.3	24661.7	68147.3	3.99665	4.50084	4.31367	3.80256	4.53323	4.27171	4.0249	4.82701	4.17594	4.62492	5.05205	4.5496	4.45097	4.56651	4.39204	4.83346
1059	Q8K0C5	Zg16	18209.6	4.74936e+07	5.47773e+07	5.20594e+07	4.49659e+07	3.06482e+07	3.21393e+07	3.83796e+07	6.7102e+07	3.7076e+07	1.65001e+07	3.22142e+07	2.6524e+07	3.22624e+07	1.6693e+07	2.75462e+07	2.58636e+07	7.67664	7.7386	7.7165	7.65288	7.48641	7.50704	7.5841	7.82674	7.56909	7.21749	7.50805	7.42364	7.5087	7.22253	7.44006	7.41269
1060	P52479	Usp10	87022.1	128567	138580	144475	142742	162587	143240	153704	145053	161611	145277	159390	169002	155346	178624	175880	159216	5.10913	5.1417	5.1598	5.15455	5.21109	5.15607	5.18669	5.16153	5.20847	5.1622	5.20246	5.22789	5.1913	5.25194	5.24522	5.20199
1061	Q80TA9	Epg5	290801	4571.4	4258.4	4159	3228.6	2686.4	5051.9	1989.4	3588.8	2613.3	3591.9	3463.1	3285.6	3749.6	3507.6	3956.6	2974.8	3.66014	3.62935	3.61909	3.50915	3.42933	3.70354	3.29894	3.55507	3.41736	3.55545	3.53959	3.51675	3.5741	3.54513	3.59743	3.4736
1062	Q6DIC0	Smarca2	180253	8343.2	9058.8	10491.3	9541.6	10756.2	10807.2	11743.4	8767.4	8026.5	10032.6	9803.5	7851.6	8489.7	7595.1	7473.1	8317.1	3.92138	3.95712	4.02087	3.97967	4.0317	4.03375	4.06983	3.94292	3.90458	4.00146	3.99143	3.89501	3.92894	3.88059	3.87356	3.92002
1063	Q91YD6	Vill	96509.1	50211.4	29643.8	43246.5	17961.8	499.2	37330.7	39299.4	14546.6	39933.2	50698.8	46453.7	29257.3	40478.4	20753.8	12944.6	30456.3	4.70081	4.47195	4.63596	4.25437	2.69914	4.57208	4.5944	4.16279	4.60134	4.70501	4.66703	4.46625	4.60723	4.31712	4.11212	4.48369
1064	A2RSQ0	Dennd5b	144629	1268.2	7612.9	1126.2	4036.5	6024.8	12773.6	3029.9	2598.5	16468.3	4347.9	16981.1	13675.3	2502.5	4168.9	8286.3	2350.2	3.10353	3.88161	3.052	3.60611	3.78001	4.10635	3.48157	3.41489	4.21668	3.63838	4.22999	4.13597	3.39855	3.62013	3.91841	3.37129
1065	Q9QX11	Cyth1	46273.6	979.6	411.4	429.7	1554.4	613.1	1013.5	5310.8	1042.8	1222.1	5606.6	2668.8	5619		1584.9	1916.4	2614.3	2.99149	2.61532	2.63417	3.19184	2.78824	3.00625	3.72524	3.01862	3.08746	3.74878	3.42648	3.74974		3.20028	3.28271	3.41752
1066	G3X9J0	Sipa1l3	195063	6707.2	6900.8	7771.4	6688.7	9292.7	9137.6	8242.7	6014.2	8858.6	9827.5	6872.4	11975	8440.1	12688.8	12284.2	8565.1	3.82661	3.83896	3.89056	3.82541	3.96819	3.96088	3.91612	3.77925	3.94741	3.99249	3.83717	4.07831	3.9264	4.10345	4.08938	3.93278
1067	D3YWT1	Hnrnph3	35181.6	118382	101519	137262	131714	165640	141772	133542	117353	131323	132162	110770	124116	127934	157236	128357	163502	5.07329	5.00655	5.13755	5.11963	5.21917	5.15159	5.12562	5.0695	5.11834	5.12111	5.04443	5.09383	5.10699	5.19655	5.10842	5.21353
1068	B1AZP2	Dlgap4	108037	9263.9	9967.1	11581.7	7241.4	12580.6	9965.7	11948.1	9486.5	10818.9	9411.3	9220.3	11999.7	9725.6	10722.5	12025.9	12521.5	3.96684	3.99861	4.06381	3.85988	4.09974	3.99855	4.07734	3.97715	4.03422	3.9737	3.96479	4.07921	3.98796	4.03034	4.08015	4.09769
1069	P28312	Defa5	10519.1	30730	64034.6	20922	23309.7	114767	33677.9	51952.6	28691.7	10441	22829.8	11842.3	5217.2	37321.6	37643.4	21658.9	13143.2	4.48758	4.80642	4.32062	4.36756	5.05982	4.52736	4.71562	4.45777	4.01878	4.35852	4.07347	3.71752	4.57197	4.5757	4.33566	4.11873
1070	Q05860-5	Fmn1	133207	6513	5780	6612.7	5217.8	5932.2	6282.2	4718.6	4137	5269.7	7122.8	4262.9	6345.4	6880.2	5376	7002.8	5072.8	3.81385	3.762	3.82044	3.71757	3.77329	3.79818	3.67391	3.61679	3.72187	3.85271	3.62981	3.80253	3.83766	3.73054	3.84533	3.70533
1071	Q8BVF7	Aph1a	28986	1596.3	2846.6	2553.3	2494.6	1787	1302.7	1944.2	2606.6	1722.3	2385	801.4	2147.4	2093.1	2261.3	1629.6	3584	3.20339	3.45448	3.40727	3.39717	3.25237	3.11518	3.28896	3.41624	3.23636	3.37767	2.90439	3.33212	3.321	3.35455	3.21235	3.55449
1072	Q61189	Clns1a	26021.1	328568	269337	328243	359697	309391	274086	275670	293342	305948	288638	372741	353284	337203	279379	238608	357269	5.51663	5.4303	5.5162	5.55594	5.49051	5.43789	5.44039	5.46738	5.48565	5.46035	5.57141	5.54813	5.52789	5.44619	5.37769	5.553
1073	Q9DCM2	Gstk1	25704	1.98247e+06	3.11481e+06	1.552e+06	1.12847e+06	1.46972e+06	1.80826e+06	1.33882e+06	967614	1.8801e+06	1463382	1.58667e+06	1.25813e+06	1.43958e+06	1.47926e+06	1.74698e+06	1.15268e+06	6.29721	6.49343	6.19089	6.05249	6.16723	6.25726	6.12672	5.9857	6.27418	6.16536	6.20049	6.09973	6.15824	6.17004	6.24229	6.06171
1074	A0A0B4J1F9	Tchh	208219	8927.7	9327.5	13113.1	11717.4	13178.8	17306.5	18911.1	7991.2	11220.1	13748.8	7731.4	9550.7	8022.7	14137.6	8615.4	15468.2	3.95079	3.96981	4.11774	4.06887	4.11991	4.23823	4.27674	3.90267	4.05004	4.1383	3.88831	3.98008	3.90437	4.15041	3.93533	4.18947
1075	Q7TMW6	Ciao3	53108.1	40748.2	36820	38956.2	34375	52700.6	39771.6	40721.1	37719.7	37154.9	44228.5	43642	47050.8	44065.7	45669.8	45337.3	36022.6	4.61012	4.5661	4.59059	4.53626	4.72182	4.59958	4.60983	4.57658	4.57003	4.64571	4.63991	4.67258	4.64411	4.65964	4.65647	4.55659
1076	Q8R2K1	Fuom	16804.8	217462	264062	230369	215890	211485	205421	187629	232484	154896	126861	153489	86476	123428	103582	135129	108810	5.33739	5.42171	5.36243	5.33423	5.32528	5.31265	5.2733	5.3664	5.19004	5.10333	5.18608	4.9369	5.09142	5.01529	5.13075	5.03667
1077	Q9WV38	Slc2a5	55409.2	32017	44740.2	31515.5	45910	34734.6	30367.6	28861	37323.5	17112.1	24405.1	2221	6122	12208.2	17091.4	23100.3	20970.2	4.50539	4.65071	4.49854	4.66192	4.54077	4.48242	4.46033	4.57199	4.23333	4.3875	3.34674	3.78696	4.08669	4.2328	4.36364	4.32162
1078	B2RRE7	Otud4	123055	17516.1	13416.1	21439.4	16597	22760.2	18926.9	17601.2	19502	21257.7	18573.5	22935.9	23794.9	24479.8	23717.6	22141.5	24556.8	4.24346	4.12766	4.33123	4.22006	4.3572	4.2771	4.24557	4.2901	4.32754	4.26892	4.36053	4.3765	4.38883	4.37509	4.34523	4.39019
1079	Q9WVL0	Gstz1	24275.2	854526	824710	864040	930016	755792	828925	796501	816804	777638	735531	754471	706669	756722	617828	780770	613089	5.93173	5.9163	5.93653	5.96849	5.8784	5.91852	5.90119	5.91212	5.89078	5.8666	5.87764	5.84922	5.87894	5.79087	5.89252	5.78752
1080	P01630		12496.2		10712.1	29134.5	38607.3	23426.4	113574	38019.3	28057.4		48636.8	16928.8	42672	43720	33002.1	43918	223818		4.02992	4.46442	4.58668	4.36972	5.05528	4.58002	4.44806		4.68697	4.22865	4.63015	4.64069	4.51855	4.64265	5.3499
1081	P51885	Lum	38265	2.14779e+06	2.32559e+06	1808142	1.84972e+06	1.80541e+06	2.64909e+06	2.70765e+06	2.28522e+06	1.43128e+06	1.58107e+06	2.05048e+06	1.65812e+06	1.65269e+06	1.45209e+06	979375	1.51775e+06	6.33199	6.36653	6.25723	6.26711	6.25658	6.4231	6.43259	6.35893	6.15573	6.19895	6.31186	6.21962	6.21819	6.16199	5.99095	6.1812
1082	Q9DB07	Ift46	34053.7	3877.1	9828.3	13744.6	15530.3	10975.7	12546.6	14726.5	17683.3	12621.6	8918.2	17493.5	13144.6	14224.5	11287.9	10060.6	9741.7	3.58862	3.99252	4.13816	4.19121	4.04047	4.09856	4.16813	4.24759	4.10115	3.95033	4.2429	4.11878	4.15307	4.05265	4.00267	3.98868
1083	P62821	Rab1A	22677.8	5766778	4.60265e+06	4.92215e+06	5.23759e+06	3.65116e+06	4.76407e+06	4664410	5.16457e+06	5.34197e+06	4.3843e+06	6.07156e+06	4.94202e+06	5.49778e+06	3.81341e+06	4.34069e+06	4.55656e+06	6.76093	6.66301	6.69216	6.71913	6.56243	6.67798	6.6688	6.71303	6.7277	6.6419	6.7833	6.6939	6.74019	6.58131	6.63756	6.65864
1084	Q80XS7	Fam83e	52578.3	6076	14986.8	9917.7	8997.7	8217.2	8634.1	8862.7	3341.3	16893.7	25483	11070.7	21866.5	12551.7	24800.2	28930.2	26213.2	3.78369	4.17574	3.99645	3.95418	3.91478	3.93627	3.94762	3.52405	4.22775	4.40627	4.04421	4.3398	4.09874	4.39447	4.46137	4.41854
1085	Q9DBU3	Riok3	58704.5	18094.9	17932.4	17478.2	15869.1	12836	18368.9	15751.7	15332.5	19033.9	17848.3	26102.5	20646.6	18757.2	18816.6	19258.1	22163.2	4.25758	4.25366	4.24252	4.20058	4.10846	4.26411	4.19736	4.18564	4.27955	4.25162	4.4167	4.31487	4.27319	4.27456	4.28464	4.34565
1086	Q8BGA9	Oxa1l	48219.6	61057.2	70427.7	61169.2	67810.5	86241.6	69849.5	65835.6	68971.2	54671.2	65940.6	35224.4	52309.3	61536.7	62524.5	61639.8	56627.6	4.78574	4.84775	4.78654	4.8313	4.93572	4.84417	4.81847	4.83867	4.73777	4.81916	4.54686	4.71859	4.78914	4.79606	4.78987	4.75304
1087	Q8CBY8-2	Dctn4	52242	1.52193e+06	243083	1.03502e+06	2214362	282928	255597	243221	2.08716e+06	836335	263520	266379	712678	493735	211204	336217	625400	6.1824	5.38576	6.01495	6.34525	5.45168	5.40756	5.386	6.31956	5.92238	5.42082	5.4255	5.85289	5.69349	5.3247	5.52662	5.79616
1088	P06837	Gap43	23632.4	115910	78153.3	114497	51580.9	100095	116009	135989	89848.9	87897.3	71766.1	60680.5	75857.6	89644.9	96797.4	76899.5	75846.2	5.06413	4.89295	5.0588	4.7125	5.00042	5.06449	5.13351	4.95352	4.94398	4.85593	4.78306	4.88	4.95253	4.98587	4.88593	4.87994
1089	Q9DCJ5	Ndufa8	19992.1	2.36322e+06	2.17269e+06	2.01908e+06	2.16135e+06	2.55734e+06	2.36737e+06	2414084	2.18934e+06	2.17609e+06	2.13298e+06	2.3201e+06	1.81624e+06	1.97693e+06	1.85776e+06	1.94949e+06	1.79865e+06	6.3735	6.337	6.30515	6.33473	6.40779	6.37427	6.38275	6.34031	6.33768	6.32899	6.36551	6.25917	6.29599	6.26899	6.28992	6.25495
1090	Q8C7Q4	Rbm4	40045.5	11135.8	9652.7	15539.1	17610.4	14962.4	17281.1	14789.9	15482	18721	21665.8	18006.8	22251.2	19526.6	22897.9	20553.8	29275.1	4.04676	3.98469	4.19145	4.24579	4.17503	4.2376	4.16999	4.18986	4.27235	4.33579	4.25546	4.34737	4.29065	4.35981	4.31291	4.46651
1091	A2BDX3	Mocs3	49375	296728	240783	335890	310916	379172	334185	314068	303120	395219	394503	369974	447949	373520	480147	441180	428082	5.47236	5.38163	5.5262	5.49265	5.57884	5.52399	5.49702	5.48162	5.59684	5.59605	5.56817	5.65123	5.57232	5.68138	5.64462	5.63153
1092	Q8R3F5	Mcat	41928.2	102259	116411	102573	90068	82731.9	93873.2	104860	87340.4	76886.9	88630.2	93509.1	82463.4	84552.4	76669	75586.6	69488.4	5.00971	5.066	5.01104	4.95458	4.91768	4.97255	5.02061	4.94122	4.88586	4.94759	4.97086	4.91627	4.92713	4.88463	4.87845	4.84192
1093	P97390	Vps45	65052.8	146906	169033	155535	165209	139910	146239	128023	163964	147161	146644	180496	149724	155760	124829	132731	176907	5.16704	5.22797	5.19183	5.21804	5.14585	5.16507	5.10729	5.21475	5.1678	5.16627	5.25647	5.17529	5.19246	5.09632	5.12298	5.24775
1094	P61924	Copz1	20198.2	1.20401e+06	1.14942e+06	1.14258e+06	986163	911566	1.22699e+06	985988	873212	1.11919e+06	1.0157e+06	1.32459e+06	978953	1.25508e+06	1.01343e+06	1.09394e+06	1.02871e+06	6.08063	6.06048	6.05789	5.99395	5.95979	6.08884	5.99387	5.94112	6.0489	6.00677	6.12208	5.99076	6.09867	6.00579	6.03899	6.01229
1095	Q9DCS9	Ndufb10	21023.8	2.00307e+06	1588580	1.67403e+06	1.4624e+06	2.1205e+06	1903228	1.80352e+06	1.69963e+06	1.82525e+06	1.73946e+06	1.93989e+06	1.50416e+06	1662547	1.71418e+06	1.77442e+06	1.39089e+06	6.3017	6.20101	6.22376	6.16507	6.32644	6.27949	6.25612	6.23035	6.26132	6.24042	6.28778	6.17729	6.22077	6.23406	6.24906	6.14329
1096	Q8K0C4	Cyp51a1	56775.7	140157	194508	163528	119360	169748	132312	138794	86842.7	326859	424656	282870	452589	339612	596196	569352	401726	5.14662	5.28894	5.21359	5.07686	5.22981	5.1216	5.14237	4.93874	5.51436	5.62804	5.45159	5.6557	5.53098	5.77539	5.75538	5.60393
1097	Q9WU00	Nrf1	53571.1	56868.9	75420.9	58294.4	62998.8	61993.6	53021.4	56742.4	54876.4	58325.2	67128.2	46740.8	60985.2	65631.8	70049.4	65357.1	63313.6	4.75488	4.8775	4.76563	4.79934	4.79235	4.72446	4.75392	4.73939	4.76586	4.82691	4.66971	4.78523	4.81712	4.84541	4.8153	4.8015
1098	P97425	Ear2	17620.4	111915	236597	145872	160742	189233	167322	210064	201511	211784	1.02266e+06	329330	307025	287688	254907	135381	751693	5.04889	5.37401	5.16397	5.20613	5.277	5.22355	5.32235	5.3043	5.3259	6.00973	5.51763	5.48718	5.45892	5.40638	5.13156	5.87604
1099	Q9D7S9	Chmp5	24575.7	315737	311356	285905	244841	316761	340247	295005	326409	374218	367090	353117	432495	307643	452640	419269	390166	5.49933	5.49326	5.45622	5.38889	5.50073	5.5318	5.46983	5.51376	5.57313	5.56477	5.54792	5.63598	5.48805	5.65575	5.62249	5.59125
1100	Q80UU1	Ankzf1	82976.2	6778.1	4179.7	6538.3	5655.9	7410.4	6563.5	6300.8	6171.8	7930.4	7639.4	7598.9	8149.7	7775	8327.7	8866.4	8184.5	3.83117	3.62125	3.81553	3.75258	3.8699	3.8172	3.79946	3.79048	3.89935	3.88312	3.88081	3.91119	3.89076	3.92058	3.9478	3.91305
1101	Q61739-2	Itga6	119606	471.3	305.2	517.3	273.3	472.1	352.5	617.7	487.1	618.3	456.7	543.2	856	558.2	657.2	514.4	694.8	2.67422	2.48601	2.71458	2.43823	2.67495	2.54839	2.79148	2.68851	2.7919	2.66058	2.73576	2.93298	2.74757	2.81836	2.71214	2.84248
1102	Q9CQC8	Spg21	34952.2	31731.7	42278	34694.3	53949.2	43181.8	43787.8	43916.1	60228.4	55317.7	39161.1	37170	46819.8	43608.6	47455.6	41037	39354.6	4.50151	4.62612	4.54027	4.73199	4.63531	4.64136	4.64263	4.77981	4.74287	4.59287	4.5702	4.67044	4.63958	4.6763	4.61319	4.59501
1103	P49452	Cenpc	102154		60.6	69.5	65.3	108.3	69.1	105.9	56	68.7	96	59	105.3	58.7	97.3	86.7	129.2		1.78958	1.84819	1.82151	2.03862	1.84572	2.02898	1.75587	1.84323	1.98677	1.77815	2.02653	1.77597	1.99255	1.943	2.11461
1104	Q8R404	Micos13	13373.4	2.64495e+06	2.23366e+06	2.19153e+06	2.22705e+06	2.67037e+06	2.58565e+06	2.36657e+06	2.55203e+06	2.38689e+06	2.55889e+06	2.45717e+06	2.03765e+06	2.37438e+06	2.26879e+06	2.3295e+06	2.23022e+06	6.42242	6.34902	6.34075	6.34773	6.42657	6.41257	6.37412	6.40689	6.37783	6.40805	6.39044	6.30913	6.37555	6.3558	6.36726	6.34835
1105	Q8BVW3	Trim14	49640.7	21982.1	16833.8	18773.4	24501.1	26610	20415.4	22571.6	23450.2	19955.6	22719.3	16713	16941.6	18948.5	20946.2	21282.8	17341.4	4.34209	4.22621	4.27357	4.3892	4.42506	4.30998	4.35358	4.37017	4.30009	4.35641	4.22308	4.22898	4.2776	4.32113	4.32805	4.23911
1106	Q9ER97	Ngb	17037.5	5063	1878.4	3173	1922.4	2000.4	2362.9	3040.4	627.8	1663.9	1308.9	1636.2	267.3	1509.6	318.3	547.1		3.70449	3.27402	3.50161	3.28407	3.30133	3.37363	3.48307	2.79851	3.22139	3.11724	3.2141	2.42862	3.17915	2.5042	2.73886
1107	Q99M07	Coa5	8358.6	100278	66576.7	46286.7	69794.2	83417.6	62637.7	44642	2750.5	67595.9	67933.1	46489.8	27183.4	77177.2	83013.8	73022.2	29599	5.00121	4.82333	4.66547	4.84383	4.92126	4.79684	4.64975	3.43957	4.82993	4.83209	4.66737	4.43432	4.88749	4.91916	4.86346	4.47129
1108	Q80X45	Tmem167b	8308.19	35264.1	33248.9	36039.6	32990.5	25856.5	31706	37293.7	28866.3	28671.9	24967.2	30324.3	20326.3	29908.8	25059.6	24390.1	22479.3	4.54735	4.52179	4.55679	4.5184	4.41259	4.50116	4.57165	4.46041	4.45747	4.39739	4.48181	4.30808	4.47581	4.39899	4.38723	4.3518
1109	Q8K3X4	Irf2bpl	80564.7	4636.4	27550.9	10666.4	13272.9	14399.7	15630.7	39751.7	14220.9	15861	19114.9	10398.8	12022.6	5043.7	20595.3	2661.1	12551.7	3.66627	4.44015	4.02806	4.123	4.15838	4.19401	4.59937	4.15296	4.20036	4.28139	4.01702	4.08003	3.70284	4.31379	3.42522	4.09874
1110	Q9D1I2	Card19	20936	10282.5	14563.7	10857.3	8784.7	15341.4	6864.2	7932.2	5883.2	15012.4	13492.6	12201.8	13536.7	10273.1	13421.5	14716.5	12138.9	4.01214	4.1633	4.03576	3.94378	4.18589	3.83665	3.89945	3.76969	4.17648	4.13013	4.08646	4.13154	4.01174	4.12783	4.16783	4.08422
1111	P49282-3	Slc11a2	64568.4	110649	140544	103550	104400	112318	110589	92219.5	88768.5	81139.1	63776.1	79122	62276.5	70133.7	53216.3	74357.7	66795.1	5.04395	5.14782	5.01516	5.0187	5.05045	5.04372	4.96483	4.94826	4.90924	4.80466	4.8983	4.79433	4.84593	4.72605	4.87133	4.82475
1112	Q8VBT6	Apobr	102705	173.9		881		267.7	200.2		151.9	903.8	821.7	1389.4	1194.8	139.9	600.6	657.4	1275	2.24279		2.94547		2.42927	2.30363		2.18441	2.95655	2.91524	3.14314	3.07766	2.14891	2.77931	2.81849	3.10585
1113	Q8VCM4	Lipt1	42145.8	8545.3	9253.3	7881.4	8782.5	9037	7605.1	7932.9	6400.4	6707.9	6842.7	6539.4	5955.1	6734.9	6352.9	6233.3	6665.6	3.93178	3.96634	3.89666	3.94367	3.95607	3.88116	3.89949	3.80627	3.82665	3.83529	3.8156	3.77496	3.8284	3.80304	3.79479	3.8239
1114	P17533	Defa29	12940.8	233538	695028	339937	447854	982595	410341	821218	514569	90112.3	87913.2	39162.7	18175	68895.5	100712	71068.9	16969	5.36836	5.842	5.5314	5.65114	5.99238	5.61315	5.91446	5.71144	4.95479	4.94406	4.59288	4.2595	4.8382	5.00309	4.85169	4.22968
1115	Q91ZU6	Dst	834218	1037.4	1329.2	1177.5	1289.4	1440.1	1415.6	1163.9	1361.9	1797.2	1348.4	995.5	1801.6	1700.4	1665.7	1887.6	1971.9	3.01636	3.12392	3.07133	3.11072	3.15869	3.15125	3.06629	3.13446	3.25484	3.13014	2.99848	3.2559	3.23081	3.22186	3.27614	3.29511
1116	Q99JT2	Stk26	46613.9	14359.5	734.7	1910	1063.4	1118.2	12994.9	10220.3	6197.4	9597.2	6049	11144	5383	8010.4	4008.5	4311.5	5332.6	4.15717	2.8667	3.28126	3.0271	3.04891	4.11381	4.00951	3.79228	3.98219	3.78176	4.04708	3.73111	3.90371	3.60309	3.63473	3.72702
1117	Q9D818	Sapcd2	42779.7	2317.4		1745.9	2331.7		1881.5	2142.8	225.1			1816.3	2182.4		554.9	2178.1	2575.7	3.36519		3.24227	3.36786		3.27473	3.33118	2.3543			3.25943	3.33913		2.745	3.33828	3.41106
1118	O09012	Pex5	70755.5	33603.8	26149.3	31435.9	32964.3	28282.3	29073.5	25664.5	28825.6	27783.1	24210.6	32921.5	23020.9	27129.6	29236.1	28528.8	23944	4.5264	4.41748	4.49744	4.51806	4.45153	4.46351	4.40935	4.45979	4.4438	4.38402	4.51749	4.36214	4.43346	4.46593	4.4553	4.37921
1119	Q9Z320	Krt27	49104.9		2704.8	2101.5	2145.7	2041.8	1853.8			2489.2	2753.3	3208.6	2421.3	1621.6	3205.4	3153.7	4093.6		3.4323	3.32274	3.33177	3.31023	3.2683			3.39623	3.44001	3.50645	3.38423	3.21021	3.50602	3.49896	3.61221
1120	Q60766-2	Irgm1	44887.9	120170	125221	323758	163389	137574	125953	126315	128622	166075	201850	132594	212809	193819	176145	146821	194668	5.0798	5.09768	5.51022	5.21323	5.13854	5.10021	5.10146	5.10932	5.22031	5.30503	5.12253	5.32799	5.2874	5.24587	5.16679	5.2893
1121	Q68FE6	Ripor1	132352	167	1369.9	223.3	178.6		157.8	169.9	162		238.4		205	192.7	223.2	152.1	228.5	2.22531	3.13701	2.35083	2.25431		2.20085	2.23274	2.21219		2.37912		2.31387	2.28713	2.35064	2.18498	2.36078
1122	Q61193	Rgl2	83826.5	4814	2381.5	5588.4	7891.8	3534.9	3680.4	3178.2	3892.5	3050.5	7430.3	3580.8	3193.4	5399.8	5918.6	2803.2	3915.1	3.6826	3.37703	3.74737	3.89723	3.5485	3.56601	3.50232	3.59034	3.48451	3.87106	3.5541	3.50439	3.73246	3.77229	3.44781	3.59285
1123	Q9DAT5	Trmu	47240.1	20783.6	24722.5	22705.6	23219.8	20703.1	20073	23252.2	19294.8	21877.2	22986.6	19361	17472.3	22286	25516.8	23071.6	20885.6	4.31774	4.39311	4.35615	4.36588	4.31606	4.30263	4.36648	4.28546	4.34001	4.36149	4.28695	4.24237	4.34805	4.40684	4.3631	4.31987
1124	Q91YE3	Egln1	43110.6	3972.7	2328.4	4293.5	3291.6	5112.6	4355.9	4024.3	3188.9	4495	4968.6	4850.5	4791.9	4383.6	5657.3	5824.2	5220.5	3.5992	3.36724	3.63291	3.51754	3.70873	3.63918	3.6048	3.50378	3.65283	3.69632	3.68588	3.6806	3.64193	3.75269	3.76531	3.7178
1125	P04945		11713.3			42866.2		25589.5	6972.9	41524.8	11920.5	54258.8	51677	37423.7	117030	17410.1	92981.6	125435	42647.6			4.63213		4.40808	3.84348	4.61832	4.07633	4.73448	4.71331	4.57316	5.0683	4.24083	4.9684	5.09842	4.6299
1126	Q9D856	Slc39a5	56275	42454.4	28253.9	82527.2	74102.6	56013	83436.8	65552.3	78266.3	81759.9	47007	132396	81248.6	109898	57657.1	60184.1	67949.5	4.62793	4.45109	4.9166	4.86984	4.7483	4.92136	4.81659	4.89358	4.91255	4.67217	5.12188	4.90982	5.04099	4.76086	4.77949	4.83219
1127	Q8BWP8	B4gat1	47384.3	4051.9	3088.3	1378.1	3925.2	1567.7	1210	1907.1	3915.9	4506.3	3498.8	3006.8	706.2	2502.1	1146.4	553.2	3101.5	3.60777	3.48986	3.1396	3.59397	3.19554	3.08314	3.2806	3.59294	3.65392	3.54404	3.47825	2.84954	3.39848	3.05971	2.74367	3.49171
1128	Q99PL6	Ubxn6	49795.7	70514.2	50935.3	65040.4	55509.5	68357.7	69107.6	74331.3	59433	66638.2	65326.6	65065.2	61671.7	57515.2	69946.4	65723.2	57368.4	4.84828	4.70703	4.81319	4.74438	4.83479	4.83953	4.87118	4.77403	4.82373	4.8151	4.81336	4.79009	4.75979	4.84477	4.81773	4.75868
1129	P56542	Dnase2	38810.7	2241.2		5768	5413.8		5388.8	2463.7	236.6	1030.7	8405.1	1899.1		6429.7			9419.2	3.35067		3.7611	3.73358		3.73157	3.39176	2.37585	3.01355	3.92459	3.27878		3.80826			3.97406
1130	G5E8B9	Zbtb11	118566	568.4	216.8	75.3	378.9	389.2	390.8	488.3	329.8	400.6	110.3	371.7	274.5	434.6	349.8	439.9	401.5	2.75542	2.33806	1.88252	2.57967	2.59129	2.59306	2.68958	2.51957	2.60379	2.0465	2.57136	2.44012	2.63909	2.54506	2.64434	2.60477
1131	Q80VP0	Tecpr1	130266	10931.3	11597.6	12678.1	12068.8	9339.6	9787.8	12127.2	11512.5	11709.9	11351.4	15346.8	9858.1	11243.6	13031.9	12715.4	8999.1	4.03871	4.06441	4.10309	4.0817	3.97037	3.99073	4.0838	4.06121	4.06859	4.05509	4.18605	3.99384	4.05094	4.11504	4.10436	3.95425
1132	O35639	Anxa3	36384.1	601020	672509	640455	535663	456010	658278	588707	461030	633874	772113	612492	881996	594677	798618	697470	828324	5.77889	5.8277	5.80649	5.72889	5.65898	5.81841	5.7699	5.66373	5.802	5.88768	5.7871	5.94547	5.77428	5.90234	5.84353	5.9182
1133	Q8C7E9	Cstf2t	65862.2	3099.4	901.1	5578.4	6165.8	5438.6	5758.8	3273.1	7333.8	6785.2	5712.4	5028.5	7598.8	6583.1	6618.1	6555.7	5730.5	3.49142	2.95525	3.74659	3.79006	3.73557	3.76041	3.51509	3.86539	3.83163	3.75689	3.70152	3.8808	3.8185	3.8208	3.81669	3.75827
1134	Q62318	Trim28	88847	471074	528304	590937	546931	656776	552960	595925	551838	550206	584659	461782	600504	582839	697278	625092	648463	5.67309	5.72288	5.77154	5.73793	5.81742	5.74269	5.77519	5.74181	5.74053	5.7669	5.66444	5.77852	5.76555	5.84341	5.79594	5.81189
1135	G5E8K6	Slc16a5	51018.5	296.1	590.1	653.4	590.7	979.6	667.9	497.6		827.6	428.4	410.8	517.5		355.1	535.7		2.4729	2.77166	2.81584	2.7721	2.99149	2.82536	2.69775		2.91834	2.63286	2.61469	2.71475		2.55157	2.72973
1136	Q60751	Igf1r	155788	2795.7	3485.2	3708.9	2551.6	2727.9	3015.6	2886.4	2213.5	1370.8	2433.6	2112.8	1755.6	2559	2115.7	1823.1	1755.9	3.44665	3.54235	3.56936	3.40698	3.43599	3.47952	3.46051	3.34528	3.13729	3.38643	3.32506	3.24467	3.40824	3.32566	3.26105	3.24475
1137	Q9D816	Cyp2c55	56095.7	358759	803111	418751	253020	449693	411695	182098	209112	325030	348496	349159	389886	137146	327659	194616	401735	5.5548	5.90478	5.62196	5.40316	5.65292	5.61458	5.26031	5.32038	5.51192	5.5422	5.54302	5.59094	5.13719	5.51542	5.28918	5.60394
1138	E9PX68	Slc4a1ap	82886.5	18150	13016.2	17979.7	17662.7	20224.6	18100.4	18884.8	17383.6	18849.5	19003.4	19104.2	22879	20397.2	21662.5	19207.4	19392.4	4.2589	4.11452	4.25481	4.24708	4.3059	4.25771	4.27614	4.24016	4.27532	4.27885	4.28115	4.35946	4.30959	4.33573	4.28349	4.28765
1139	Q6RI63	Fam120b	89313.3	22063.4	6923.5	6451.9	4867.4	6002.7	5391.3	6224.2	5471.4	5297.8	5403.6	5805	4221.3	3563.8	6372.3	5906.5	4883.3	4.34369	3.84039	3.80975	3.68739	3.77842	3.73177	3.79415	3.73818	3.72418	3.73276	3.76388	3.62555	3.55204	3.80436	3.7714	3.6888
1140	Q9Z1R9	Prss1	26134.7	1.47769e+06	1.07334e+06	2.20908e+06	2.2065e+06	1.51784e+06	1.6752e+06	3.00235e+06	3.23704e+06	1.55983e+06	863564	1.95883e+06	753718	1.59296e+06	1.11474e+06	1.03563e+06	1.25321e+06	6.16958	6.03074	6.34421	6.3437	6.18123	6.22407	6.47746	6.51015	6.19308	5.93629	6.292	5.87721	6.20221	6.04717	6.01521	6.09802
1141	Q9DCH2	Pop7	15777	13084.2	49851.2	58221.1	41536.7	38629.8	60825.1	53329.4	59448.1	62568.3	61586.8	61335.3	55934.8	56917.2	52161.2	54298.1	56425.9	4.11678	4.69768	4.76509	4.61844	4.58693	4.78409	4.72697	4.77415	4.79636	4.78949	4.78772	4.74769	4.75525	4.71736	4.73479	4.75149
1142	Q9WV52	Plek2	40018	9118.3	12000.3	11265.3	10136.6	13211.9	11805.9	11829	10493.5	14166.7	15403.4	13857.6	23089.6	16783.4	27563.8	22949.9	20819.2	3.95996	4.07923	4.05178	4.00594	4.121	4.07214	4.07298	4.02096	4.1513	4.18764	4.14172	4.36344	4.22491	4.44035	4.3608	4.31848
1143	E9Q7G0	Numa1	235630	145283	139640	154090	146282	180129	169777	164245	135792	164817	176109	143148	180200	152378	194538	186516	171558	5.16222	5.14501	5.18778	5.16519	5.25559	5.22988	5.2155	5.13288	5.21701	5.24578	5.15579	5.25576	5.18292	5.28901	5.27072	5.23441
1144	Q9QZ05	Eif2ak4	186487	1992.3	795.2	1634.2	1152.8	623.3	875.6	1372.9	1212.9	1380.5	1265.3	1180	724.3	1221.8	229.9	154.3	677.6	3.29957	2.90102	3.21357	3.06213	2.79539	2.9428	3.13796	3.08418	3.14035	3.10254	3.07225	2.86052	3.08736	2.36342	2.19117	2.83161
1145	Q91WK0	Lrrfip2	47147.7	50906.5	45030	50265	54778.4	77966.2	68751.4	56225.2	41403.9	87248.6	87406.2	76651.7	91251.7	62947.8	109178	106326	81065.1	4.70678	4.65351	4.70127	4.73862	4.89191	4.83729	4.74994	4.61705	4.94076	4.94155	4.88453	4.96025	4.79899	5.03814	5.02664	4.90884
1146	P52623	Uck1	31068.4	95699.3	85933.9	94537.2	99298.3	96195.5	89951.4	86311.2	54863.7	99716.8	81999.6	94257	88627.7	88379.8	87531.4	94922.1	81556.7	4.98091	4.93417	4.97561	4.99695	4.98316	4.95401	4.93607	4.73929	4.99877	4.91382	4.97432	4.94757	4.94636	4.94217	4.97737	4.91146
1147	Q61462	Cyba	20748.2	6513.7	14300	15638.7	16792.9	21108.1	13240.8	14960.4	17155.9	17344.5	15698.3	11664.6	14783.5	15284.6	19899.9	15178.3	24687.2	3.81389	4.15537	4.19423	4.22515	4.32447	4.12195	4.17497	4.23444	4.23919	4.19588	4.06691	4.16981	4.18428	4.29887	4.18125	4.39249
1148	Q9CQW1	Ykt6	22314.4	621895	1.14875e+06	1.021e+06	1.09002e+06	625612	1.03364e+06	545417	892413	635292	678467	1.00887e+06	1.23533e+06	1.08611e+06	688080	693470	1.13084e+06	5.79372	6.06023	6.00903	6.03744	5.79631	6.01437	5.73673	5.95057	5.80297	5.83153	6.00383	6.09178	6.03587	5.83764	5.84103	6.0534
1149	Q9R0Q9	Mpdu1	26497.6	527834	615640	508288	496987	429926	545375	505986	453658	441453	480252	493563	384996	402192	330007	379141	400978	5.7225	5.78933	5.70611	5.69635	5.63339	5.7367	5.70414	5.65673	5.64489	5.68147	5.69334	5.58546	5.60444	5.51852	5.5788	5.60312
1150	Q8BUK6	Hook3	83217.9	18828.2	18850.1	17070.6	17986.2	18231	18152	16537.5	10513.8	15267.4	21075.2	16696.2	19922.4	12835.4	19147.4	16040.2	23461.2	4.27483	4.27534	4.23227	4.25496	4.26083	4.25895	4.2185	4.0218	4.18379	4.32379	4.22264	4.29936	4.10844	4.28213	4.20524	4.37037
1151	Q64459	Cyp3a11	57854.5	1.16908e+06	1.93532e+06	658279	948361	1.46087e+06	892669	486053	488754	787754	188143	298701	81255.2	381074	294761	530403	141376	6.06784	6.28675	5.81841	5.97697	6.16461	5.95069	5.68668	5.68909	5.89639	5.27449	5.47524	4.90986	5.58101	5.46947	5.72461	5.15038
1152	Q9CY52	Thg1l	34971	30419.8	26616.2	30699.5	26064.4	26683.6	30600.1	34216.5	36314.6	30296.1	29436	32892.9	31821	33441.9	28112	28486.6	38331.2	4.48317	4.42516	4.48715	4.41606	4.42626	4.48574	4.53425	4.56009	4.4814	4.46889	4.51712	4.50273	4.5243	4.44891	4.45466	4.58356
1153	O88843	Cradd	22656	17811	15974.5	152183	20167.4	15906	19517.4	16228.3	16974.4	14185.6	24984.1	20786.8	19960.9	12498.5	24183.6	24621.3	21156.6	4.25071	4.20345	5.18237	4.30467	4.20159	4.29044	4.2103	4.22982	4.15188	4.39768	4.31781	4.3002	4.09689	4.38354	4.39133	4.32547
1154	Q5Y5T1	Zdhhc20	43975.8	3276.1	2628.3	5167.8	5591.1	6205	5912.5	6284.7	3189.4	4860	6268.6	2794	7588.2	6649.5	9188.2	8615.7	6564.4	3.51549	3.41984	3.71339	3.74757	3.79281	3.77184	3.79835	3.50385	3.68673	3.79724	3.44638	3.8802	3.82285	3.96328	3.93534	3.81726
1155	A0A140LIJ4	Dnah14	516943	37.2	437.9	591.7	548.6	497.9	569.5	552.4	586.4	584.3	490.8	744.6	480.8	506.8	455.4	402.4	473.5	1.58206	2.64237	2.77283	2.74005	2.69801	2.75626	2.74304	2.76893	2.76738	2.69179	2.87251	2.68287	2.70569	2.65935	2.60574	2.67624
1156	Q80UJ7	Rab3gap1	110198	57222.7	55195.4	54304.5	50650.3	46045.5	51064.2	50108.4	52876.9	51492.4	52359.9	56203.4	53619.1	58260.8	48488	49873.9	56000.9	4.75758	4.74191	4.73484	4.70459	4.6632	4.70813	4.69992	4.72327	4.71175	4.71901	4.74977	4.72933	4.76538	4.68564	4.69788	4.7482
1157	Q8BIQ5	Cstf2	61341.2	138156	79342.1	133244	135882	154366	121868	147287	141191	126342	104345	132275	91798.7	98402.8	148858	145159	112417	5.14037	4.89951	5.12465	5.13316	5.18855	5.08589	5.16817	5.14981	5.10155	5.01847	5.12148	4.96284	4.99301	5.17278	5.16185	5.05084
1158	Q9JL16-2	Isg20	20582.8	15438.1	16285.8	22034.8	16374.4	17700.3	17532.2	19780.8	29159.4	14930.5	16507	23339.6	7252.4	15495.4	14574.1	14208.6	13865.7	4.18862	4.21184	4.34313	4.21419	4.24801	4.24386	4.29627	4.46479	4.1741	4.21769	4.36811	3.86054	4.19023	4.16361	4.15258	4.14197
1159	Q7TMK6	Hook2	83365.7	274971	246601	237404	207799	251407	307325	313719	228260	243146	270862	279413	305386	209190	296220	227156	278310	5.43929	5.392	5.37549	5.31765	5.40038	5.4876	5.49654	5.35843	5.38587	5.43275	5.44625	5.48485	5.32054	5.47162	5.35633	5.44453
1160	O88307	Sorl1	247086	16599.1	20489.3	16619.4	21802.8	14836.3	20220.1	17726.7	12685.6	15361.4	17961.3	11341.8	16702.7	15933.4	13768.6	14779.5	18332.1	4.22011	4.31155	4.22064	4.33853	4.17135	4.3058	4.24865	4.10335	4.18646	4.25436	4.05472	4.22281	4.20234	4.13892	4.16969	4.26324
1161	P19467	Muc13	58701.3	820315	1.49812e+06	870517	1.01394e+06	1.61765e+06	1.25598e+06	1.10724e+06	1.04009e+06	1.0601e+06	1.10995e+06	681428	895107	792427	1.519e+06	1393332	846288	5.91398	6.17555	5.93978	6.00601	6.20888	6.09898	6.04424	6.01707	6.02535	6.0453	5.83342	5.95188	5.89896	6.18156	6.14405	5.92752
1162	Q99L13	Hibadh	35439.9	936629	560902	911390	895556	535528	716248	678852	814320	725329	597154	1026600	624737	824240	451590	468896	575328	5.97157	5.74889	5.9597	5.95209	5.72878	5.85506	5.83178	5.9108	5.86054	5.77609	6.0114	5.7957	5.91605	5.65475	5.67108	5.75992
1163	Q99JN2	Klhl22	71686.8	6450.6	6175.1	5113	7165	5208.9	5914.4	6610	3369.8	4745	6135.9	6731.5	7401.9	7035.5	10215	7616.2	7108.3	3.80967	3.79071	3.70876	3.85528	3.71683	3.77198	3.82027	3.52773	3.67633	3.78795	3.82818	3.8694	3.84736	4.00928	3.8818	3.85183
1164	Q8BS40	Cptp	24597.2	718.9	463	426.7	266.1	482.2		328.6	179.3		244.8	116.2	48.8		217.7	234.9		2.85727	2.66652	2.63114	2.42667	2.68413		2.51799	2.256		2.39058	2.06893	1.69723		2.33985	2.37273
1165	O35216	Cenpa	15509.1	21984.7	27360.2	24044.9	28925.8	26638	24486.6	11878.5	22475.7	22571.2	25521.6	16180.9	21824	22965.9	24048.8	24233.9	25739.5	4.34214	4.43714	4.38104	4.4613	4.42552	4.38895	4.0748	4.35173	4.35357	4.40692	4.20903	4.33895	4.3611	4.38111	4.38444	4.41062
1166	P60603	Romo1	8182.83	265198	290403	247107	193244	273072	332847	332393	225339	246046	260425	276533	223953	269513	271102	237215	208835	5.42357	5.463	5.39289	5.28611	5.43628	5.52225	5.52165	5.35284	5.39102	5.41568	5.44175	5.35016	5.43058	5.43313	5.37514	5.3198
1167	Q3U2I3	Fhip1b	106541	6840.3	8211.1	8828.4	5568.7	8971.8	6519.7	5132.2	3072.9	6542	9048.6	7499.9	6526.2	6551.7	9175.3	9875	7474.8	3.83514	3.91445	3.94593	3.74583	3.95293	3.81429	3.71039	3.48769	3.81578	3.95663	3.87511	3.81473	3.81642	3.96267	3.99458	3.87366
1168	Q9Z0Z7	Klf5	49753.6		9801.3	6767.9	7642.4	11129.4	6796.5	3966.8	2293.6	7148.5	8540.7	6736.3	9652.2	7034.8	13582.1	10400.5	9846.5		3.99133	3.83052	3.88329	4.04651	3.83235	3.59855	3.36071	3.85428	3.93154	3.82849	3.98467	3.84731	4.133	4.0171	3.99333
1169	Q924Z6	Xpo6	128664	3439	6713.1	5217	2970.1	3590.2	2694.8	4429.8	3205.9	4742.2	4236.6	3367.5	4017.4	7580.6	6578.7	5144.7	7903.9	3.53656	3.82699	3.7175	3.47292	3.55524	3.43069	3.64648	3.50609	3.67607	3.62712	3.52744	3.60405	3.87976	3.81821	3.71144	3.8979
1170	Q61941	Nnt	113838	90812	17691	971282	1.06122e+06	737851	440292	537897	666933	494263	11493.1	606867	496676	67931.1	227421	277324	374080	4.95815	4.24778	5.98735	6.0258	5.86797	5.64374	5.7307	5.82408	5.69396	4.06047	5.78309	5.69607	4.83208	5.35683	5.44299	5.57297
1171	P18581	Slc7a2	71856.3	3204.7		1952.3	5006.6		2318.8	2645.6	2035.5	2894.3	2677.6	3042.6	1642.9	3650.4			451.5	3.50592		3.29077	3.69963		3.36545	3.42269	3.30888	3.46169	3.42791	3.48339	3.21588	3.56246			2.65562
1172	P40240	Cd9	25258	808022	835030	610882	665860	759141	826011	873807	785093	560474	639204	469497	613564	756174	563345	414293	663402	5.90742	5.9217	5.78596	5.82338	5.88032	5.91699	5.94142	5.89492	5.74856	5.80564	5.67163	5.78786	5.87862	5.75077	5.61731	5.82178
1173	P19096	Fasn	272428	1.16453e+06	743916	1.17276e+06	1.07786e+06	676926	1.08819e+06	928140	801988	904840	1.11476e+06	980516	1.05357e+06	927718	955978	1.04297e+06	1.10694e+06	6.06615	5.87152	6.06921	6.03256	5.83054	6.03671	5.96761	5.90417	5.95657	6.04718	5.99146	6.02266	5.96742	5.98045	6.01827	6.04412
1174	A2AQ19	Rtf1	80797.1	18685.4	21046.4	22195.2	24288.6	29733.3	22217.8	20065.9	27256.1	22654.6	23255.9	24566.7	30342.1	26604.7	29256.1	27713.1	35986	4.27153	4.3232	4.34628	4.38542	4.47326	4.34672	4.30248	4.43548	4.35518	4.36655	4.39036	4.48206	4.42497	4.46623	4.4427	4.55615
1175	Q3TA38	Tmem120b	40406.9	1770.7		1019.2	1058.9	62.6	981.3	755.6	1414.6	1094.5		2186.6		1255.5	89.2			3.24839		3.00869	3.02526	1.80346	2.99224	2.87887	3.15094	3.03961		3.33997		3.09916	1.95521
1176	Q91VH6	Memo1	33692.1	312585	286820	295787	307187	288700	247947	278556	291662	303288	301523	363906	355344	330334	346803	326828	338034	5.49497	5.45761	5.47098	5.4874	5.46045	5.39436	5.44491	5.46488	5.48186	5.47932	5.56099	5.55065	5.51896	5.54008	5.51432	5.52896
1177	Q9Z138	Ror2	105005	11019.5	9928.8	8190	8485.3	9021.7	12185.8	11872.3	9757.5	10538.7	10888.4	11783.1	11585.6	13903.2	11112.3	4025.3	11368.1	4.0422	3.99694	3.91334	3.92872	3.95534	4.08589	4.07457	3.98938	4.02283	4.037	4.0713	4.06396	4.14315	4.04584	3.60491	4.05573
1178	Q9D1G3	Hhatl	56430.6	47801.5	64092.8	7753.8	100962	89567.7	46643.9	74535.6	93725.1	73917.7	48399.1	571.3	1268.7	56461.8	73565.6	53129.3	175775	4.67945	4.80682	3.88957	5.00416	4.95216	4.6688	4.87237	4.97186	4.86875	4.68485	2.75762	3.1037	4.75176	4.86668	4.72534	5.24496
1179	Q62277	Syp	34024.6	26107.6	48822	34134.2	40873.2	45438.7	47725.9	57506	32214.8	29812.5	11881	18427.1	11209.8	32900	35668.6	28285.1	31467.6	4.41678	4.68862	4.5332	4.61145	4.65744	4.67876	4.75972	4.50807	4.47441	4.07489	4.26548	4.04964	4.51721	4.5523	4.45157	4.49788
1180	P26618	Pdgfra	122683	438.3	2560.2	4258.8	2395.1	680.5	1516.9	852.5		591.5	737.2		741.2	858.1	866.6	547	2295	2.64276	3.40844	3.62939	3.3795	2.83347	3.18124	2.9312		2.77269	2.86817		2.87052	2.93404	2.93832	2.73878	3.36097
1181	Q6P5E8	Dgkq	102254	8771.6	12748.8	7294.6	11934.6	13376.8	8824.2	5408.6	4561.9	8213.4	9436.5	6449.1	9661.9	8612.3	12376.4	14417.3	8836.6	3.94313	4.1055	3.86306	4.07684	4.12638	3.94572	3.73317	3.65924	3.91458	3.97486	3.80957	3.98511	3.93517	4.09263	4.15891	3.94633
1182	Q80ZE4	Paqr7	39305.8	8094.9	12795.7			6859.6				6684.5			6096.4	7113.3	8922.5	8092.7		3.90827	4.1071			3.83636				3.82513			3.78514	3.85213	3.95054	3.90815
1183	Q99PG2	Ogfr	70679.3	29711.8	29927.9	32837.4	27391.3	37031	32630.4	30064.6	32005.8	33563.6	34126.7	25252.3	39255.3	29434.4	42717.1	39022.5	33233.2	4.47294	4.47609	4.51638	4.43763	4.56858	4.51364	4.47807	4.50524	4.52588	4.53311	4.40232	4.59391	4.46887	4.63061	4.59133	4.52159
1184	O70480	Vamp4	16352.8	24915.8	31090.5	32036.9	33260.2	34135.7	27898.3	34198.5	44923.8	28513.5	8972.2	36725.4	7550.9	9550.3	33892.1	26277.1	38495.1	4.39649	4.49264	4.50566	4.52194	4.53322	4.44559	4.53402	4.65249	4.45507	3.95295	4.56498	3.87806	3.98006	4.53011	4.41959	4.58542
1185	Q8BTI8	Srrm2	294840	56256	28730.9	53362.1	46982.5	55535.2	53097.4	53870.2	51882.8	58232.5	48828.3	67878.6	66568.6	59216	67180.8	68508.7	56125	4.75018	4.45836	4.72724	4.67195	4.74458	4.72508	4.73136	4.71503	4.76517	4.68868	4.83174	4.82328	4.77245	4.82725	4.83575	4.74916
1186	Q9DBS5	Klc4	68612.6	202645	194247	196597	163673	263092	241653	190362	177542	275813	274106	235067	274127	232946	312742	348176	269065	5.30674	5.28836	5.29358	5.21398	5.42011	5.38319	5.27958	5.2493	5.44062	5.43792	5.37119	5.43795	5.36726	5.49519	5.5418	5.42986
1187	Q921U8-2	Smtn	100135	1193.6	1083.4	761.5		383.1	1249	642.1		995.9	1634.6	548.7	779.2		1843	764	1629.8	3.07722	3.03519	2.88224		2.58444	3.09691	2.80828		2.99865	3.21368	2.74013	2.89221		3.26576	2.88366	3.2124
1188	P24529	Th	55993.1	2054.8	1301.9	1882.6	1723.4	668.8	1628.6	2015.2	1280.8	746.4	332.8	954.8	294.5	595.4	62.8			3.31298	3.11491	3.27499	3.23664	2.82595	3.21208	3.30453	3.10782	2.87355	2.52349	2.98037	2.47056	2.77554	1.80482
1189	P04919	Slc4a1	103136	58270.6	50722.2	43801.8	58247.2	23272.3	30511.4	37912.2	82728.1	58002.6	21308	52768.9	26401.7	24637.3	17800.4	24356.5	18969.8	4.76546	4.70521	4.6415	4.76528	4.36686	4.48448	4.57879	4.91766	4.76345	4.32856	4.72239	4.42165	4.39161	4.25045	4.38663	4.27809
1190	O35144	Terf2	60263.2	12010.7	15586.8	15577.7	15695.8	18212.3	15857.5	15169.1	16061.6	13627	16651.1	11039.2	14119.8	14893.7	15624.5	13461.7	13629.2	4.0796	4.19278	4.19253	4.19581	4.26039	4.20026	4.18099	4.20582	4.13443	4.22147	4.04298	4.14986	4.17303	4.19383	4.12913	4.1345
1191	Q8C0V0	Tlk1	86623.5	2382.7	1978.6	9109.8	6532.8	10076.7	8348.2	2840.8	8886.9	7114.8	7262	3975.6	8305.2	5950.9	6821	9781.1	6566.1	3.37725	3.29658	3.95956	3.81517	4.00336	3.92164	3.45359	3.9488	3.85222	3.86112	3.59951	3.9194	3.77466	3.83391	3.99043	3.81737
1192	Q3UFY8	Trmt10c	48385.8	78826.4	86697.2	77237.3	86174.6	98637.6	74335	93534.8	102333	74446.7	88396.2	81017.5	88077.2	67509.4	93182	90312.9	79705.1	4.89668	4.93801	4.88783	4.93538	4.99405	4.8712	4.97098	5.01002	4.87185	4.94644	4.90858	4.94487	4.82937	4.96934	4.95575	4.90149
1193	P28661-5	Septin4	36339.5	6279.2	6096.8	5508.3	4919.4	9279.3	6829	6297	4992.1	5334.5	6075.1	5939.4	8313.8	6633.3	10263.2	8551.4	8010.9	3.79797	3.78517	3.7411	3.692	3.96756	3.83442	3.7992	3.69837	3.72718	3.78362	3.77382	3.91985	3.8218	4.01133	3.93209	3.90374
1194	A2AGA4	Rhbdl2	33734.9	10732.4	8331.3	6074.6	10310.8	12013.8	9947.2	3512.5	1979.5	10575	14392.3	9269.6	12654.5	9633	14498.7	21154.8	14524.1	4.03074	3.92076	3.78359	4.01333	4.07972	3.99774	3.54574	3.29677	4.02432	4.15816	3.96711	4.10228	3.98381	4.16136	4.32543	4.16212
1195	P55194	Sh3bp1	74172.5	6326.5	8009.4	8852.2	5741.2	13267	9154.8	7708.7	6337.5	9208.2	12171.1	7992.8	11225.7	8211.1	12260.1	12072.9	10822.6	3.80123	3.90365	3.9471	3.75908	4.12281	3.9617	3.88704	3.80199	3.96422	4.08537	3.90275	4.05025	3.91445	4.08853	4.08185	4.03437
1196	P61211	Arl1	20411.6	2.12382e+06	2.04996e+06	2.26944e+06	1.82322e+06	1.31298e+06	2.00291e+06	1.94765e+06	2.01607e+06	1.98995e+06	1.88245e+06	2294777	1.79224e+06	2158580	1.59163e+06	1.62426e+06	1.62386e+06	6.32712	6.31175	6.35592	6.26084	6.11826	6.30166	6.28951	6.30451	6.29884	6.27472	6.36074	6.2534	6.33417	6.20184	6.21065	6.21055
1197	Q80VE5	Tbc1d22b	59128.2	6715.5	5737.4	15302.4	8928.3	12320.1	11934.8	8707.7	11257.9	12143.5	14537.8	9298.9	9877.2	15496	10313.7	12191.9	6210	3.82714	3.75879	4.18479	3.95082	4.09065	4.07685	3.93995	4.0515	4.08438	4.16253	3.96848	3.99468	4.19025	4.01346	4.08611	3.79316
1198	Q8C078	Camkk2	64617.5	1287.1				1050.1		1150.2	842.2		904.2	1110.5	781.4	894.3			1049	3.10995				3.02164		3.06115	2.92593		2.95674	3.04591	2.89343	2.95197			3.02119
1199	Q99LH1	Gnl2	83345.5	4111.9	8628.3	7751.2	9457.2	8909	7789	9446.4	9399.6	9167.6	7268.5	10887.3	10094.3	9870.4	12132.4	8392.6	9199.1	3.61415	3.93598	3.88942	3.97581	3.94988	3.89154	3.97531	3.97316	3.9623	3.8615	4.03696	4.00412	3.99438	4.08398	3.92395	3.96379
1200	P34884	Mif	12504.3	2.95775e+06	2.19273e+06	2.77897e+06	2.74852e+06	1.74112e+06	2.16724e+06	2212490	3.12128e+06	2.81498e+06	2.18473e+06	3.46757e+06	2.72733e+06	2.96125e+06	1.95393e+06	2.09209e+06	2.62703e+06	6.47096	6.34099	6.44388	6.4391	6.24083	6.33591	6.34488	6.49433	6.44947	6.3394	6.54003	6.43574	6.47147	6.29091	6.32058	6.41946
1201	P19536	Cox5b	13812.9	2.5926e+06	2.71479e+06	2.06512e+06	2.69117e+06	2.32602e+06	1.79796e+06	1.88447e+06	2.7858e+06	2095582	1.7865e+06	2.03418e+06	1.73189e+06	1.64416e+06	1.33101e+06	1.67094e+06	2.27567e+06	6.41374	6.43374	6.31494	6.42994	6.36661	6.25478	6.27519	6.44495	6.3213	6.252	6.30839	6.23852	6.21594	6.12418	6.22296	6.35711
1202	Q91WA6	Sharpin	39852.2	1108.2	1081.7	842.4	1118.8	880.9	940.4	1094.8	730.9	939.1	1082.5		1009.5	972.4	982.4	1132.5	1003.4	3.04501	3.03451	2.92603	3.04914	2.94542	2.97377	3.03973	2.86445	2.97317	3.03483		3.00454	2.98829	2.99273	3.05442	3.00191
1203	Q9EQW7	Kif13a	195813	4854.9	5908.9	5282.5	5232.5	7033.6	6360.3	4925.9	5697.3	7762.1	7072.9	6418.8	8834.2	8349.5	10570	10048	7310	3.68627	3.77158	3.72292	3.71879	3.84724	3.80355	3.69257	3.75575	3.89004	3.84966	3.80752	3.94622	3.92171	4.02412	4.00212	3.86398
1204	Q6NZL8	Scube1	111606	106.2	92			189.5	97.8	120.7		59.3			121	54.4	187.3	85.6	42.8	2.03019	1.96848			2.27989	1.99476	2.08529		1.78032			2.08636	1.74351	2.27485	1.93752	1.64147
1205	Q61703	Itih2	105928	25278.1	35788.7	37246.1	34761.5	35851.4	36357.4	39619.4	36532.3	26381.3	46380.5	34259.8	50482.4	25797.4	28047.6	37926.9	33086.6	4.40276	4.55376	4.57109	4.54111	4.55452	4.5606	4.59792	4.56269	4.42131	4.66634	4.5348	4.70315	4.41159	4.44791	4.57896	4.51967
1206	Q8K019	Bclaf1	106002	108457	93688.1	106753	101948	132301	108952	113327	100531	128186	141194	117947	150277	135686	160889	156326	149543	5.03526	4.97169	5.02838	5.00838	5.12157	5.03724	5.05434	5.0023	5.10785	5.14982	5.07169	5.1769	5.13254	5.20653	5.19403	5.17477
1207	Q61884	Mns1	60235.8	579.8	22653.1	28502.3	23270.5	26412.7	24811.6	29583.7	23202.8	31155	32924.1	6651.9	33435.9	24845	43365.9	26279.2	32981.7	2.76403	4.35515	4.4549	4.36682	4.42183	4.39467	4.47107	4.36556	4.49354	4.51753	3.82301	4.52423	4.39526	4.63716	4.41963	4.51829
1208	Q61466	Smarcd1	58244.6	8342.8	10014.3	8724.5	11273.1	9848.8	6476.8	8957.3	8303.6	9420.6	8976.9	6415.8	7040.2	6418.3	8512.3	7907.6	9637.1	3.92136	4.00066	3.94079	4.05208	3.99343	3.81143	3.95223	3.91932	3.97412	3.95317	3.80732	3.84765	3.80749	3.9301	3.8981	3.98399
1209	Q9DC11	Plxdc2	59616.2	5654.3	3138.3	2468.7	3572.5	2944.4	5170.6	4892.2	5674.9	3594	4102.8	5255.6	5466.3	2827.7	3520.5	3494.2	5309	3.75246	3.49683	3.39264	3.55309	3.46914	3.71362	3.68959	3.75403	3.5557	3.61319	3.7207	3.73777	3.45159	3.54673	3.54347	3.72509
1210	Q8VHR5	Gatad2b	65410.9	49388.3	50728.3	57272.3	45698.4	67521.8	59750.5	58140.2	45491.1	59382.4	66478.4	58647.7	76586.6	63633.7	88062.7	78729	67118.5	4.69363	4.70526	4.75795	4.65991	4.82945	4.77635	4.76448	4.65794	4.77367	4.82269	4.76826	4.88416	4.80369	4.9448	4.89614	4.82685
1211	Q7SIG6	Asap2	106805	27583.1	21370.9	43558.2	41081.4	23383.8	29931.3	29423	22525.1	47818.4	42661.7	19826.5	45399.1	19099	30428.2	35438.3	35570.1	4.44066	4.32984	4.63908	4.61366	4.36893	4.47614	4.4687	4.35269	4.6796	4.63005	4.29727	4.65706	4.28103	4.48329	4.54949	4.5511
1212	Q9WU60	Atrn	158058	1351.2	2217.3	1581.9	1651.6	2785.9	1734	1956.6	1679.7	1459.4	1638.1	1167.5	1196	1270.4	1954.1	1464.1	1589.9	3.13104	3.34602	3.19945	3.21817	3.44512	3.2393	3.29172	3.22549	3.16447	3.21461	3.06763	3.07809	3.10428	3.29117	3.16587	3.20164
1213	Q8BH61	F13a1	83207.3	96434.5	64656.7	146591	81118.4	40822.8	87527.4	86052	81089.4	104502	86629.6	155916	123062	96291.4	39411	53015.1	97704.6	4.98424	4.81062	5.16611	4.90912	4.61091	4.94215	4.93477	4.90897	5.01913	4.93767	5.19289	5.09013	4.98359	4.59563	4.72441	4.98992
1214	Q9Z2X8	Keap1	69553	77039.9	94597.9	83238.4	84664.7	86316.2	73161.2	83592.7	60865.5	75873.9	89326.3	62595.4	84596.1	76668.4	93869.5	91981.4	83399.3	4.88672	4.97589	4.92033	4.92771	4.9361	4.86429	4.92217	4.78438	4.8801	4.95098	4.79655	4.92736	4.88462	4.97253	4.9637	4.92117
1215	Q5KU39	Vps41	98602.1	14969.7	16086.6	16877.8	18819.4	15252.2	14845.4	13723.7	16749.1	16348	18728.1	17195.4	18841.7	17020.5	17585.4	16686.5	19785.2	4.17524	4.20649	4.22734	4.27463	4.18336	4.17162	4.1375	4.22402	4.21349	4.27252	4.23544	4.27514	4.231	4.24518	4.22239	4.29636
1216	Q91ZM2-2	Sh2b1	70855.3	14794.4	5861.6	12375.9	10058	18026	16976.1	16432.7	7431	14610.1	12848	14960	13825.3	10886.8	12408.9	16128.2	15090.4	4.17013	3.76809	4.09261	4.00255	4.25592	4.22986	4.21574	3.87111	4.16468	4.10887	4.17496	4.14071	4.03694	4.09377	4.20761	4.17873
1217	Q9CRT8	Xpot	109734	133475	130016	156297	163080	98274.1	116549	121622	172193	126344	93474.5	187910	143694	160943	54889.3	114897	77509.4	5.1254	5.114	5.19395	5.2124	4.99244	5.06651	5.08502	5.23602	5.10156	4.9707	5.27395	5.15744	5.20667	4.7395	5.06031	4.88936
1218	Q9Z130	Hnrnpdl	33558.8	162132	160986	180626	188542	154427	145143	178548	152776	181321	185102	173574	175076	143558	203837	175952	162950	5.20987	5.20679	5.25678	5.27541	5.18873	5.1618	5.25176	5.18406	5.25845	5.26741	5.23949	5.24323	5.15703	5.30929	5.2454	5.21206
1219	Q33DR3	Pdss2	43980.3	5630.1	16340.4	10146.4	26349.2	13504.9	4884.6	5913.7	11135.3	14457.7	12058.9	6898.9	7583	2631.8	21463.6	14712.9	14762	3.75059	4.21329	4.00635	4.42078	4.13052	3.68892	3.77193	4.04674	4.16013	4.08134	3.83884	3.8799	3.42042	4.33172	4.16773	4.16917
1220	Q9Z1R4	D17h6s53e	32014.6	37603.4	27919.5	30331.4	22842.3	48835.3	43965.3	34187.8	23310.2	47392.3	34050.2	41029.8	40648.1	37433.4	56311.6	60691.6	43452.4	4.57524	4.44592	4.48191	4.35876	4.68874	4.64312	4.53388	4.36756	4.67572	4.53213	4.61311	4.60905	4.57327	4.75061	4.78314	4.63802
1221	Q8VHZ7	Imp4	33656.5	38379.7	32919.5	46545	45910.5	39893.6	29446.9	34698.3	39052.2	35381.8	33373.5	49908.4	47685.8	47730.8	49945.5	41489.4	47869.6	4.58411	4.51747	4.66788	4.66192	4.60091	4.46905	4.54032	4.59166	4.54879	4.52341	4.69818	4.6784	4.67881	4.69851	4.61795	4.68007
1222	Q64287	Irf4	51577.3	1340	3038.2	1435.6	4959.7	7444.4	2625.5	3317.6	2457.4	3257.7	2966.8	670.5	453.2	2603.2	2974.5	4382.9	4548.1	3.12743	3.48276	3.15734	3.69554	3.87189	3.41938	3.52095	3.39065	3.51304	3.47243	2.82705	2.65725	3.41567	3.47356	3.64186	3.65793
1223	Q9ERD8	Parvg	37603.3	60790.6	58132	57138.1	44615	56662.9	54848.1	3317.8	47733.4	43908.1	50187.7	48667.9		2191.9	60207.2	48952.8	47073.9	4.78384	4.76442	4.75693	4.64949	4.75331	4.73917	3.52098	4.67883	4.64255	4.70061	4.68725		3.34102	4.77966	4.68979	4.67279
1224	Q62190	Mst1r	150519	9540.8	14188	10537.6	12013.7	16353.8	13496.2	13202.4	10560.9	11428.3	15925.1	9328.7	14713.2	11732.2	17942.6	15179.8	15590.7	3.97963	4.15195	4.02278	4.07971	4.21365	4.13024	4.12069	4.02374	4.05802	4.20211	3.96987	4.16774	4.06942	4.25391	4.18129	4.19289
1225	Q8CIV3	Liph	50675.2		9093.6	5361.8	4453.7	6708.1	5619.6	3798.5	1504.9	5353.8	6320	3653.8	4603.7	3409.5	6371.2	6638.8	4883.3		3.95878	3.72939	3.64882	3.82666	3.74978	3.57973	3.1778	3.72874	3.80079	3.56286	3.6632	3.53282	3.80429	3.82215	3.6888
1226	P43137	Reg1	18518.6	3.51719e+06	4.77944e+06	9.88461e+06	5.1835e+06	2991623	1.01466e+07	1.02104e+07	1.65038e+07	6.45987e+06	3.84368e+06	1.54651e+07	1.40321e+07	8.97437e+06	1651251	3.25199e+06	6.27435e+06	6.5462	6.67938	6.99496	6.71462	6.47591	7.00632	7.00904	7.21758	6.81022	6.58475	7.18935	7.14712	6.953	6.21781	6.51215	6.79757
1227	Q7TMX5	Shq1	63458.2	502.3	209.5	210.3	420.7	453.2		436.7		326		365.2	521.5	570.1	780.2	549.8		2.70183	2.32325	2.3249	2.625	2.65725		2.64118		2.51455		2.56372	2.71809	2.75671	2.89276	2.74099
1228	Q9DCI3	Stard3nl	26810.8	12185.7	16187.9	15854.4	13360.2	18967.4	15576.8	15507.9	14511.3	17579.3	19954.4	14683.6	20118.4	16952.5	20942.8	22409.6	18564.6	4.08589	4.20922	4.20018	4.12585	4.27803	4.19251	4.19058	4.16174	4.24503	4.30006	4.16686	4.30362	4.22926	4.32106	4.35045	4.26871
1229	Q8BHC9	Fut11	55532.8	6221.9	5526.1	5898.8	5771.6	5628.8	5080.3	6363.6	3448.5	6649.5	6072.1	5759.1	7252.6	5984.1	5464	5470.7	6250.2	3.79399	3.7425	3.77084	3.76137	3.75049	3.70597	3.80377	3.53776	3.82285	3.78341	3.76043	3.86055	3.77707	3.73759	3.73812	3.79596
1230	Q9ES70	Nek6	35742.3	5701.2	14073.6	8066.8	10955.1	10155.3	7405.8	5215.7	6440.1	8467.3	11636.6	8455.3	12325.7	10802.4	11804.4	11687.5	11487.3	3.75604	4.14844	3.90676	4.03966	4.00674	3.86963	3.7174	3.80896	3.9278	4.06586	3.92718	4.09085	4.03356	4.07208	4.06776	4.06026
1231	Q9R1Z8	Sorbs3	82348.9	84007.9	59487.3	92171.8	16930	50719	75464	97286.2	132190	76330	52497.6	66208.2	58149.9	59814.3	49931.2	57192.3	43586.3	4.92433	4.77443	4.9646	4.22868	4.70518	4.87775	4.98806	5.1212	4.8827	4.72015	4.82092	4.76456	4.77681	4.69838	4.75735	4.63936
1232	Q9CX11	Utp23	28380.2	13039.4	9791.3	16341.1	15014	13371	15678.6	17211.5	15548.1	16153.6	14803.2	17707.8	17453.5	17470.5	10392.4	17016.4	16981.6	4.11529	3.99088	4.21331	4.17653	4.1262	4.19533	4.23584	4.19171	4.2083	4.17038	4.24819	4.24191	4.24233	4.01676	4.23089	4.23
1233	Q8K409	Polb	38287.8	16126.7	12219.8	18552.3	17775.2	11985.6	14144	14281.4	15766.4	16734	16551.5	18533.3	13508.4	14778	12740.4	13285.9	19557.5	4.20757	4.0871	4.26842	4.24984	4.0787	4.1506	4.1548	4.19776	4.22363	4.21886	4.26798	4.13064	4.16965	4.10522	4.12342	4.29134
1234	Q6PGH2	Jpt2	20020.1	153394	44390.1	120310	52271.3	57714.6	143618	139905	202382	166465	85825.4	347636	123610	166899	167110	163766	155770	5.18581	4.6473	5.08031	4.71827	4.76129	5.15721	5.14584	5.30617	5.22133	4.93362	5.54113	5.09206	5.22246	5.22301	5.21423	5.19249
1235	Q8C1D8	Iws1	85248.4	29051.2	31050	29467.7	30711.6	39297.8	30644.3	32807	30205.3	32461.6	36477	25998.2	36668.9	30784	41950.5	37163.4	40086.4	4.46318	4.49208	4.46936	4.48732	4.59438	4.48636	4.51598	4.4801	4.51138	4.56203	4.41496	4.56431	4.48834	4.62275	4.57013	4.60301
1236	Q9ERE8	Tlnrd1	37786.2	3244.6	2665.1	2436.6	2480.7	2487.2	2311.8	2781.3	2036.5	2639.6	1626.4	2288	1763.2	1586.3	2535.2	2155.6	3018.8	3.51129	3.42588	3.38696	3.39475	3.39589	3.36414	3.4444	3.3091	3.4217	3.21149	3.35965	3.24655	3.20066	3.40418	3.33377	3.47998
1237	P50285	Fmo1	59914.5	58281	35587.3	43652.7	47484.1	32924.7	41332.3	42906.6	41822.6	37413.6	39339.5	47396.3	43257.8	37511.9	29782	30891.4	46789.7	4.76553	4.55131	4.64002	4.67656	4.51754	4.6163	4.63253	4.62142	4.57304	4.59484	4.67575	4.63607	4.57418	4.47397	4.48985	4.67016
1238	O35945	Aldh1a7	54587.7	2.83389e+06	2.62169e+06	2.60868e+06	2.5921e+06	1.97148e+06	2.26993e+06	2.14672e+06	3137790	1.97288e+06	1.21966e+06	2.48523e+06	1.78158e+06	2.24267e+06	981834	1.02152e+06	1.15186e+06	6.45238	6.41858	6.41642	6.41365	6.29479	6.35601	6.33177	6.49662	6.2951	6.08624	6.39537	6.25081	6.35077	5.99204	6.00925	6.0614
1239	Q3UHC2	Lrrk1	225470	240.7	431.9	283.4	425.3	295	251.2	278.4		373.1	474.6	12.3	476.3	378.1	530	476.5	501.8	2.38328	2.63639	2.45393	2.62972	2.47129	2.40175	2.44623		2.57299	2.67724	1.12385	2.67879	2.57875	2.72509	2.67897	2.7014
1240	Q8R4H2	Arhgef12	172349	12055.1	12318.7	14696	13533.1	14139.3	14434.7	14476.9	14006.9	14530.5	12972.9	16603.9	16322.2	15697.8	16256.3	15161	15224.1	4.08121	4.0906	4.16723	4.13143	4.15046	4.15944	4.16071	4.14637	4.16231	4.11307	4.22024	4.21281	4.19587	4.21105	4.18076	4.18256
1241	Q9CYY7	Prelid3b	21491.6	1306.2				1921.7	1828.6	1373.4		2125.9	1806.8	1994.3	2644.7		3359.6	2643.7	2192.3	3.11634				3.28391	3.26236	3.13811		3.32775	3.25715	3.30001	3.42254		3.52642	3.42238	3.3411
1242	Q9DCX8	Iyd	32814	298529	257569	180685	196131	201725	210136	176704	203815	220484	152097	313219	126002	158769	87744.2	164198	141003	5.47499	5.4109	5.25692	5.29255	5.30476	5.3225	5.24725	5.30924	5.34338	5.18212	5.49585	5.10038	5.20077	4.94322	5.21537	5.14923
1243	A0A494BAW1	Duox2	174547	8383.5	3967.6	7720.8	4327.3	6972.6	21932.2	16469.3	27781.5	95397.8	223859	164868	196889	55041.7	111472	130902	316404	3.92348	3.59864	3.88772	3.63632	3.84346	4.3411	4.2167	4.44377	4.97954	5.34998	5.21714	5.29422	4.7407	5.04717	5.11695	5.50024
1244	Q9CWE0	Mtfr1l	31726.2	81675.8	50817	50889.7	42164	71485.2	75330.2	77992.5	47357.3	70626.8	54673.2	79260.5	68575.9	61963.9	80459.4	62302.2	41089.4	4.9121	4.70602	4.70664	4.62495	4.85422	4.87697	4.89206	4.6754	4.84898	4.73778	4.89906	4.83618	4.79215	4.90558	4.79451	4.61374
1245	Q8CGY8-2	Ogt	115733	732.1	774.1	788.9	773	698.1	724.6	685	742.4	819.8	809.4	1030.7	754.3	868	862.7	918.5	1204.7	2.86516	2.88936	2.89757	2.88874	2.84454	2.8607	2.83632	2.87122	2.91424	2.9087	3.01355	2.87812	2.93902	2.93636	2.96355	3.08124
1246	Q64464	Cyp3a13	57492.2	5707924	8.52263e+06	3.87043e+06	5.17759e+06	6.49964e+06	5.20967e+06	2.9603e+06	3.40948e+06	4.20195e+06	2755716	2.22944e+06	2.33252e+06	2.65369e+06	3.20914e+06	4.70204e+06	1.93467e+06	6.75648	6.93057	6.58776	6.71413	6.81289	6.71681	6.47134	6.53269	6.62345	6.44023	6.3482	6.36783	6.42385	6.50639	6.67229	6.28661
1247	O70228	Atp9a	118609	21990.9	20406.5	18210.3	18832.7	14759.1	18079.8	18950.9	19894.2	18801.2	22882	19755.9	20838.9	20534.8	20404.3	20419.7	24950.3	4.34226	4.30979	4.26034	4.27494	4.16909	4.25722	4.27765	4.29875	4.27421	4.35951	4.29572	4.3189	4.31251	4.30974	4.31007	4.39709
1248	Q8CH25	Sltm	116919	33524.3	28305	38940.4	37377.2	41143.1	39037.7	34949.3	37751.4	44590.7	44132.6	42180.9	52043.9	43795.8	51749.2	50515.8	51815.5	4.52537	4.45188	4.59041	4.57262	4.61431	4.5915	4.54345	4.57694	4.64925	4.64477	4.62513	4.71638	4.64144	4.71391	4.70344	4.71447
1249	Q8BVL3	Snx17	52797.1	59031.1	59552.3	61297.9	64239	63583.7	53896.6	57928.2	47497.3	62079	63735.6	56265.7	61677.5	57726.1	69662.1	65835.7	69037.2	4.77109	4.77491	4.78745	4.80781	4.80335	4.73157	4.7629	4.67668	4.79295	4.80439	4.75025	4.79013	4.76138	4.843	4.81847	4.83909
1250	Q920B9	Supt16h	119825	352650	388957	326428	373346	363038	277731	318804	348185	329831	387893	223486	289003	277251	315369	272734	334654	5.54734	5.5899	5.51379	5.57211	5.55995	5.44363	5.50353	5.54181	5.51829	5.58871	5.34925	5.4609	5.44287	5.49882	5.43574	5.5246
1251	Q8R191	Syngr3	24561	28208.1	26109.4	26462.4	28311.1	32371.8	30429.5	35184.4	24502.8	20522.5	15317.9	13451.5	12260.8	18000.6	15160	12348.3	13938.8	4.45039	4.41681	4.42265	4.45197	4.51018	4.48331	4.54636	4.38923	4.31225	4.18523	4.1288	4.08855	4.25531	4.18073	4.09164	4.14426
1252	Q9EST3	Eif4enif1	107986	302	227.5	213.3	283.4	637.8	599.9	377.9	225	549.2	549.2	568.2	662.8	542.1	805.6	850.6	532	2.48144	2.35889	2.33102	2.45393	2.80536	2.7788	2.57852	2.35411	2.74052	2.74052	2.75526	2.82204	2.73488	2.90666	2.93024	2.72673
1253	Q8CHY6	Gatad2a	67334	47551.8	44274.5	52722.5	49985.8	77860.9	59018.4	55579.3	40812.6	78424.5	82545	61880.7	92367.4	68888.6	109734	103577	85033.3	4.67718	4.64616	4.722	4.69886	4.89132	4.77099	4.74492	4.6108	4.89446	4.9167	4.79156	4.96552	4.83815	5.04035	5.01527	4.92959
1254	Q9EPB4	Pycard	21458.5	1.25453e+06	1.58988e+06	1764393	1.65952e+06	2.72283e+06	2.02626e+06	1.62095e+06	1367682	2141599	2.14403e+06	1.19908e+06	1.79405e+06	1.58059e+06	2.91367e+06	2.91046e+06	1.56021e+06	6.09848	6.20137	6.2466	6.21998	6.43502	6.30669	6.20977	6.13599	6.33074	6.33123	6.07885	6.25383	6.19882	6.46444	6.46396	6.19318
1255	Q8BXK8	Agap1	94411.1	10624.1	10967.2	9620.2	17425.9	12450.1	9792.6	8255.3	9600.1	9372	9667.9	9021.9	8724.6	15552.1	10927.2	9825.7	19289	4.02633	4.04014	3.98323	4.24122	4.09521	3.99094	3.91679	3.98232	3.97188	3.98538	3.95535	3.9408	4.19182	4.03855	3.99241	4.28533
1256	Q62018	Ctr9	133408	26546.1	28589.9	27215.2	31432.3	29836.6	22570.4	28180.4	21728.3	25688.6	28179	23149.9	27590	28069.5	32945.5	31468.9	30440.8	4.42402	4.45623	4.43483	4.49739	4.47476	4.35356	4.44996	4.33705	4.40976	4.44994	4.36457	4.44077	4.44825	4.51781	4.4979	4.48347
1257	Q9D7S0	Lypd8	27523.8	112176	262721	174131	108663	234106	144380	268416	178606	145840	175266	91272.8	163652	101059	195893	167079	157640	5.0499	5.4195	5.24088	5.03609	5.36942	5.15951	5.42881	5.2519	5.16388	5.2437	4.96035	5.21392	5.00458	5.29202	5.22292	5.19767
1258	Q05909	Ptprg	161243	8050.3	9643.9	68557.7	6759.7	9564	8782.7	8210.6	5192.8	5553	7866.8	4773.5	4361.4	6015	6840.3	6976.7	5426.9	3.90587	3.9843	4.83606	3.82999	3.98068	3.94368	3.91443	3.71549	3.74461	3.89585	3.67893	3.63973	3.77931	3.83514	3.84371	3.73463
1259	P97372	Psme2	27057.3	2.56035e+06	3.55106e+06	3.43291e+06	3.54018e+06	5.30501e+06	4.0197e+06	3.43389e+06	2.94774e+06	4.13106e+06	4.63751e+06	2320626	3.90966e+06	3.27508e+06	4.85042e+06	4.75931e+06	3.74853e+06	6.4083	6.55036	6.53566	6.54903	6.72469	6.60419	6.53579	6.46949	6.61606	6.66628	6.36561	6.59214	6.51522	6.68578	6.67754	6.57386
1260	Q9WTZ1	Rnf7	12707.5	82197.4	97834.4	95293.2	70030.9	97059.4	102130	96964.9	86952.8	82206.8	76881.8	81920.9	87775.4	91149.4	79691.8	72895.3	71090.5	4.91486	4.9905	4.97907	4.8453	4.98704	5.00916	4.98662	4.93929	4.91491	4.88583	4.9134	4.94338	4.95976	4.90142	4.86271	4.85182
1261	Q7TSE6	Stk38l	53771.6	76123.5	42306.5	56423.6	44559.2	30704.8	51664.9	54274.7	41635.3	66251.4	59445.9	67501.9	61684.8	54139.9	40108.1	43687	69785.9	4.88152	4.62642	4.75147	4.64895	4.48722	4.7132	4.73461	4.61947	4.8212	4.77413	4.82932	4.79019	4.73353	4.60324	4.64036	4.84377
1262	Q8BKC8-2	Pi4kb	89943.5	12492.4	14831.5	16056.3	16035.8	15903.3	13407.9	13604.5	8227.7	15142.7	18636.6	13695.9	14581.1	15245.1	17720	17927.8	16066.9	4.09668	4.17121	4.20567	4.20512	4.20151	4.12739	4.13371	3.91533	4.18023	4.27039	4.13662	4.16382	4.18316	4.24849	4.25355	4.20596
1263	O35551	Rabep1	99523.8	2966.3	4544.9	3914.9	4162.5	4395.3	4668.2	1531.7	2029	4013.1	5777.1	4858.8	3153.7	2713.8	3757	3983.7	4588.5	3.47236	3.65762	3.59283	3.61946	3.64309	3.66924	3.18546	3.3075	3.60359	3.76179	3.68662	3.49896	3.43374	3.57496	3.6004	3.66177
1264	P11930	Nudt19	40320.1	328411	346816	273058	334138	317635	289769	262110	292200	272291	295548	224650	276986	249874	298600	320302	273919	5.51642	5.5401	5.43626	5.52393	5.50193	5.46205	5.41849	5.46568	5.43503	5.47063	5.35151	5.44246	5.39772	5.47509	5.50556	5.43762
1265	Q6PGG6	Gnl3l	65194.9	4141.9	4008.3	3408.2	6152.2	4751.5	5127	5497.1	4746.4	6258.9	5484.6	7521.9	7097.4	6944.6	6267.7	5493.5	8006.2	3.6173	3.60307	3.53265	3.7891	3.67692	3.70995	3.74021	3.67646	3.79657	3.73922	3.87639	3.85116	3.84171	3.79718	3.73993	3.90348
1266	Q9ESJ4	Nckipsd	78572.4	1467.3	1231.3	1549.1	1398.8	1502.3	983.7	1698.7	60.1	1292.5	1338.5	1033	1047.3	1408.1	1698	1626	1867.5	3.16681	3.09072	3.19036	3.14607	3.17705	2.9933	3.23037	1.78604	3.11177	3.12694	3.01452	3.02049	3.14894	3.23019	3.21139	3.27149
1267	P15948	Klk1b22	28383.8	91799.8	86280.9	98884.3	897259		42954.4	88009.3	125142	26221.8	70980.9	102933	77249.1	103186	29634.1	88581.1	94063.1	4.96285	4.93592	4.99513	5.95292		4.63302	4.94453	5.09741	4.41868	4.85115	5.01256	4.8879	5.01362	4.47181	4.94735	4.97342
1268	G5E895	Akr1b10	35848.2	296014	416368	325971	341601	460141	354395	390078	348929	388663	471768	327466	435849	433154	570881	477568	505667	5.47131	5.61948	5.51318	5.53352	5.66289	5.54949	5.59115	5.54274	5.58957	5.67373	5.51517	5.63934	5.63664	5.75655	5.67904	5.70387
1269	Q9D3D9	Atp5f1d	17600	3.51702e+06	3.74654e+06	3.48574e+06	3812483	3.44661e+06	3.35298e+06	2.97734e+06	3.62914e+06	3.13065e+06	3.03561e+06	3.3658e+06	2.57569e+06	2.70791e+06	2.33286e+06	2.62314e+06	2.96715e+06	6.54618	6.57363	6.5423	6.58121	6.53739	6.52543	6.47383	6.5598	6.49563	6.48225	6.52709	6.41089	6.43264	6.36789	6.41882	6.47234
1270	A0A0G2JDV3	Gbp6	70442.7	24792.9	18718.6	46161	23675.6	23960.8	25691.5	21965.7	13282.3	25409.5	37997.8	15955.8	29714.8	30930.2	38565.2	22256	41864.1	4.39434	4.2723	4.66428	4.37432	4.37952	4.40981	4.34176	4.12331	4.40501	4.57977	4.20295	4.47299	4.4904	4.58621	4.34747	4.62185
1271	Q99PL8	Slc19a3	55072.9		281.6			205.6	37.8												2.45117			2.31513	1.58883
1272	Q7TPM9	Mtmr10	88197.3	9173.4	3345.3	8804.5	6246.5	2308.8	5164.2	7629.4	4466.7	7662.8	6532.6	12895.2	5461.7	9392.4	4571.9	3053.4	7135.8	3.96258	3.52456	3.94475	3.79571	3.36357	3.71309	3.88255	3.65008	3.88444	3.81515	4.11046	3.73741	3.97282	3.66019	3.48493	3.8535
1273	Q62407	Speg	354343	524.7	965.5	803	534.3	978.1	578	815.7	1186.9	984.2	417.5	771.2	1210.6	303.7	1446.1	1223.4	1444.3	2.72074	2.9852	2.90526	2.7286	2.99083	2.76268	2.91206	3.07478	2.99352	2.6217	2.88773	3.08336	2.48387	3.1605	3.08792	3.15996
1274	P02088	Hbb-b1	15840.2	8.19011e+07	113132638	1.08428e+08	1.35406e+08	45526641	6.01175e+07	88820369	1.62499e+08	1.09367e+08	4.50382e+07	8.39218e+07	6.77927e+07	5.26887e+07	3.84913e+07	5.09444e+07	5.22262e+07	7.91329	8.05359	8.03514	8.13164	7.65827	7.779	7.94851	8.21085	8.03889	7.65358	7.92387	7.83118	7.72172	7.58536	7.7071	7.71789
1275	Q8C341	Suco	139169	210.2	129.2	126.6	132.6	115.8	126.9	158.1	97.1	125.3	147.9	179.9	83.6	83.3	94.9	106.6	64	2.32469	2.11461	2.10585	2.12581	2.06744	2.10687	2.20167	1.99167	2.1014	2.17289	2.25744	1.92737	1.92583	1.98182	2.03181	1.81291
1276	Q9D379	Ephx1	52576.5	1.19359e+06	1.5493e+06	1.10074e+06	1.05624e+06	1102376	920068	967241	958662	608134	411460	786686	475187	677348	337834	330764	488518	6.07686	6.19014	6.04168	6.02376	6.04233	5.96382	5.98554	5.98167	5.784	5.61433	5.8958	5.67687	5.83081	5.5287	5.51952	5.68888
1277	Q9CQQ8	Lsm7	11636.4	148918	212078	176559	161568	167488	189995	227333	203282	145926	203410	128909	153605	138234	146728	153922	142481	5.17295	5.3265	5.24689	5.20836	5.22399	5.27874	5.35667	5.3081	5.16413	5.30837	5.11029	5.18641	5.14062	5.16652	5.1873	5.15376
1278	Q06180	Ptpn2	47360.1	198642	156111	191083	157167	106280	33372	212399	204011	211507	160194	393457	213820	171480	160793	161453	185746	5.29807	5.19344	5.28122	5.19636	5.02646	4.5234	5.32715	5.30966	5.32533	5.20465	5.5949	5.33005	5.23422	5.20627	5.20805	5.26892
1279	Q9CQA6	Chchd1	13607.9	80832.7	64514.5	77375.2	78416.9	98518.3	83126.5	78784.4	74783.8	77790.8	93073.3	74252.9	76063.4	68715.5	95769.2	80567.8	87759.1	4.90759	4.80966	4.88861	4.89442	4.99352	4.91974	4.89645	4.87381	4.89093	4.96883	4.87072	4.88118	4.83706	4.98123	4.90617	4.9433
1280	Q99LJ7	Rcbtb2	60163.9	7011.7	8724.7	8992.9	9028.9	10337.3	9200.3	9710.4	8189.2	8631.3	10859	7526.3	8026.2	9476.8	10597.6	7122.9	14584	3.84589	3.9408	3.95395	3.95568	4.01445	3.96385	3.98728	3.91329	3.93613	4.03583	3.87664	3.90456	3.97671	4.02525	3.85272	4.16391
1281	P23591	Gfus	35877.6	1.45623e+06	1.22886e+06	1.35091e+06	1.22626e+06	964416	1210269	1.19515e+06	1.37069e+06	1.3666e+06	1.19298e+06	1.56176e+06	1.14981e+06	1.29541e+06	875349	1.07555e+06	1.01847e+06	6.16323	6.0895	6.13063	6.08858	5.98426	6.08288	6.07742	6.13694	6.13564	6.07663	6.19361	6.06063	6.11241	5.94218	6.03163	6.00795
1282	Q5JCT0	Gcnt3	50698.4	154206	151953	162973	29536.5	26345.5	151507	154650	1966.1	125696	184876	112068	80042.9	113327	106701	110726	117529	5.1881	5.18171	5.21212	4.47037	4.42072	5.18044	5.18935	3.29383	5.09932	5.26688	5.04949	4.90333	5.05434	5.02817	5.04425	5.07015
1283	Q9DCS1	Tmem176a	26596.3	447.7	634.1	435.5	529.2	818.1	489.9	671.2	483.4	468.7	734.4	418.4	436.5	383.9	606.7	441.4	776.6	2.65196	2.80284	2.63998	2.72444	2.91334	2.69099	2.8275	2.6852	2.67182	2.86652	2.62263	2.64098	2.58535	2.78369	2.64582	2.89076
1284	Q9D0T7	Gkn3	20772	1.19751e+06	1.54392e+06	1.4349e+06			1.71258e+06	1.52536e+06		1.09143e+06	1.01487e+06	957523	2630.8	782436	4089.4		12828.4	6.07828	6.18862	6.15682			6.23365	6.18337		6.038	6.00641	5.98115	3.42025	5.89345	3.61177		4.10821
1285	O70258	Sgce	49735.9	40613.2	43823.7	39242.3	38677.9	54289.1	39591.6	56333.6	37528.4	26999.2	40614.1	24501.8	20150.9	32515.6	31492.7	20514.9	16126	4.60868	4.64172	4.59377	4.58747	4.73472	4.59761	4.75078	4.57437	4.43137	4.60869	4.38922	4.30432	4.51211	4.49822	4.31209	4.20755
1286	Q9WTY1	Pdcd7	54357.4	868.2	554.1	713	395.7	1002.5	971.3	869.4	459	670.2	715	781	862.6	948.6	1154.1	1309.9	504.1	2.93912	2.74437	2.8537	2.59846	3.00152	2.9878	2.93972	2.66276	2.82685	2.85491	2.89321	2.93631	2.97754	3.06262	3.11757	2.70338
1287	Q9JL26	Fmnl1	122060	4684.7	5043.2	8324.6	7628.5	9394.3	7383	7754	5928.8	7237.3	10659.5	5140	6455.3	5558.3	5943.8	6605.7	7025.3	3.67077	3.70279	3.92042	3.8825	3.97291	3.86829	3.88958	3.77304	3.85964	4.02778	3.71105	3.80998	3.74502	3.77414	3.81998	3.84673
1288	Q3TC93	Hs1bp3	43691.3	63323.3	73712	76971.9	59585.6	83606.6	70473.4	78884	69480.4	71196.9	67376.8	52676.8	55578.3	65153.9	72945.1	67139.2	57036.3	4.80157	4.86754	4.88634	4.77515	4.92225	4.84803	4.89699	4.84187	4.85247	4.82852	4.72163	4.74491	4.81395	4.863	4.82698	4.75616
1289	Q80YR4	Znf598	99192	14371.5	13890.5	26424.8	26440.6	38584.9	34189.2	20304.2	16369.6	28293.5	12096.8	29331.7	23575.1	29789.2	25061.5	20953.7	19367.6	4.15753	4.14275	4.42203	4.42229	4.58643	4.5339	4.30761	4.21406	4.4517	4.08271	4.46735	4.37247	4.47407	4.39902	4.32128	4.2871
1290	Q64458	Cyp2c29	55715.8	2470.8	19167.9	2742.5	1560.7	5138.8	2217.1	74.9	2688.2	1270.4	1291.9	802	1952.4	2601.2	2119.6	2494.2	1452.7	3.39301	4.2826	3.4383	3.1936	3.71095	3.34598	1.88024	3.42962	3.10428	3.11156	2.90472	3.29079	3.41534	3.32646	3.39711	3.16247
1291	Q8R143	Pttg1ip	19965.3	86867.6	143036	110498	107693	118202	116368	131360	138366	103208	125869	102748	116166	76909.2	104308	99222	145027	4.93886	5.15545	5.04336	5.03219	5.07263	5.06584	5.11847	5.14103	5.01372	5.09992	5.01178	5.06508	4.88598	5.01832	4.99661	5.16145
1292	Q5SWY7	Fam83g	89829.6	5323.7	7022	7382.6	7798.3	7416.7	6920.4	2671.3	5516.8	7686.5	6766.8	7718.8	7822.8	8201.8	4248.4	7936	8901.6	3.7263	3.84652	3.86827	3.89206	3.87027	3.84019	3.42689	3.74177	3.88579	3.83045	3.88761	3.89342	3.91396	3.62833	3.89966	3.94952
1293	Q9CQZ6	Ndufb3	11692.2	1.29779e+06	1.21955e+06	1.20851e+06	1.37729e+06	1.54136e+06	1.29665e+06	1.34852e+06	1.3678e+06	1.16931e+06	1.19476e+06	1172966	1.07873e+06	1.11083e+06	992149	1053629	1.15191e+06	6.11321	6.0862	6.08225	6.13902	6.1879	6.11282	6.12986	6.13602	6.06793	6.07728	6.06929	6.03291	6.04565	5.99658	6.02269	6.06142
1294	Q9Z0S5	Cldn15	24280.3	101136	117774	108844	126617	205668	128420	117312	105327	136357	162188	85471.3	131280	110303	163592	187695	150884	5.00491	5.07105	5.03681	5.1025	5.31317	5.10864	5.06935	5.02254	5.13468	5.21002	4.93183	5.1182	5.04259	5.21376	5.27346	5.17865
1295	P97287	Mcl1	35217	6878.3	3662	7033.3	10119.1	8163.8	12107.3	8374.4	6229.1	7853.1	11748.8	8041.9	16828.1	15162	18877.4	17043.6	8625.1	3.83754	3.56384	3.84722	4.00518	3.91195	4.08308	3.92301	3.7945	3.8951	4.07003	3.90541	4.22606	4.18079	4.27597	4.23159	3.93581
1296	Q8BRM2	Gorab	41486.9	46461.5	18624.2	25591.4	26955.2	10744.7	25063.3	27728.1	23934.3	27516.2	18011.8	35699.6	23415.3	27695.6	23162.4	22664.7	18494.8	4.6671	4.2701	4.40811	4.43066	4.03123	4.39906	4.44294	4.37904	4.4396	4.25558	4.55268	4.36952	4.44243	4.3648	4.35537	4.26707
1297	P35288	Rab23	26678.2	46762.8	39818	41220.1	55961.3	31857.3	46523.5	43419.5	39164.2	37766.8	42187.2	48781.6	35534.3	34816.9	32769.3	29140.2	43809.4	4.66991	4.60009	4.61512	4.7479	4.50322	4.66768	4.63769	4.5929	4.57712	4.62519	4.68826	4.55066	4.5418	4.51548	4.46451	4.64158
1298	Q8CI43	Myl6b	22748.9				1594			1126.9		1487.6	746.4	2135.5	1167.2	1003.4							3.20276			3.05227		3.17278	2.87355	3.3297	3.06752	3.00191
1299	Q9D0K1	Pex13	44610	6322.7	6646.8	6172.1	7429.7	6778.2	6045.6	6708.6	2783.2	7353.2	7801.4	5745.5	5066.5	8762.8	10062.3	9714.4	9098.9	3.80097	3.82268	3.7905	3.87103	3.83118	3.78151	3.8267	3.4447	3.86654	3.89223	3.7594	3.70479	3.94269	4.00274	3.98746	3.95904
1300	Q8C6I2	Sdhaf2	19431.3	2462.9	6387.3	4832.6	5376.2	6730.9	4823.8	5268.3	6107.3	4394.7	4377.6	2767.6	3548.8	3660.6	5934.3	5954.4	6137.5	3.39162	3.80539	3.68427	3.73056	3.82814	3.68348	3.72175	3.78592	3.64303	3.64134	3.44226	3.5502	3.56367	3.77344	3.77491	3.78806
1301	Q91WJ8	Fubp1	68539.6	272669	282556	309040	317812	358662	327854	306793	298136	330096	372372	334586	423778	307913	447092	376702	392799	5.43564	5.45111	5.49002	5.50217	5.55469	5.51568	5.48685	5.47442	5.51864	5.57098	5.52451	5.62714	5.48843	5.6504	5.576	5.59417
1302	P61979-2	Hnrnpk	51028.2	4.68587e+06	4.41436e+06	5.23822e+06	4.64891e+06	5.88494e+06	5.43275e+06	5.008e+06	4589160	5437296	5.63151e+06	5.17173e+06	6.06321e+06	5.57293e+06	6.894e+06	6.20081e+06	5.3639e+06	6.67079	6.64487	6.71918	6.66735	6.76974	6.73502	6.69966	6.66173	6.73538	6.75062	6.71364	6.7827	6.74608	6.83847	6.79245	6.72948
1303	Q9CY24	Tmem179b	23528.2	2244.1	2638.7	2297.7	2978.4	3262.5	2723.4	2408.6	3014.2	2598.7	2631.1	1909.7	2621.3		2740.3	2543.4		3.35124	3.42155	3.36148	3.47413	3.51368	3.43527	3.38194	3.47932	3.41492	3.4203	3.28119	3.41868		3.43796	3.40559
1304	P01654		11980.4		138137		205155		289893		181688	182737	280762	124714	420525	199769	182801	247611	379520		5.14031		5.31208		5.46224		5.25933	5.26183	5.44834	5.09592	5.62379	5.30053	5.26198	5.39377	5.57924
1305	P01592	Jchain	18013.5	447053	1.27494e+06	957375	1.14817e+06	1.51802e+06	803254	1.21052e+06	1.32971e+06	895112	833111	902230	525526	724351	988255	1.08898e+06	1.25617e+06	5.65036	6.10549	5.98108	6.06001	6.18128	5.90485	6.08297	6.12376	5.95188	5.9207	5.95532	5.72059	5.85995	5.99487	6.03702	6.09905
1306	Q9WUZ7	Sh3bgr	23102.4	24375.4	25251.8	35965.6	42092.3	49284.2	33431.7	39209.9	30336.8	35289	27195.3	20721.5	27340	23660.8	44207.5	27189.2	33343.3	4.38697	4.40231	4.5559	4.62421	4.69272	4.52417	4.59341	4.48198	4.54765	4.43451	4.31644	4.43681	4.37405	4.64551	4.43441	4.52302
1307	A2AF47	Dock11	237771	4008.8	5843.4	5408.9	5332.9	7460.4	4542	5971.1	6063.5	4451.1	6164.8	4740.4	4799.3	3943.4	6688	5925.5	5935.1	3.60312	3.76674	3.73319	3.72704	3.87282	3.65734	3.77613	3.7828	3.64856	3.78999	3.67591	3.68127	3.59598	3.82536	3.7728	3.7735
1308	Q8BKU8	Tmem87b	62898.3	13876.7	69517.8	63678.8	15115.5	45103.5	51960.2	63138	39823.1	39566	40762.1	35721.2	47957.8	41183.1	31578	43976.3	16749.1	4.14232	4.8421	4.804	4.17945	4.65422	4.71568	4.8003	4.60015	4.59733	4.61027	4.55294	4.68087	4.61473	4.4994	4.64323	4.22402
1309	P11440	Cdk1	34106.6	90246	106353	98714.9	127427	117599	85967.7	79592.1	88283.4	105311	146898	54560.4	158116	137863	209496	147980	178532	4.95543	5.02676	4.99439	5.10526	5.07041	4.93434	4.90088	4.94588	5.02248	5.16702	4.73689	5.19898	5.13945	5.32118	5.17021	5.25172
1310	Q9D8B4	Ndufa11	14982.3	1.18912e+06	1.39303e+06	1.13271e+06	1.08434e+06	1.29372e+06	1.33289e+06	1.46958e+06	1.18893e+06	1017382	940373	1.01899e+06	745928	935694	875954	834460	834267	6.07522	6.14396	6.05412	6.03517	6.11184	6.12479	6.16719	6.07516	6.00748	5.9733	6.00817	5.8727	5.97113	5.94248	5.92141	5.92131
1311	P05533	Ly6a	14376.8	111951	123176	202241	101940	82502.5	140918	113907	94361.1	83000	64712.4	60185.7	61228.8	90707.9	63262.1	49482.3	77584.8	5.04903	5.09053	5.30587	5.00835	4.91647	5.14897	5.05656	4.9748	4.91908	4.81099	4.7795	4.78696	4.95765	4.80115	4.69446	4.88978
1312	Q9JHE7	Tssc4	33569.4	17136.4	7156.3	16589.8	17887.2	15419.7	21589.1	17892.5	16205	22107.2	20033.4	29735.8	24077	18694.1	25773	23518.5	21408.3	4.23394	3.85475	4.21987	4.25257	4.1881	4.33425	4.2527	4.20968	4.34455	4.30178	4.47329	4.38162	4.27173	4.41118	4.37143	4.3306
1313	Q8CHQ9	Nat8f2	26424	37860.3	75067.6	32659.6	38147.4	51781	39913.4	20703	26064	15558.8							5713.5	4.5782	4.87546	4.51402	4.58148	4.71418	4.60113	4.31605	4.41606	4.192							3.75698
1314	O35963	Rab33b	25766.6	70842.9	66612.6	74781.4	68834.5	62444.3	67143.2	69634	60639.8	64453.2	58420.1	72979	60134.1	63079.7	52143.2	56090.8	52996	4.8503	4.82356	4.8738	4.83781	4.7955	4.82701	4.84283	4.78276	4.80925	4.76657	4.8632	4.77913	4.7999	4.71721	4.7489	4.72425
1315	Q8C7K6	Pcyox1l	54874.7	106758	105773	94303.7	103758	48937.1	93338.5	108583	100650	101320	133639	181811	185885	141698	102000	101228	152675	5.02841	5.02438	4.97453	5.01602	4.68965	4.97007	5.03577	5.00282	5.0057	5.12594	5.25962	5.26925	5.15137	5.0086	5.00531	5.18377
1316	Q9CQU3	Rer1	22988	1.60248e+06	1.5206e+06	1.61131e+06	1.68974e+06	1346206	1.49769e+06	1.49313e+06	1.60111e+06	1.53358e+06	1.31973e+06	1779713	1.33636e+06	1.61354e+06	1055962	1.20575e+06	1.35357e+06	6.20479	6.18201	6.20718	6.22782	6.12911	6.17542	6.1741	6.20442	6.18571	6.12049	6.25035	6.12592	6.20778	6.02365	6.08126	6.13148
1317	Q6PAS7	Fbxw9	22350.4				2670.1	2090.5	2195.1			2697.1	2058.5				1726.1	1766.8					3.42669	3.32046	3.34165			3.43106	3.31376				3.23732	3.24743
1318	Q05915	Gch1	27014.1	59721.3	86385.7	46325.9	41789.6	44775	59317.9	43443.1	39289.3	98927.5	97442.2	137822	227035	116189	186641	197248	187865	4.77614	4.93645	4.66583	4.62108	4.65105	4.77319	4.63793	4.59429	4.99532	4.98875	5.13932	5.3561	5.06517	5.27101	5.29501	5.27385
1319	Q8C1E7	Tmem120a	40751.4	552426	192926	123118	123058	224279	547105	722121	147127	106134	106743	78034	92338.3	131726	168153	284975	79404.6	5.74227	5.28539	5.09033	5.09011	5.35079	5.73807	5.85861	5.16769	5.02586	5.02834	4.89229	4.96539	5.11967	5.22571	5.45481	4.89985
1320	Q5SS80	Dhrs13	40744.6	83165.3	110952	98744.1	115598	16816.7	93850.6	80616.5	127910	82804.9	100074	95273.7	93512.3	102542	82982.9	88912.3	85172.3	4.91995	5.04514	4.99452	5.06295	4.22577	4.97244	4.90643	5.10691	4.91806	5.00032	4.97898	4.97087	5.01091	4.91899	4.94897	4.9303
1321	Q62465	Vat1	43096.6	4.80747e+06	4.78705e+06	4.25879e+06	4.50197e+06	4.34359e+06	4.45024e+06	3.99646e+06	4.19342e+06	3.94489e+06	3.79012e+06	4.28256e+06	3.89049e+06	3.88173e+06	3.52516e+06	4.05282e+06	3.70358e+06	6.68192	6.68007	6.62929	6.6534	6.63785	6.64838	6.60168	6.62257	6.59603	6.57865	6.6317	6.59	6.58903	6.54718	6.60776	6.56862
1322	O35601	Fyb1	90055.5	7457.1	6300.9	13288.1	10323.2	15117.4	8736.1	3409.4	1994.9	9004	15606.5	10658.2	10981.7	11656.2	11775	11783.7	15761.5	3.87263	3.79947	4.1235	4.01386	4.17951	3.94137	3.53281	3.30014	3.95448	4.19333	4.02772	4.04071	4.06659	4.071	4.07132	4.19763
1323	O70209	Pdlim3	34299.7	1.21875e+06	1.06765e+06	1.10477e+06	997092	1.87997e+06	1.18477e+06	1.69648e+06	843703	1.10391e+06	1.14378e+06	1.00451e+06	1.42164e+06	1.0074e+06	1.77902e+06	1.10047e+06	1.4717e+06	6.08592	6.02843	6.04327	5.99874	6.27415	6.07364	6.22955	5.92619	6.04293	6.05834	6.00196	6.15279	6.0032	6.25018	6.04158	6.16782
1324	P16294	F9	52977.8	22643.7	25398.9	26290.6	25138.4	15033.3	25159	26675.9	20676.3	26997.9	21140.6	17679.4	22212.6	26671.5	21611.7	24261.8	18593.8	4.35497	4.40483	4.41982	4.40035	4.17708	4.40071	4.42614	4.31549	4.43135	4.32514	4.24749	4.34662	4.42606	4.33471	4.38494	4.26939
1325	O70401	Tspan6	27333	7211.8	7321.7	5677.2	3727	5037.7	9258.2	8105.4	7026.3	7517.3	11367.5	10318	10711.6	8586.5	1575.5	5376.9	9314.8	3.8581	3.86467	3.75421	3.57148	3.70232	3.96657	3.90883	3.84679	3.87612	4.0557	4.01364	4.02989	3.93387	3.19769	3.73061	3.96922
1326	P08074	Cbr2	25958.2	92429.1	34209.2	117629	62664.5	14417.4	64427	72917.7	52939	67649.1	53737.9	133262	79144.3	63662.9	7133.3	14347.6	49927.2	4.96581	4.53416	5.07052	4.79703	4.15892	4.80907	4.86284	4.72378	4.83027	4.73029	5.12471	4.89843	4.80389	3.85335	4.15681	4.69835
1327	Q9DA03	Lyrm7	12047	28264.4	17528.1	22429.2	22157	27626.9	25986.3	22826.1	24837.8	23079.5	19971.3	25165.6	21515.6	21225.3	20700	19504.2	17010.8	4.45126	4.24376	4.35083	4.34553	4.44135	4.41476	4.35845	4.39513	4.36325	4.30043	4.40082	4.33277	4.32687	4.31599	4.29015	4.23075
1328	Q9DCI9	Mrpl32	21733.2	80894.5	87788.4	98174.6	107037	135169	94748.8	94200.4	102083	92060.2	116147	79570.6	103627	89159.4	125888	120209	99639.8	4.90792	4.94344	4.992	5.02954	5.13088	4.97658	4.97406	5.00896	4.96408	5.06501	4.90076	5.01548	4.95017	5.09999	5.07994	4.99844
1329	Q9CQ25	Mzt2	16524	5443.5	2243.5	4011.2	5111.2	4696.9	3611.7	9765.1	5042.6	4532.8	3266.7	4273.3	3815.4	4477.6	4785.2	4367.4	3682.4	3.73596	3.35112	3.60338	3.70861	3.6719	3.55783	3.98972	3.70274	3.65646	3.51424	3.63087	3.58165	3.65114	3.67999	3.64032	3.56625
1330	Q3UQN2	Fcho2	88734.2	55230.4	71129.3	68548.2	67912	84509.4	71236	67185.1	68306.2	74226	77593.3	61751.9	73220.7	65842.5	82421.2	89570.4	71745.4	4.74219	4.85205	4.836	4.83195	4.92691	4.85271	4.82728	4.83447	4.87056	4.88983	4.79066	4.86464	4.81851	4.91604	4.95217	4.8558
1331	Q924Z4	Cers2	45024.4	86386.7	115087	111141	120642	140870	126985	105084	114311	140080	138488	124483	150068	134757	159062	167753	155146	4.93645	5.06103	5.04588	5.0815	5.14882	5.10376	5.02154	5.05809	5.14638	5.14141	5.09511	5.17629	5.12956	5.20157	5.22467	5.19074
1332	P11031	Sub1	14427.4	2.2679e+06	2545834	2.81759e+06	3.13363e+06	3.30496e+06	2.72837e+06	2.93754e+06	2.92593e+06	2.6519e+06	2.70686e+06	2.35147e+06	2.68161e+06	2.60177e+06	2.78262e+06	2.62621e+06	3.34292e+06	6.35562	6.40583	6.44988	6.49605	6.51917	6.4359	6.46798	6.46626	6.42356	6.43247	6.37134	6.4284	6.41527	6.44445	6.41933	6.52413
1333	Q8BTZ4	Anapc5	83097.6	8051.7	13683.6	11025.4	10206.7	12864.4	12492.5	14834.3	9715.3	9643.1	17058.7	7020.5	9777.8	9045.6	17761.7	16274.6	13448.5	3.90594	4.13623	4.04243	4.00893	4.10942	4.09668	4.1713	3.9875	3.98426	4.23197	3.84643	3.99029	3.95649	4.24951	4.21154	4.12871
1334	Q9Z2G9	Htatip2	26869.9	534222	791052	428533	363808	549258	468101	365154	269497	721190	748345	625112	831082	645619	936638	1.05108e+06	800223	5.72772	5.89821	5.63198	5.56087	5.73978	5.67034	5.56248	5.43056	5.85805	5.8741	5.79596	5.91964	5.80998	5.97157	6.02163	5.90321
1335	Q9CYQ7	Narf	51815.7		2002.1	1919.5	2056	2094.2	1390	1539.2	1995.6	2308.2	2336.4	2505.2	1994.9	1898.8	1894.8	2613.2	2368.3		3.3017	3.28341	3.31323	3.32123	3.14333	3.18758	3.30029	3.36346	3.36873	3.39902	3.30014	3.27871	3.27779	3.41734	3.37462
1336	Q8VEK3	Hnrnpu	87917.6	2.71927e+06	2.85573e+06	2.98321e+06	2717276	3.63405e+06	3.16049e+06	3.19765e+06	2.56853e+06	3.17978e+06	3.66302e+06	2797847	3.50236e+06	3.25339e+06	4.21725e+06	3.78129e+06	3.50364e+06	6.43445	6.45572	6.47468	6.43413	6.56039	6.49975	6.50483	6.40968	6.5024	6.56384	6.44682	6.54436	6.51234	6.62503	6.57764	6.54452
1337	P70236	Map2k6	37432.2	36555.2	53400	35268.8	46962.3	51330.5	47972.8	51849.4	42444.8	44821.6	43221.4	32260.7	36362	40863.4	39379.5	40545.5	43454.8	4.56296	4.72755	4.5474	4.67176	4.71038	4.681	4.71475	4.62783	4.6515	4.63571	4.50869	4.56066	4.61135	4.59528	4.60795	4.63805
1338	Q9Z109	Vsig2	34514.5	30888.8	30772.9	34418.3			32569.7	32622.7	3152.1	21224.2	28927.8	22939.6	3302.2	9276.5				4.48982	4.48818	4.5368			4.51283	4.51353	3.49874	4.32685	4.46133	4.3606	3.51893	3.96743
1339	P07903	Ercc1	32909.7	1599.4	2311.7	1622.7	1937.6	2479.8	1949.1			1646.5	1039	572.9	2692.2	2469	2405.5	2123.7	2822.9	3.20423	3.36412	3.21051	3.28749	3.39459	3.29006			3.21683	3.01703	2.75884	3.43027	3.3927	3.38139	3.3273	3.45085
1340	Q6PDN3-4	Mylk	17529	388748	253682	295188	253146	423964	342587	454151	238227	314338	252336	284961	414402	191069	453528	323025	396842	5.58967	5.40429	5.4701	5.40337	5.62733	5.53477	5.6572	5.37699	5.4974	5.40198	5.45479	5.61742	5.28119	5.65661	5.50924	5.59862
1341	Q3UUG6	Tbc1d24	63235.7	4724.9	6434.2	2693	3541.1	3204.3	818.9	2649.2	6350.1	3494.4	1552.4	1745.9	1060.4	1414.6	1100.3	1649.8	1518.7	3.67448	3.80856	3.4304	3.54926	3.50587	2.91376	3.42328	3.80285	3.5435	3.19128	3.24227	3.02588	3.15094	3.04191	3.21769	3.18176
1342	Q8R1V4	Tmed4	26022	1.3143e+06	1.1764e+06	1.19095e+06	1.11397e+06	1.01964e+06	1185856	1084207	1.12668e+06	1.14598e+06	1.0636e+06	1.32429e+06	979436	1183337	820398	885199	894685	6.1187	6.07055	6.07589	6.04687	6.00845	6.07403	6.03511	6.0518	6.05918	6.02678	6.12198	5.99098	6.07311	5.91402	5.94704	5.95167
1343	Q8BH83	Ankrd9	35512.8	502.9	653.8		251.8	956.5	507.6	497		274.8	523.9	160.7	970.3	454.8	1590.6	1346.4	438.9	2.70234	2.81611		2.40278	2.98114	2.70638	2.69723		2.44059	2.72008	2.20871	2.98735	2.65877	3.20183	3.1295	2.64335
1344	Q91YR5	Mettl13	78756.6	28167.8	18639.1	26225.7	26015.6	13293.9	20049.5	21432.7	28687.1	23876.6	15427.7	30056.9	22740	27194.8	15529.5	15370.5	16472.8	4.44977	4.27045	4.41874	4.41525	4.12369	4.30213	4.3311	4.4577	4.37799	4.18833	4.47796	4.35681	4.4345	4.19119	4.18672	4.21679
1345	Q8K382	Dennd1a	111538		91.3	184.7	116.1	200.6	134.4		152.7	137.1	209.2		148.7	282.2	314.8	236.6	326.6		1.9652	2.26881	2.06856	2.30449	2.13162		2.18667	2.14019	2.32263		2.17522	2.45209	2.49941	2.37585	2.51534
1346	Q4KML4	Abracl	9030.41	1.71195e+06	1.48799e+06	1.50035e+06	1.66882e+06	1.47968e+06	1457672	1.46636e+06	1.48517e+06	1.5971e+06	1.48901e+06	1.48741e+06	1.57247e+06	1.37248e+06	1.59158e+06	1588952	1319431	6.23349	6.1726	6.17619	6.22241	6.17017	6.16366	6.16624	6.17178	6.20333	6.1729	6.17243	6.19658	6.13751	6.20183	6.20111	6.12039
1347	P67871	Csnk2b	24942.4	445261	516626	485808	473518	473176	442556	420081	440383	448268	462066	433753	456605	470295	519539	512939	442497	5.64862	5.71318	5.68647	5.67534	5.67502	5.64597	5.62333	5.64383	5.65154	5.66471	5.63724	5.65954	5.67237	5.71562	5.71007	5.64591
1348	Q8K0J2	B3gnt7	45378.6		17717.3	16579.5	14903.1	13237.9	14463.2	14071.7	17136.4	16739.3	15069.4	16861.5	20181.4	17357.3	22637.9	18522	15913.5		4.24842	4.2196	4.17331	4.12185	4.16029	4.14838	4.23394	4.22376	4.17812	4.22692	4.30497	4.23951	4.35486	4.26771	4.20179
1349	P50518	Atp6v1e1	26157.4	762579	683337	769669	715357	618098	734331	632093	713019	813371	726406	885970	812775	769255	665808	662863	801920	5.88229	5.83464	5.8863	5.85452	5.79106	5.86589	5.80078	5.8531	5.91029	5.86118	5.94742	5.90997	5.88607	5.82335	5.82142	5.90413
1350	Q6XBJ3	Onecut2	54554.4	6740.6	12707.3		21864.6	14505.8	10837.7	7036.1	1966	16963.7	14345.7	3817.8	21846.4	3072.6	19120.7	13687.3	21810.2	3.82876	4.10409		4.33976	4.16157	4.03498	3.84739	3.2938	4.22955	4.15675	3.58193	4.3394	3.48765	4.28153	4.13635	4.33868
1351	O88327	Ctnnal1	81462.5	5430.1	30611.4	27934.7	3910.7	2607.2	3788	22273	4668.9	9703.9	19186.8	8443.3	8043.2	11475	9959.1	1184	10892	3.73489	4.4859	4.44616	3.59237	3.41634	3.57852	4.3478	3.66931	3.98699	4.28303	3.92656	3.90548	4.05979	3.99826	3.07372	4.03715
1352	P11680	Cfp	50327.2	1572.2	1854.6	3992.6	3292.9	2907.1	4114.3	5173.7	2098.5	2502.3	7311.4	6696.3	9926.8	3255.2	3897.5	4091	8035.1	3.19678	3.26848	3.60136	3.51771	3.46361	3.6144	3.71389	3.32212	3.39851	3.86406	3.8259	3.99685	3.51271	3.5909	3.61194	3.90505
1353	Q61686	Cbx5	22186	246692	274832	294219	283339	342324	299200	288689	274334	282351	287308	227318	332245	291060	350990	309519	347521	5.39216	5.43907	5.46867	5.45231	5.53444	5.47596	5.46043	5.43828	5.45079	5.45835	5.35664	5.52146	5.46398	5.5453	5.49069	5.54098
1354	P29351	Ptpn6	67559	242242	284248	319229	303685	268431	251161	232835	285193	299379	336899	296098	271712	285314	243763	290944	332606	5.38425	5.4537	5.5041	5.48243	5.42883	5.39995	5.36705	5.45514	5.47622	5.5275	5.47144	5.43411	5.45532	5.38697	5.46381	5.52193
1355	Q9CRD0	Ociad1	27610.2	450140	491323	468552	434317	552167	502861	502769	449878	486057	520761	506298	477652	455019	513792	469852	464718	5.65335	5.69137	5.67076	5.63781	5.74207	5.70145	5.70137	5.6531	5.68669	5.71664	5.70441	5.67911	5.65803	5.71079	5.67196	5.66719
1356	Q8R3D1	Tbc1d13	46452.5	44514.2	48442.4	44996.6	39094.8	62583.1	55822.8	48002.5	38403.4	58531.4	66449.7	44359.4	60117.6	50910.6	70748.8	74636.5	56936	4.64851	4.68523	4.65319	4.59213	4.79646	4.74682	4.68127	4.58438	4.7674	4.8225	4.647	4.77901	4.70682	4.84973	4.87296	4.75539
1357	Q64213	Sf1	70403	413430	331365	407674	404618	446496	437697	406609	405334	456925	502858	456366	516752	449738	562422	490013	504791	5.6164	5.52031	5.61031	5.60705	5.64982	5.64117	5.60918	5.60781	5.65985	5.70145	5.65931	5.71328	5.65296	5.75006	5.69021	5.70311
1358	Q9JJD0	Thap11	33275.7	25545.3	23141.8	22498.9	23562.3	27367.7	23978	28362.7	23696.9	21702.7	22781.9	20286	23310.2	24106.6	26766.2	22472.5	25398.2	4.40733	4.36442	4.35218	4.37224	4.43725	4.37983	4.45276	4.37471	4.33653	4.35761	4.30722	4.36756	4.38215	4.4276	4.35167	4.40482
1359	P59110	Senp1	72510.6	129	109.6	134.1	95.7	203.6	100.7		141.1	161.9	168.6	112.2	235	207.9	345.5	309	200.3	2.11394	2.04376	2.13066	1.98543	2.31091	2.00732		2.15259	2.21192	2.22943	2.05385	2.37291	2.31994	2.5397	2.49136	2.30384
1360	Q8BL74	Gtf3c2	100275	8961.1	9787	10458.7	10220.8	14304.8	11471.6	13148	7918.7	9009.1	12611.1	9749.5	9107	11787.2	12728.7	11624	12352.8	3.95241	3.99069	4.01952	4.00953	4.15551	4.05966	4.11889	3.89871	3.95473	4.10079	3.98903	3.95942	4.07145	4.10482	4.06539	4.0918
1361	Q8BW10	Nob1	45463.7	33923.5	46599	55366	42741.8	56973.3	49354.6	41906.2	55575.8	66138.5	65075.4	61129.5	105101	72890.7	108460	116452	111850	4.53051	4.66839	4.74325	4.63086	4.75568	4.69334	4.62229	4.74489	4.82046	4.81342	4.78626	5.02161	4.86268	5.03527	5.06615	5.04864
1362	Q8BH65	Dennd6a	68967	21070.6	16104.7	22613.8	15835.4	24269.2	21112.9	22006.6	18020.8	25182.2	26609	22655.9	18092.7	21719.6	18747	23617.5	28887.4	4.3237	4.20698	4.35439	4.19966	4.38507	4.32457	4.34257	4.2558	4.40111	4.42504	4.3552	4.25753	4.33687	4.27295	4.37325	4.46072
1363	Q3UKU4	Fam83f	55012.4	3277	221430	3546.7	9184.8		2287.4	3241	7377.6	7671.4	7472.1	11451.1	8350.5	8043.6	7541.2	9240.4	7766.1	3.51561	5.34524	3.54995	3.96312		3.35953	3.51081	3.86797	3.88493	3.8735	4.05889	3.92176	3.9055	3.8775	3.96574	3.89026
1364	Q8QZZ7	Tprkb	19555.7	127142	169997	179408	176472	149630	129648	128584	168103	143283	175388	166219	173488	159290	135126	160401	171670	5.10429	5.23044	5.25385	5.24668	5.17502	5.11277	5.10919	5.22558	5.1562	5.244	5.22068	5.23927	5.20219	5.13074	5.20521	5.2347
1365	Q9QWY8	Asap1	127421	1244.7	3704.1	3735	4157	4374.3	3602.7	3632.8	4044	3572	3631.6	3456.7	3957.3	3462.4	4176.9	4190.1	4587.9	3.09541	3.5688	3.57241	3.61888	3.64101	3.55675	3.56036	3.60692	3.55303	3.56022	3.53879	3.59751	3.5395	3.62096	3.62233	3.66171
1366	Q8R2N2	Utp4	76909.2	10813.1	10027.9	11403.2	11148.7	8792.9	9270.4	11434.9	10220.5	10066.3	10179.7	11342.1	10443.3	13170.7	12739.5	9986.8	12266.5	4.03399	4.00125	4.05706	4.04726	3.94418	3.96715	4.05827	4.00951	4.00291	4.00778	4.05473	4.01888	4.11964	4.10519	3.99947	4.08876
1367	Q8R1U1	Cog4	88660.7	84615.4	86952.1	98024.7	63923.8	52634.8	90426.4	78141.7	65065.3	87971.7	93450.9	99158.9	67932.9	83310.1	65908.1	66786.5	64202.2	4.92745	4.93929	4.99134	4.80567	4.72128	4.9563	4.89289	4.81336	4.94435	4.97059	4.99634	4.83209	4.9207	4.81895	4.8247	4.80756
1368	Q8R3B7	Brd8	102610		5617.2	3425.4	3838.1	4038.1	3316.1	3133.9	3875.1		2987.6	2354.6	3199	2785.3	3952	3283.8	3520.5		3.7496	3.53484	3.58423	3.60628	3.52076	3.49622	3.58839		3.47547	3.3721	3.50515	3.44503	3.59693	3.51651	3.54673
1369	Q08857	Cd36	52698	196157	201115	234758	289414	100263	246328	132126	280693	135150	92538	162294	68328.5	95196.6	59165.7	66068.3	96926	5.29261	5.30345	5.37062	5.46152	5.00115	5.39152	5.12099	5.44823	5.13082	4.96632	5.2103	4.83461	4.97863	4.77208	4.82	4.98644
1370	P01942	Hba	15085.2	4.26504e+07	5.31165e+07	5.08448e+07	6.71549e+07	2.17828e+07	3.05269e+07	3.97452e+07	85022470	5.73072e+07	2.42005e+07	43136723	3.49862e+07	2.59315e+07	2.1897e+07	2.88435e+07	2.28876e+07	7.62992	7.72523	7.70625	7.82708	7.33811	7.48468	7.59928	7.92953	7.75821	7.38382	7.63485	7.5439	7.41383	7.34038	7.46005	7.3596
1371	Q6RHR9	Magi1	161974	11947.2	13878.3	13657.2	13749.8	14898.7	13974.9	13179.7	16005.5	13431.6	11308.7	14849.4	9919.9	10302.3	10091.8	11741.6	9734.3	4.0773	4.14237	4.13539	4.13833	4.17318	4.14538	4.11994	4.2043	4.12816	4.05345	4.17174	3.99655	4.01298	4.00401	4.06976	3.98835
1372	Q810K3	Sgpp2	40247.9	511.8	958.3	260.7	262.2	996.8	285.4	1387.7		671.6	639.6	130.8	394.8	651.8	1074.1	813.7	383.1	2.70995	2.98195	2.4178	2.42029	2.99904	2.45697	3.14261		2.82776	2.80659	2.11992	2.59748	2.81478	3.03145	2.911	2.58444
1373	P70353	Nfyc	37253.9	51601.3	55593.6	55398	54540.5	68940.2	57179.3	61956.3	51351.6	49391.4	59019.9	37887.8	55569.9	51314.1	77579.5	65015.6	53111.4	4.71267	4.74503	4.7435	4.73673	4.83848	4.75725	4.79209	4.71056	4.69366	4.77101	4.57851	4.74485	4.71025	4.88975	4.81302	4.7252
1374	P12367	Prkar2a	45389.1	570202	633132	563678	618590	528962	562485	538011	581271	589517	531526	574861	502295	540779	528832	535168	478746	5.75603	5.8015	5.75103	5.7914	5.72343	5.75011	5.73079	5.76438	5.7705	5.72553	5.75956	5.70096	5.73302	5.72332	5.72849	5.68011
1375	Q8BK75	Elp6	29326.5	10552.8	12498	10907.5	11815.9	12023.7	2608.9	10361.8	11757.9	10490.7	12467.5	11205	12342	11728	14864	10882.6	12331.4	4.02341	4.09688	4.03777	4.0725	4.08007	3.41662	4.01548	4.07037	4.02085	4.09581	4.04945	4.09142	4.06926	4.17216	4.03677	4.09105
1376	Q8R1Z9	Rnf121	37986.6	52126	66640.7	52442.6	49265.8	55831.2	62074.9	59909.4	64074.9	50428	43901.7	54939.7	35241	51885.1	41841.6	45451.6	17670.4	4.71706	4.82375	4.71969	4.69255	4.74688	4.79292	4.7775	4.80669	4.70268	4.64249	4.73989	4.54706	4.71505	4.62162	4.65756	4.24727
1377	Q9CR08	Pop4	25637	16866	9499.1	22923	22753.5	28095	18636.9	16451.9	26468.9	19713.5	21535.6	19805.1	24401	27323.4	26614.7	23661.7	21840.8	4.22704	3.97773	4.36029	4.35707	4.44864	4.2704	4.21624	4.42275	4.29479	4.33318	4.2968	4.38743	4.43655	4.42514	4.37406	4.33929
1378	Q6PHN9	Rab35	23025.2	464972	583856	556021	578132	520914	511332	377042	541593	515060	530375	459659	542794	511080	493191	470231	557417	5.66743	5.76631	5.74509	5.76203	5.71677	5.7087	5.57639	5.73367	5.71186	5.72458	5.66244	5.73464	5.70849	5.69302	5.67231	5.74618
1379	Q9JM51	Ptges	17285.5		1846.3		2158.7	1977.6		534.8	1657.8								819.4		3.26654		3.33439	3.29636		2.729	3.21979								2.91403
1380	Q80YR5	Safb2	111838	20585	13864	18852.5	17670.1	21221.8	18818.5	21272.9	17774.2	22048.8	22195.7	25129.1	23657.8	19870.3	26775.5	23924.1	22680.8	4.31357	4.14192	4.27539	4.24726	4.3268	4.27461	4.32785	4.24981	4.3434	4.34629	4.40019	4.37399	4.29823	4.42775	4.37885	4.35568
1381	Q3TL26	Tfb2m	45864	2428.8	3365.7	3191.5	3964.2	4114.1	3290.8	3273.2	3998.3	2733.5	3341.8	2695.1	3019.9	2718.8	3971.4	3393.2	1928.4	3.38557	3.5272	3.50413	3.59827	3.61438	3.51743	3.51511	3.60198	3.43688	3.52411	3.43074	3.48014	3.43454	3.59905	3.53074	3.28542
1382	Q6P1B1	Xpnpep1	69591.3	960462	1.31879e+06	1106803	1477195	1.82277e+06	1.20608e+06	1.24016e+06	1.37076e+06	946020	964331	747298	830747	850039	989547	1188637	979372	5.98248	6.12018	6.04407	6.16944	6.26073	6.08138	6.09348	6.13696	5.9759	5.98423	5.87349	5.91947	5.92944	5.99544	6.07505	5.99095
1383	Q6PER3	Mapre3	31966.2	200141	208666	234813	214668	217593	242927	231344	234761	214484	179218	232580	234137	209676	211870	199951	228039	5.30134	5.31945	5.37072	5.33177	5.33765	5.38548	5.36426	5.37063	5.3314	5.25338	5.36657	5.36947	5.32155	5.32607	5.30092	5.35801
1384	Q9DCX2	Atp5pd	18749.5	8.5422e+06	5.80283e+06	6.52188e+06	6.28466e+06	7.46058e+06	7.86781e+06	7.15473e+06	7.43998e+06	6.60304e+06	5.91651e+06	6.78922e+06	4999027	6049195	6.0676e+06	6.35147e+06	5.32782e+06	6.93157	6.76364	6.81437	6.79828	6.87277	6.89585	6.85459	6.87157	6.81974	6.77207	6.83182	6.69889	6.7817	6.78302	6.80287	6.72655
1385	Q80Y14	Glrx5	16292.5	115673	137459	102538	92949.7	119170	100116	90826.2	82876.3	105270	108274	100203	89351.7	93648.2	93047.5	94553.7	79221.7	5.06323	5.13818	5.01089	4.96825	5.07617	5.00051	4.95822	4.91844	5.02231	5.03453	5.00088	4.95111	4.9715	4.96871	4.97568	4.89885
1386	Q921I2	Klhdc4	64860.5	2.58508e+06	28529.3	75117.4	26172.7	27091.8	39632.1	62468.5	28619	52716.4	35291.5	112906	57654.3	54131.8	32894.1	43420.2	48518.2	6.41247	4.45531	4.87575	4.41787	4.43285	4.59806	4.79567	4.45667	4.72195	4.54768	5.05272	4.76084	4.73346	4.51713	4.6377	4.68591
1387	Q99KS6	Adprm	38947.8	50101.9	74223.6	54259.2	57268.2	72147.1	61768.3	55894.4	77924.1	38845.1	40164.8	34778.5	30587.9	24437	32705.2	39442.5	26391.3	4.69986	4.87055	4.73448	4.75792	4.85822	4.79077	4.74738	4.89168	4.58935	4.60386	4.54132	4.48556	4.38807	4.51463	4.59598	4.42148
1388	Q91V64	Isoc1	32032.5	791504	927875	752913	748941	760458	737242	696529	755590	579719	592328	447805	469036	529662	485007	526778	451822	5.89845	5.96749	5.87675	5.87445	5.88108	5.86761	5.84294	5.87829	5.76322	5.77256	5.65109	5.67121	5.724	5.68575	5.72163	5.65497
1389	Q07076	Anxa7	49925.3	1.30614e+06	1.5465e+06	1.41818e+06	1.19135e+06	1.11984e+06	1.3508e+06	1.31253e+06	1.16768e+06	1287508	1.34154e+06	1.20157e+06	1383227	1.23482e+06	1.28571e+06	1.30492e+06	1.25272e+06	6.11599	6.18935	6.15173	6.07604	6.04915	6.13059	6.11811	6.06732	6.10975	6.1276	6.07975	6.14089	6.0916	6.10914	6.11558	6.09786
1390	O89100	Grap2	36810	53976.1	26912.2	47271.7	66869.2	55224.3	1274.8	54721.9	31275	46004.7	35892	33875.8	42403	34432.7	1155.4	23470.5	1910.9	4.73221	4.42997	4.67461	4.82523	4.74214	3.10578	4.73817	4.49521	4.66281	4.55501	4.5299	4.62741	4.53698	3.06311	4.37054	3.28147
1391	Q99KW9	Itfg1	67465.1	30309.4	33671.4	32711.9	34568.3	21952.8	32683.9	33712.7	29537	30098.7	34344	33164.5	30740.1	26543.4	28265.4	29365.1	25679.1	4.48159	4.52727	4.51472	4.53869	4.34151	4.51435	4.52781	4.47038	4.47856	4.53586	4.52069	4.48772	4.42397	4.45127	4.46785	4.4096
1392	O35343	Kpna4	57922.8	429787	654473	754291	590005	599233	822034	709632	652457	759121	803456	838031	745188	768798	725450	681124	747746	5.63325	5.81589	5.87754	5.77086	5.7776	5.91489	5.85103	5.81455	5.88031	5.90496	5.92326	5.87227	5.88581	5.86061	5.83323	5.87375
1393	Q2YDW2	Msto1	61230.4	18083.1	18630.1	19818.7	21433.3	28922	18632.2	23368.5	18882	27417.8	28535	13110.2	26775.6	17096.5	26485.9	26113.2	23152.9	4.2573	4.27024	4.2971	4.33111	4.46124	4.27029	4.36865	4.27607	4.43805	4.45539	4.11764	4.42776	4.23293	4.42303	4.41688	4.36462
1394	Q3TLD5	Uri1	59084.1	16151.9	1432	2891.3	3251.4	2094.3	2054.4	2258.8	2880.5	2552.2	2492.7	8838.8	6275	2361.2	2759.3	379.3	11560.8	4.20825	3.15625	3.46124	3.5122	3.32125	3.3129	3.35407	3.45962	3.40708	3.39684	3.94644	3.79768	3.37332	3.44096	2.58013	4.06303
1395	Q6P549	Inppl1	138973	18638.1	18906.8	19400.1	20516.4	17677.7	19267.4	18276.6	16662.9	21564	24339	21938.6	24123.8	20071.2	20963.6	22154.8	25629.5	4.27042	4.27664	4.28783	4.31212	4.24745	4.28485	4.26192	4.22178	4.33375	4.38632	4.34123	4.38246	4.30259	4.32149	4.34549	4.40876
1396	O35654	Pold2	51354.6	40327.5	54250.5	50693.4	51510	66953.6	50297	56976.9	47766.8	50675.8	62633.7	40187.3	62329	58261.3	80779.6	65199.7	59200.2	4.60561	4.73441	4.70496	4.7119	4.82578	4.70155	4.75571	4.67914	4.70481	4.79682	4.6041	4.7947	4.76539	4.90731	4.81425	4.77233
1397	Q9QYY0	Gab1	76812.5	1544.9	684.3	1118.5	1054.8	1350.4	1291.3	1464.7	1045.5	1366.3	813.4	1551.6	1344.3	936.9	1088.9	1281	888.1	3.18918	2.83588	3.04902	3.02358	3.13078	3.11136	3.16605	3.01974	3.13586	2.91084	3.19106	3.12882	2.97216	3.03739	3.10789	2.94895
1398	O70273	Ehf	34903.2	27662.1	31361.3	29036.7		4405.4	24829.1	35918.5		23159.1	16404.3	20388.8	2881.7	6516.8	30321.4	5517.9	9999.5	4.4419	4.49641	4.46296		3.64408	4.39498	4.55533		4.36474	4.21498	4.30941	3.4598	3.8141	4.48176	3.74185	4.00002
1399	Q69Z98	Brsk2	81733.5	6300.4		4133.2	5545.9		917	4565.5	6107.4	5209.8		8360.4	3817.9	5784.2				3.79944		3.61639	3.74405		2.96284	3.65958	3.78593	3.7169		3.92228	3.58194	3.76232
1400	Q91VW3	Sh3bgrl3	10476.8	1654075	1.56281e+06	1.83575e+06	1.52855e+06	1.71183e+06	1530995	1.52948e+06	1147519	2.2501e+06	2.70626e+06	2684610	2.83123e+06	1.79787e+06	2.59431e+06	2.17255e+06	2.27295e+06	6.21856	6.19391	6.26381	6.18428	6.23346	6.18497	6.18454	6.05976	6.3522	6.43237	6.42888	6.45198	6.25476	6.41402	6.33697	6.35659
1401	B1AR51	Dnah9	512361	165.9	215.6	203	217	159.1	183.4	153.8	218	174.6	177.8	754.5	92.6	777.2	136.1	180.8	1105.7	2.22246	2.33566	2.30963	2.33846	2.20439	2.26576	2.18977	2.34044	2.24452	2.25237	2.87823	1.97128	2.89109	2.13704	2.25959	3.04403
1402	Q5SU73	Coil	61916.6	5120.4	4182	4568.6	4189.2	3986.6	4387.6	4715.6	2988.8	3907.1	3082.5	5046.8	4317.8	4726.4	4101.8	2690.6	3152.2	3.70939	3.62149	3.65988	3.62223	3.60071	3.64233	3.67363	3.47564	3.59197	3.48904	3.7031	3.63536	3.67462	3.61308	3.43001	3.49875
1403	Q8JZM0	Tfb1m	38961.6	30064.5	28581	30331.2	30985.5	26895.6	26317.3	29022.5	29350.3	25475.8	24465.6	28352.5	24168.3	25773.9	20344.3	19704.4	21180.9	4.47807	4.45609	4.4819	4.49117	4.4297	4.42026	4.46275	4.46763	4.40614	4.38857	4.45261	4.38326	4.4112	4.30846	4.29459	4.32596
1404	Q91VR7	Map1lc3a	14272.5	45035.6	44706.7	33705.1	49109.1	48268.5	46308.3	51553.6	44580	40984.4	38617.4	42981.6	44532.5	48739.7	51715.4	32581.2	35723.9	4.65357	4.65038	4.52771	4.69117	4.68367	4.66567	4.71227	4.64915	4.61263	4.58679	4.63329	4.64869	4.68789	4.71363	4.51298	4.55297
1405	P28474	Adh5	39547.7	2357180	2.80338e+06	3.00601e+06	2.96895e+06	2.92622e+06	2.87883e+06	2.91859e+06	3.57113e+06	2.19077e+06	2.12022e+06	2323366	1.92243e+06	2.23004e+06	1.78524e+06	1.85198e+06	2.11712e+06	6.37239	6.44768	6.47799	6.4726	6.46631	6.45922	6.46517	6.55281	6.3406	6.32638	6.36612	6.28385	6.34831	6.2517	6.26764	6.32575
1406	Q9Z0F4	Cib1	21763.4	107955	185491	184899	97119	118920	166574	74831.8	89515.7	189253	126704	139439	152078	69796.4	133002	150041	136557	5.03325	5.26833	5.26694	4.98731	5.07526	5.22161	4.87409	4.9519	5.27704	5.10279	5.14439	5.18207	4.84384	5.12386	5.17621	5.13532
1407	O08715	Akap1	92194.7	47706.7	21879.7	49582.8	48863.1	65416.8	48450.4	41760.9	47325.6	47346.3	40100.3	43718.7	58969.9	48954	77838.2	70663.5	49979.5	4.67859	4.34006	4.69534	4.68899	4.8157	4.68531	4.62078	4.67511	4.6753	4.60316	4.64068	4.77064	4.6898	4.8912	4.8492	4.6988
1408	P97863	Nfib	63506.8	23700.7	30081.3	32432.1	34511.2	21067.4	23064.1	29018.1	32131.8	17821.1	27609.3	20699.2	19318.3	23194.3	17619.2	20464.9	28548.1	4.37478	4.47831	4.51099	4.53797	4.32363	4.36296	4.46268	4.50695	4.25096	4.44107	4.31597	4.28599	4.3654	4.24601	4.31103	4.45559
1409	Q9DCA5	Brix1	41241.1	54160.8	53829	70554.1	78074.8	66985.4	62579.4	75950.6	85456.4	59986.1	66824.6	70042.1	77969.4	83941.7	83015.7	68079.4	77403.1	4.73369	4.73102	4.84853	4.89252	4.82599	4.79644	4.88054	4.93175	4.77806	4.82494	4.84537	4.89193	4.92398	4.91917	4.83302	4.88876
1410	Q9CPW2	Fdx2	18766.3	14004.8	17190.7	20296.2	17694.8	22956.6	22327.7	14273.3	21341.4	17003.2	20035.6	14602	19856.4	15000.7	21607	13354.7	14099.7	4.14631	4.23532	4.30744	4.24787	4.36093	4.34886	4.15455	4.32924	4.23056	4.30182	4.16444	4.29792	4.17614	4.33461	4.12567	4.14924
1411	P35279	Rab6a	23589.8	1.91026e+06	2.44774e+06	1.87209e+06	1.87596e+06	2.10711e+06	1.99815e+06	1.65552e+06	1.40884e+06	1.82841e+06	2.02044e+06	1501907	1.84779e+06	1.72982e+06	1.9169e+06	2.00166e+06	2.00809e+06	6.28109	6.38876	6.27233	6.27322	6.32369	6.30063	6.21893	6.14886	6.26207	6.30545	6.17664	6.26665	6.238	6.2826	6.30139	6.30278
1412	A0A5F8MPH8	Tnxb	474063	47735.1	45662.4	36379.4	42108.3	49493.7	43000	56226.5	43021.2	36453.8	33147.3	40065.5	31974.8	38051.8	38130.7	24878.1	35674.6	4.67885	4.65957	4.56087	4.62438	4.69456	4.63348	4.74995	4.63369	4.56175	4.52046	4.60278	4.50482	4.58039	4.58129	4.39583	4.55237
1413	Q9D394-2	Rufy3	74401.6	46204.6	43833.4	54417.9	40098.9	65144	59744.8	46917.9	41713.5	53591.2	52364.9	49241.9	54795.1	51124.3	61181.1	63744.6	44018.4	4.66469	4.64182	4.73575	4.60314	4.81388	4.77631	4.67135	4.62029	4.7291	4.71905	4.69234	4.73875	4.70864	4.78662	4.80445	4.64364
1414	O88569	Hnrnpa2b1	37402.7	6.84979e+06	6.4417e+06	7561844	6.96077e+06	8.85503e+06	7970086	7.64508e+06	6.39258e+06	8.24371e+06	8.57799e+06	6.61358e+06	8.55065e+06	7.68279e+06	9.64688e+06	8.89302e+06	9.38057e+06	6.83568	6.809	6.87863	6.84266	6.94719	6.90146	6.88338	6.80568	6.91612	6.93339	6.82044	6.932	6.88552	6.98439	6.94905	6.97223
1415	P09036	Spink1	8487.99	113480	38533.3	105789	131946	26521.2	55983.5	37926.9	162034	91905.9	19678.6	91298.2	91929	86361		38842	72346	5.05492	4.58585	5.02445	5.1204	4.42361	4.74807	4.57896	5.20961	4.96335	4.29402	4.96047	4.96346	4.93632		4.58931	4.85942
1416	Q3U4G3	Xxylt1	43838.6	21320.9	23872	22871.8	19769.2	19666	20578.8	21416.3	19229	17161.8	13915.6	15526.9	13542.2	16920.6	13639.8	13025.6	15157.3	4.32883	4.37791	4.35932	4.29601	4.29374	4.31344	4.33076	4.28398	4.23459	4.14353	4.19111	4.13172	4.22844	4.13484	4.11483	4.18065
1417	Q8K354	Cbr3	30953.4	1.32818e+06	1.41535e+06	1.06126e+06	765531	1.03381e+06	1103546	985316	607796	1.08061e+06	1.09476e+06	985543	789932	909363	880902	903522	696650	6.12326	6.15086	6.02582	5.88396	6.01444	6.04279	5.99358	5.78376	6.03367	6.03932	5.99368	5.89759	5.95874	5.94493	5.95594	5.84302
1418	Q99JR6	Nmnat3	27702.7	84451.6	72020.1	64719.2	98756.7	71019.6	70029.9	61870.9	77887	48401.8	52396.4	53889.9	38595.3	52837.9	37683.7	40715.6	47832	4.92661	4.85746	4.81104	4.99457	4.85138	4.84529	4.79149	4.89147	4.68487	4.71931	4.73152	4.58655	4.72295	4.57617	4.60977	4.67973
1419	Q8K296	Mtmr3	133840	4593.1	5193.9	5648.9	4579.2	5375.1	5403.4	4869.6	6595.4	5189.8	4854.6	5291.5	4425	5302.4	5066.5	4883.5	4859.1	3.6622	3.71558	3.75204	3.66088	3.73047	3.73275	3.68758	3.81931	3.71523	3.68624	3.72366	3.64601	3.72455	3.70479	3.68882	3.68665
1420	O88554	Parp2	63396.6	16148.2	25316.2	29899.9	36932.8	32613.8	28039	31459.8	33211.7	22999.5	28870.8	28876.8	26594.2	30614.2	29049.9	21797.7	24683.9	4.20815	4.40342	4.47568	4.56742	4.51341	4.44778	4.49777	4.5213	4.36174	4.46047	4.46056	4.4248	4.48594	4.46316	4.33843	4.39243
1421	Q91YN0	D6Wsu163e	63644.2	18483.9	17914.4	11756.3	8342	1689	18795.5	23253.9	3046.6	19018.5	16586.6	10664.7	12563.6	9080.8	22276.1	4564.6	6055.5	4.26682	4.25323	4.07031	3.92132	3.22789	4.27408	4.36651	3.48396	4.2792	4.21978	4.02799	4.09915	3.95817	4.34786	3.6595	3.78222
1422	P45481	Crebbp	265494	16677.4	17320.2	14295.5	19021.3	18206.5	14843.8	13386.4	13988.1	14832.3	15197.1	12941.6	13668.2	11834.5	15596.2	15109.4	13647.7	4.22215	4.23858	4.15523	4.27926	4.26025	4.17157	4.1267	4.14579	4.17124	4.18179	4.11202	4.13574	4.07319	4.19305	4.17928	4.13509
1423	O70494	Sp3	82361.9	13739.3	19639	23090.9	25697	24913.2	24255.6	19896.4	25071.7	24934.1	24016	20883.5	20377.7	22631.6	29345.7	25271.6	19836.2	4.138	4.29314	4.36346	4.4099	4.39645	4.38483	4.2988	4.3992	4.39681	4.38052	4.31982	4.30918	4.35473	4.46756	4.40265	4.29748
1424	Q8BGT5	Gpt2	57943.7	47887.2	37782.5	48237.3	25536.8	11413.9	43812.6	40575.3	28127.6	45761.5	42291.9	54012.2	34654.5	41791.8	13118.6	29917.1	31715.4	4.68023	4.5773	4.68339	4.40718	4.05747	4.64161	4.60827	4.44915	4.66051	4.62627	4.7325	4.53977	4.6211	4.11792	4.47593	4.50128
1425	P10605	Ctsb	37279.8	1.68924e+06	2.05076e+06	1.83875e+06	1.81708e+06	1.54859e+06	1.76999e+06	1.82689e+06	1.64884e+06	1.68252e+06	2.18379e+06	1.69248e+06	1.77721e+06	1.61668e+06	1.64585e+06	1.57856e+06	2.09746e+06	6.22769	6.31192	6.26452	6.25937	6.18994	6.24797	6.26171	6.21718	6.22596	6.33921	6.22852	6.24974	6.20862	6.21639	6.19826	6.32169
1426	Q8BYJ6	Tbc1d4	147451	22861.6	21012.4	26600.4	25187	10747.4	23487.5	20595.3	26434.5	25825.1	25907.1	26624.2	20983.3	26072	10853.9	16509.3	21452.4	4.35913	4.3225	4.4249	4.40119	4.03134	4.37086	4.31379	4.42219	4.41206	4.41344	4.42529	4.32189	4.41619	4.03563	4.21775	4.3315
1427	Q99L90	Mcrs1	51692.1	2242.8	2294.2	1228.5	2724.5	2817.8	2247.1	2692.8	2180.3	2614.4	2728.3	2134.8	2681.3	2073.6	3482.3	2869.3	2827.3	3.35098	3.36082	3.08973	3.43545	3.45006	3.35182	3.43037	3.33872	3.41754	3.43605	3.32956	3.42851	3.31693	3.54199	3.45793	3.45153
1428	Q8K199	Cmc2	9418.69	15180.6	16047.9	8828.4	5679.2	28773.3	25994.5	18674.4	5334.3	25547.6	23231.5	24017.9	21170.7	17009.9	32394.4	24102.1	13825.8	4.18132	4.20545	3.94593	3.75436	4.459	4.4149	4.27127	3.72716	4.40737	4.3661	4.38055	4.32576	4.23073	4.51048	4.38207	4.14072
1429	Q6DID3	Scaf8	139572	11011.7	9226.1	10487	10738.4	10109.4	9600.6	9326.4	9234.6	10110.4	9964.3	9822.1	10076	8943.8	12276.2	10240.5	10862.8	4.04189	3.96507	4.02069	4.03098	4.00477	3.98234	3.96976	3.96547	4.00481	3.99849	3.99225	4.00333	3.95157	4.0891	4.01036	4.03598
1430	Q922J9-3	Far1	59296.8	14035.4	19110.7	15737	6438	7571	11748.5	10583.7	10269.2	9810.4	14266.7	8752.3	12507.3	10319.7	8161.6	7390.3	12871	4.14726	4.2813	4.19695	3.80882	3.87921	4.07002	4.02468	4.01158	3.99173	4.15435	3.94217	4.0972	4.01371	3.91183	3.86872	4.10965
1431	Q9D805	Capn9	78977.3	7557.1	8037.2	3720.6	5073.1	3083.8	3468.2	6702.3	5623.4	11015.9	19286.4	7794.5	13734.7	7259.2	10219.9	13611.3	24278	3.87841	3.90516	3.57073	3.70536	3.48923	3.54023	3.82629	3.75008	4.04206	4.28527	3.89184	4.13785	3.86095	4.00949	4.13393	4.38523
1432	P48771	Cox7a2	9290.88	364881	354438	319976	338217	305650	300352	313633	353448	323731	279878	325555	285592	256848	163781	200028	304969	5.56215	5.54954	5.50512	5.5292	5.48523	5.47763	5.49642	5.54833	5.51019	5.44697	5.51263	5.45575	5.40968	5.21427	5.30109	5.48426
1433	Q9WTR5	Cdh13	78185.6	24464.7	16181.9	15221.6	13179.6	7767.6	22005.8	18375.6	7100.1	13850.9	12451.3	15344	9601.1	11754.6	11582.1	6917.4	9649	4.38856	4.20906	4.18249	4.11994	3.89034	4.34256	4.26427	3.85133	4.14151	4.09525	4.18597	3.98237	4.07024	4.06382	3.84001	3.98453
1434	Q8K3A9	Mepce	72050.4	6527.9	11057.2	7209.5	8062.3	11026.4	8756.4	9519.9	8116.8	8519.6	9568.7	7665	8844.1	8704.4	10350.5	9871.8	8138.9	3.81484	4.04368	3.85797	3.90651	4.04247	3.94238	3.97868	3.90944	3.93047	3.9809	3.88457	3.9467	3.93979	4.015	3.99444	3.91062
1435	Q8BMS1	Hadha	82669.8	5956695	6.40317e+06	5.25832e+06	5.6487e+06	5.98963e+06	5.49488e+06	4796131	4.98773e+06	4.86757e+06	5.02941e+06	4.34183e+06	4498800	4.35759e+06	4.67236e+06	4.94303e+06	4.3407e+06	6.77501	6.8064	6.72085	6.75195	6.7774	6.73996	6.68089	6.6979	6.68731	6.70152	6.63767	6.6531	6.63925	6.66954	6.69399	6.63756
1436	Q8K4D3	Slc36a1	52465.8	2547.3	1371.6	2993.9	2388	1686.2	3486.1	3082.5	3752.5	2374.8	1921.5	2769.7	1692.9	2384.4	1252	1246.4	1446.8	3.40625	3.13754	3.47638	3.37822	3.22717	3.54246	3.48904	3.57444	3.37581	3.28387	3.44259	3.22889	3.37756	3.09795	3.09601	3.16071
1437	Q9R1C6	Dgke	63634.5	4281	3164.6	3567.8	4291	3569.3	194.7	4224.1	3791.6	3572.8	2514.6	3924.6	3209.9	3277.8	2762.6	2642.6	2681	3.63165	3.50046	3.55252	3.63266	3.5527	2.29159	3.62584	3.57894	3.55313	3.40064	3.59391	3.50663	3.51571	3.44148	3.4222	3.42846
1438	P62960	Ybx1	35729.9	2.69169e+06	2.06426e+06	3.36491e+06	3.04372e+06	2.88277e+06	3.38293e+06	2.68638e+06	3.88936e+06	4.0481e+06	4.0614e+06	5416136	4.90878e+06	3.90233e+06	4.70668e+06	4.37347e+06	4.93267e+06	6.43003	6.31476	6.52697	6.4834	6.45981	6.52929	6.42917	6.58988	6.60725	6.60868	6.73369	6.69097	6.59132	6.67271	6.64083	6.69308
1439	Q8K2A1	Gulp1	34470.3	2885.3	4884.6	4630.7	7646.3	8817.5	7649.2	3844.2	5683	4908.3	5676.2	5009	11012.5	8228.6	9818.3	9457.6	9135.7	3.46034	3.68892	3.66574	3.88351	3.94539	3.88367	3.58492	3.75465	3.69102	3.75413	3.69984	4.04193	3.91538	3.99208	3.97583	3.96079
1440	Q9JJ06	C1galt1	42304.1	209539	232079	215171	102119	100830	209960	185272	84356.4	208522	260933	193151	175882	194704	180903	186762	154325	5.32127	5.36564	5.33279	5.00911	5.00359	5.32214	5.26781	4.92612	5.31915	5.41653	5.2859	5.24522	5.28938	5.25745	5.27129	5.18844
1441	Q61730	Il1rap	65740.6	7916.1	13000	14099.7	8598.9	10784.4	5011.9	13393.3	5612.5	6124.6	6244.3	5583.4	5338	10897.1	11605.1	11988.9	3597.6	3.89857	4.11398	4.14924	3.93449	4.03284	3.70009	4.12692	3.74923	3.78715	3.79555	3.74698	3.72746	4.03735	4.06469	4.07882	3.55613
1442	A0A075B5P5	Ighg3		168747	139918	176888	115639	125947	204191	296657	149775	142222	464625	273607	403768	174691	121869	575690	261900	5.22724	5.14588	5.2477	5.06311	5.10019	5.31004	5.47226	5.17544	5.15297	5.6671	5.43713	5.60613	5.24227	5.0859	5.76019	5.41814
1443	Q8JZV9	Bdh2	26752.8	70192.5	3955.2	60116	90140.9		62152.3	55666.5	173597	17458.4	29095.6	52363.9	87665.9	49409.1		7003.7	46067.1	4.8463	3.59728	4.779	4.95493		4.79346	4.7456	5.23955	4.24203	4.46384	4.71904	4.94284	4.69382		3.84539	4.6634
1444	P97435	Tmprss15	118735	114059	147231	78243.8	113770	100802	68641.3	83905.3	122415	95754.9	38444.8	16208.5	20180.5	77797.7	111016	112467	22680.9	5.05713	5.168	4.89346	5.05603	5.00347	4.83659	4.92379	5.08784	4.98117	4.58485	4.20977	4.30495	4.89097	5.04539	5.05103	4.35568
1445	Q3UFY7	Nt5c3b	34425.3	205565	169103	209175	218085	133845	150338	222975	199235	205726	207265	231732	206700	205292	160116	166766	224125	5.31295	5.22815	5.32051	5.33863	5.12661	5.17707	5.34826	5.29937	5.31329	5.31653	5.36499	5.31534	5.31237	5.20444	5.22211	5.35049
1446	Q9Z1P6	Ndufa7	12575.6	2.0375e+06	1.068e+06	1.59578e+06	1.49651e+06	2.0226e+06	1.68526e+06	1.70154e+06	1.6435e+06	1.66782e+06	1.59427e+06	1.68603e+06	1.43785e+06	1.41531e+06	1.49749e+06	1.63263e+06	1.39914e+06	6.3091	6.02857	6.20297	6.17508	6.30591	6.22667	6.23084	6.21577	6.22215	6.20256	6.22686	6.15771	6.15085	6.17536	6.21289	6.14586
1447	P33611	Pola2	66214.1	3662.9	19856.8	12230.8	26570	27489.6	20760.7	21343.8	12166.4	16607.8	23929.9	21331.5	15942.5	26447.3	29893.4	29219.3	24765.2	3.56394	4.29793	4.08749	4.42441	4.43918	4.31726	4.32929	4.0852	4.22034	4.37896	4.32904	4.20258	4.4224	4.47559	4.46568	4.39386
1448	Q61093	Cybb	65304.6	21876.6	15069.3	25657.4	13904.2	31139.5	17330.8	25221.4	19376.2	17897.7	33788	19366.6	16501.5	27573.6	15661.2	13340	29011.7	4.34	4.17812	4.40923	4.14318	4.49333	4.23884	4.40179	4.28729	4.25282	4.52878	4.28708	4.21755	4.44051	4.19485	4.12519	4.46259
1449	Q3UDW8	Hgsnat	72504.2	7430.2	7890.2	9095.3	8078.4	9015.6	8952.8	8476.2	8613.4	8561.6	9264.7	8690	8824.4	9302.7	7334	7313.3	10070.3	3.87106	3.89714	3.95886	3.90738	3.95504	3.95201	3.92825	3.93523	3.93261	3.96688	3.93907	3.94573	3.96866	3.8654	3.86417	4.00309
1450	P14873	Map1b	270255	35693.5	27092.8	34877.8	33434.1	32925.9	33884.5	38256.1	39188.3	32873.4	38331.4	53555.2	49299.1	38607.4	46019.3	35034.2	57100.1	4.5526	4.43287	4.54256	4.5242	4.51755	4.53001	4.58271	4.59317	4.51686	4.58357	4.72881	4.69285	4.58668	4.66295	4.5445	4.75664
1451	P20065-2	Tmsb4x	5052.65	69336.6	75378	66430.1	106297	66581.9	72476.3	72033.7	64312	100720	138290	89586.9	128133	98154.6	149880	122024	122100	4.84097	4.87725	4.82237	5.02653	4.82336	4.8602	4.85754	4.8083	5.00312	5.14079	4.95225	5.10766	4.99192	5.17575	5.08645	5.08672
1452	Q501J7	Phactr4	76631.9	10921.9	11929	12532.3	11343	16817.3	13703.9	10783.3	11913.4	16677.9	14976.5	15090.7	16340.9	11649.4	19167.1	19399.4	15240.9	4.03834	4.07664	4.09807	4.05477	4.22578	4.13688	4.03279	4.07607	4.22217	4.17544	4.17874	4.2133	4.06634	4.28258	4.28781	4.18304
1453	Q9D952	Evpl	232012	1322.9	712.9	1154.1	675.6	1476.7	1464.1	12439.4	492.3	14996.5	14709.3	3736.9	20158.7	3468.5	16808.4	15063.5	7542.3	3.12186	2.85364	3.06262	2.83033	3.16959	3.16587	4.09483	2.69311	4.17602	4.16762	3.57263	4.30448	3.54027	4.22555	4.17795	3.87756
1454	Q8C790	Fam221a	33345.9	6774.5	3284.7	6440.1	3065.4	2119	6289.4	7573.3	7014.3	8602.1	18541	15367.9	16634	9327.6	6019.4	11921.2	20923.5	3.83094	3.51663	3.80896	3.48663	3.32634	3.79868	3.87934	3.84605	3.93465	4.26816	4.18664	4.22102	3.96982	3.77963	4.07636	4.32066
1455	Q91ZJ5-2	Ugp2	55715.8	514.7	602.3	467.3	395.3	638.4	3834.2	660.6	297.8	566.4	1926.5	1101	2662.7	1600.9	2855.3	2331.8	291.6	2.7124	2.78053	2.67052	2.59802	2.80577	3.58379	2.8206	2.47538	2.75389	3.28499	3.04218	3.42549	3.20464	3.4558	3.36788	2.46627
1456	Q03147	Cdk7	38968.3	30418.4	34497.6	33482.2	36063.6	37165.1	27206.6	31446.5	25960.4	30863.5	37026.6	21782	39139.3	34426.2	44530.4	34702	35162.9	4.48315	4.5378	4.52483	4.55708	4.57015	4.43469	4.49759	4.41433	4.48946	4.56853	4.33812	4.59262	4.5369	4.64867	4.54037	4.5461
1457	Q9D710	Tmx2	33942.6	225672	271337	224676	260235	244827	210764	206872	234794	235818	225444	232254	229301	235546	244488	240991	259360	5.35348	5.43351	5.35156	5.41537	5.38886	5.3238	5.3157	5.37069	5.37258	5.35304	5.36596	5.36041	5.37208	5.38826	5.382	5.41391
1458	Q6TYB5	Fez2	39100.6	7580.7	17955.4	8140.1	12323.7	23859.6	18938.1	8592.7	11727.3	18935.2	8868.9	12561.5	16769.6	13827.1	26139	25422.6	9825.7	3.87977	4.25422	3.91068	4.09078	4.37768	4.27736	3.93418	4.06924	4.27729	3.94792	4.09908	4.22455	4.14076	4.41731	4.40524	3.99241
1459	Q0VBM2	Fam83b	114676	9142.3	10263.6	8383.2	7515.1	14328.1	9690.7	9885.2	6515.8	18340.5	21285.4	13614.4	26295.1	16136.9	28854	31758.9	24535.2	3.9611	4.01134	3.92346	3.87599	4.15622	3.9864	3.99503	3.81403	4.26343	4.3281	4.13403	4.41989	4.20785	4.46022	4.50188	4.38981
1460	Q8BSE0	Rmdn2	47016.1	29200.8	29727.1	24004.1	24082.1	27973.7	28799.5	24447	2531.4	36516.6	51084.8	19942.5	18344	16497.6	31466.8	25455.8	17843.2	4.46541	4.47317	4.3803	4.38171	4.44677	4.4594	4.38824	3.40353	4.5625	4.7083	4.2998	4.26352	4.21745	4.49787	4.4058	4.2515
1461	Q9DC63	Fbxo3	55227.2	33769.2	31097.9	33449	36309.9	35394.5	21208.8	31894	31644.5	29754	25801.4	26891.9	26770.9	24858.4	38931.6	27426.3	18922.9	4.52853	4.49275	4.5244	4.56004	4.54895	4.32654	4.50372	4.50031	4.47356	4.41166	4.42964	4.42768	4.39549	4.59031	4.43818	4.27701
1462	Q8CFA2	Amt	44008.9	240953	179994	226493	135413	4105	222598	213044	157211	271454	112864	287064	343179	146975	479.9	314273	55227.5	5.38193	5.25526	5.35506	5.13166	3.61342	5.34752	5.32847	5.19649	5.4337	5.05256	5.45798	5.53552	5.16725	2.68205	5.49731	4.74216
1463	P58774-2	Tpm2	32957.7	2.84007e+06	2.98804e+06	2.35924e+06	1.95561e+06	3.12736e+06	3.80582e+06	3.36697e+06	1.98628e+06	2.10938e+06	2.67258e+06	2.53286e+06	2.71438e+06	1.71088e+06	4.02917e+06	2.22492e+06	3.65845e+06	6.45333	6.47539	6.37277	6.29128	6.49518	6.58045	6.52724	6.29804	6.32415	6.42693	6.40361	6.43367	6.23322	6.60522	6.34731	6.5633
1464	Q9R112	Sqor	50282.4	1.78017e+06	1.5583e+06	1.3898e+06	1.39692e+06	1.30982e+06	1.39103e+06	1.37997e+06	1.49661e+06	1.70171e+06	1690618	1.58412e+06	1.6933e+06	1.61647e+06	1.7561e+06	1.90397e+06	1623532	6.25046	6.19265	6.14295	6.14517	6.11721	6.14334	6.13987	6.17511	6.23089	6.22805	6.19979	6.22874	6.20857	6.24455	6.27966	6.21046
1465	P52293	Kpna2	57928.1	153043	206408	174730	215914	182267	174497	163823	147884	188631	203976	194789	275577	249385	313346	251636	270152	5.18482	5.31473	5.24237	5.33428	5.26071	5.24179	5.21438	5.16992	5.27562	5.30958	5.28957	5.44025	5.39687	5.49603	5.40077	5.43161
1466	Q9CWJ3	Katnbl1	34035		302.7	448.2	407.4	409.3	493.6	385.8	465.8	621.7	371.1	542.7	707.5	448.1	483.3	479.6	350.2		2.48244	2.65244	2.61109	2.6131	2.69425	2.58749	2.66913	2.79428	2.57066	2.73536	2.85034	2.65234	2.68511	2.68178	2.54555
1467	Q61207	Psap	61422.1	19500.5	20436.4	19248.4	15223.7	20782.4	25335.4	21611.9	16739.3	19354.5	24430.4	23412.2	20368.5	15666.6	27431.7	22492.3	20761.1	4.29007	4.31043	4.28442	4.18255	4.31772	4.40374	4.33471	4.22376	4.2868	4.38795	4.36946	4.30898	4.195	4.43827	4.35205	4.31727
1468	Q5SV80	Myo19	108075	4349.9	3692.7	2593.8	3188.3	4470.8	3916.9	3546.6		5128.4	5685.1	4857.1	4910.4	3181.2	6290.1	6409.9	3250.6	3.63858	3.56746	3.4141	3.5037	3.65048	3.59305	3.54993		3.71007	3.75481	3.68647	3.69121	3.50273	3.79873	3.80692	3.5121
1469	Q8BTS4	Nup54	55731.8	96687	88989.5	102457	111918	87283.4	84754.6	99383.7	94734.6	102228	106208	96018.4	115249	103048	109916	98660.4	114985	4.98537	4.94934	5.01055	5.04891	4.94094	4.92817	4.99732	4.97651	5.00957	5.02616	4.98236	5.06164	5.01305	5.04107	4.99415	5.06064
1470	Q8BZA9	Tigar	29190.5	74633.9	74774.2	78684.2	82313.8	101928	83514.8	83473.9	73969.1	85239.3	82654.5	84317.6	82060.1	82218.8	97961.5	84396.6	84028.7	4.87294	4.87376	4.89589	4.91548	5.0083	4.92177	4.92156	4.86906	4.93064	4.91727	4.92592	4.91414	4.91498	4.99106	4.92633	4.92443
1471	Q06890	Clu	51655.6	645776	562507	854936	459979	102338	652142	592611	591946	648226	506710	774014	563615	583096	295949	367477	404452	5.81008	5.75013	5.93193	5.66274	5.01004	5.81434	5.77277	5.77228	5.81173	5.70476	5.88875	5.75098	5.76574	5.47122	5.56523	5.60687
1472	Q99MR6	Srrt	100452	157222	173066	184914	175464	215441	190951	186008	164960	190463	216147	173680	211709	191339	231466	219972	219532	5.19652	5.23821	5.26697	5.24419	5.33333	5.28092	5.26953	5.21738	5.27981	5.33475	5.23975	5.32574	5.28181	5.36449	5.34237	5.3415
1473	Q02395	Mtf2	66924.3	412.9	52.9	96.7				362.3		466.2	555.5	281.4	762	472.1	1593	703.7	63	2.6169	1.73159	1.98989				2.56027		2.6695	2.74547	2.45086	2.88252	2.67495	3.20249	2.848	1.80618
1474	Q3UFF7	Lyplal1	26354.2	103578	79813.7	105822	76244.8	46007.3	87358.7	89042	87974.6	81379.9	61451.4	119013	70702.3	89747.6	37785.8	38809.3	62588	5.01527	4.90208	5.02458	4.88222	4.66284	4.94131	4.9496	4.94436	4.91052	4.78854	5.0756	4.84944	4.95303	4.57734	4.58895	4.7965
1475	Q8R164	Bphl	32850.9	739568	588971	622404	590695	432030	585879	613013	641205	478193	403050	661358	386417	499932	266423	301937	374987	5.86898	5.77009	5.79407	5.77136	5.63552	5.76781	5.78747	5.807	5.6796	5.60536	5.82044	5.58706	5.69891	5.42557	5.47992	5.57402
1476	Q99KX1	Mlf2	28055.2	15390.9	15206.2	19701.2	21787.1	23849.2	19588.1	19209.7	18210.6	23966.1	19157.4	15725.4	24607.5	22174.1	30675.1	27479.8	18078.9	4.18729	4.18205	4.29451	4.33822	4.37749	4.29201	4.28354	4.26035	4.37962	4.28236	4.19663	4.39109	4.34587	4.4868	4.43903	4.2572
1477	P20352	F3	32935	16467.3	21961.5	17360	4029.7	22701.2	23394.2	16831.9	13714	19922.8	34667.4	23151.8	30678.9	21459.3	32717.1	23925.7	42745	4.21665	4.34168	4.23957	3.60538	4.35607	4.36913	4.22616	4.1372	4.29937	4.53993	4.3646	4.48685	4.33164	4.51479	4.37888	4.6309
1478	Q08639	Tfdp1	45230.6	1935.6	2338.2	2493.8	2915	2657.5	2520.7	2576.7	2946.7	1997.1	2759.9	961	2845.9	2890.5	3483.7	2741.9	3111.5	3.28704	3.36907	3.39704	3.46479	3.42464	3.40169	3.41123	3.46948	3.30062	3.44105	2.98318	3.45437	3.46112	3.54217	3.43821	3.49311
1479	P61922	Abat	56451.8	276589	346257	294887	313956	392008	282818	316868	394480	229438	229858	166622	153266	164705	194650	213992	173078	5.44184	5.5394	5.46966	5.49687	5.5933	5.45151	5.50088	5.59603	5.36067	5.36146	5.22173	5.18545	5.21671	5.28926	5.3304	5.23824
1480	Q9R059	Fhl3	31794.6	9756.8	10074.3	9422.9	8930.4	4274.1	10308.4	10477.9	7663.1	9672.4	12019.1	13140.6	11883.8	8871.1	14277.3	11873.5	17221	3.98935	4.00326	3.97423	3.95092	3.63095	4.01323	4.02032	3.88446	3.98558	4.07991	4.11865	4.07499	3.94803	4.15468	4.07462	4.23608
1481	Q8BL03	Slc25a29	32671.8	3569.6	3543.9	4476.8	5151.5		3868.6	5155	5641.1	4966.1	2168.5	4936.7	2713.7	5154.1	826.9	3308.8	2791.9	3.55274	3.5496	3.65106	3.71202		3.58767	3.71231	3.75144	3.6961	3.33636	3.69352	3.43372	3.71224	2.91798	3.5198	3.44606
1482	P70224	Gimap1	30828.5	10544.8	24081.3	12717.6	16531.9	26359.4	16496.4	21187.4	14240.7	13677.1	18962.2	6735.1	10531.8	14429.9	17143.1	15718.6	17952.7	4.02308	4.3817	4.10444	4.21835	4.42095	4.21742	4.3261	4.15356	4.13603	4.27791	3.82841	4.02254	4.15929	4.23411	4.19644	4.25415
1483	O08609	Mlx	33339	10863.2	11178.7	10826.3	5751.5	16805.9	12879	12632.1	7197.5	11592.7	11621.5	4649.7	10784.8	11246.3	17406.9	13066.8	12291.4	4.036	4.04843	4.03452	3.75986	4.22549	4.10992	4.10151	3.85724	4.06422	4.0653	3.66752	4.03285	4.05105	4.24075	4.1162	4.08964
1484	P21107	Tpm3	32994	1.29122e+07	1.15674e+07	1.01368e+07	9.86807e+06	1.34632e+07	1.33293e+07	1.52253e+07	9.33704e+06	1.27233e+07	1.32151e+07	1.28909e+07	1.64822e+07	1.0326e+07	1.74973e+07	1.39517e+07	1.49879e+07	7.111	7.06324	7.0059	6.99423	7.12915	7.12481	7.18256	6.97021	7.1046	7.12107	7.11028	7.21701	7.01393	7.24297	7.14463	7.17574
1485	Q8BG79	Cwf19l2	103173	1044.9	593.8	759.1	512.1	961.9	3606.4	1007.3	423.4	4611.1	4884.9	877.1	5499.2	3576.8	5846.7	6137.2	5297.8	3.01949	2.77437	2.88087	2.7102	2.98358	3.55719	3.00359	2.62778	3.6639	3.68894	2.94354	3.74038	3.55362	3.76699	3.78804	3.72418
1486	Q8CIB6	Tmem230	13188.4	28547.4	14778.4	24972.5	31515	20658.9	35220.9	27157.3	41808.7	42544.9	21516.4	45360	12619.2	35954.6	7539	11703.9	27395.6	4.45558	4.16966	4.39748	4.49853	4.31513	4.54681	4.4339	4.62128	4.62886	4.33279	4.65668	4.10107	4.55577	3.87737	4.06837	4.4377
1487	P56380	Nudt2	16989.4	227793	230762	229084	235067	224066	208863	213022	217760	209226	223736	218945	210724	224774	199029	210827	225995	5.35754	5.36317	5.36	5.37119	5.35038	5.31986	5.32843	5.33798	5.32062	5.34974	5.34034	5.32372	5.35175	5.29892	5.32393	5.3541
1488	Q8R3G1	Ppp1r8	38527.9	83148.1	121657	107076	80446.1	91616.6	72448.9	97453.9	79447.2	108034	84985.6	74594.8	98109.4	80213	141949	130826	89443.9	4.91986	5.08514	5.0297	4.90551	4.96198	4.86004	4.9888	4.90008	5.03357	4.92935	4.87271	4.99172	4.90425	5.15214	5.1167	4.95156
1489	P70297	Stam	59771.2	65045.4	61738.9	64008.1	55191.1	59561.2	74064.4	66196.2	68305	70891.3	61537.7	77177	69774.6	70015.5	73908.7	71478	72209.9	4.81322	4.79057	4.80624	4.74188	4.77497	4.86962	4.82084	4.83446	4.8506	4.78915	4.88749	4.8437	4.8452	4.8687	4.85418	4.8586
1490	Q60974	Ncor1	270642	6846.1	4628.3	5587.8	5250.8	8925.3	5707.1	6979.5	4940.9	4815.2	7625.8	6752.7	9506.4	7179.8	10278.8	10504.3	7971.1	3.83551	3.66552	3.74732	3.72031	3.95067	3.75649	3.84389	3.69389	3.6827	3.88234	3.82954	3.97806	3.85617	4.01198	4.02141	3.90157
1491	P98192	Gnpat	76869.7	16793.8	18422.8	18507	16716.5	17705.4	18856.8	15068.5	11403.4	17189.6	18485.1	12688.6	17461.3	17085.9	17784.8	17463.9	20047	4.22517	4.26538	4.26736	4.22317	4.24813	4.27549	4.1781	4.05707	4.23529	4.26685	4.10345	4.2421	4.23266	4.25007	4.24217	4.30207
1492	Q8BXN9	Tmem87a	63379.8	47841	45604.4	51425.4	43418	32829.1	44648.3	44541	48199.5	47937.4	50007.1	50185.3	41804.4	50278	41382.9	35425.2	43431	4.67981	4.65902	4.71119	4.63768	4.51627	4.64981	4.64877	4.68305	4.68068	4.69904	4.70059	4.62123	4.70139	4.61683	4.54932	4.63781
1493	Q6ZPZ3	Zc3h4	140967	7846.3	6985.5	10674.3	9124.2	8139.9	9708.6	10213.6	10857.3	8727.8	6976.1	9846.1	10536.9	7807.5	10509.5	9725.4	8132.6	3.89472	3.84426	4.02838	3.96024	3.91067	3.9872	4.00922	4.03576	3.94095	3.84367	3.99331	4.02275	3.89257	4.02162	3.98795	3.91028
1494	Q71KT5	Tm7sf2	46521	22384.9	22349.3	18832.5	20309	21365.4	18424.2	20257.7	16583.2	24472.7	34134.6	24736.4	22141.1	24112.6	26291.2	28746.9	26687.6	4.34997	4.34928	4.27493	4.30771	4.32973	4.26541	4.30661	4.21969	4.3887	4.53321	4.39335	4.34522	4.38226	4.41983	4.45861	4.42633
1495	P35710	Sox5	84089.8	1275	338	1147.7	673.4	809	1002.6	1325.5	1081	1122.2	808.7	1337.6	998.4	1028.1	861.1	964	1023.2	3.10585	2.5302	3.06021	2.82892	2.90849	3.00156	3.12271	3.03423	3.05046	2.90832	3.12665	2.99974	3.01246	2.93556	2.98453	3.01038
1496	Q8JZY4	Prorp	66856.6	8157.1	10469.5	8567.5	8831.7	6912.3	10247.3	7989.2	7098.7	8103.2	9968	8441.5	10259.6	10340.7	10447.4	9776.3	8085.2	3.91159	4.01997	3.9329	3.94609	3.83969	4.01065	3.90256	3.85124	3.90871	3.99865	3.92647	4.01117	4.01459	4.01905	3.99022	3.90774
1497	Q01341	Adcy6	130319	6916.1	12915.1	8197.3	11867.5	11543.1	10674.3	7290.2	885.1	9854.5	10119	1807.7	3623.9	4225.4	6564.7	10080.8	3121.6	3.83992	4.11113	3.91372	4.0744	4.06236	4.02838	3.8628	2.94748	3.99368	4.00518	3.25737	3.5593	3.62597	3.81728	4.00354	3.49452
1498	P01898	H2-Q10	37251	40830.4	87436.9	70284	86693.4	72546.7	50826.9	36279.4	64150.6	61379.9	53189.6	43163.3	81104.9	59575.7	70660.4	86354.7	62938.5	4.61099	4.9417	4.84686	4.93799	4.86062	4.7061	4.55967	4.80721	4.78803	4.72583	4.63512	4.90905	4.77508	4.84918	4.93629	4.79892
1499	Q8K4T1	St8sia6	45428.3	2779.6	2391.1	3235			3593.7	2967.6		2748.8	3297.4	1898		1894.5				3.44414	3.37878	3.51001			3.55566	3.47255		3.4393	3.5183	3.27852		3.27772
1500	S4R1D4	Ppfia1		2356.3	1897	2323.9	2670.7	1493	2072.3	2327.3	2254.3	2217	943.1	2458.3	2667.2	2159	2056.2	2154.8	2208.2	3.37241	3.2783	3.3664	3.42679	3.17435	3.31666	3.36704	3.3532	3.34596	2.97502	3.39081	3.42622	3.33445	3.31328	3.33361	3.34424
1501	O35678	Mgll	33387.5	310699	305159	278103	285062	246333	290532	318804	212698	230489	286693	334197	253701	276650	253010	204294	311574	5.49234	5.48453	5.44421	5.45494	5.39152	5.4632	5.50353	5.32777	5.36265	5.45742	5.524	5.40432	5.44193	5.40314	5.31026	5.49356
1502	P26011	Itgb7	87411.4	1009.9	4833.2	2474.6	2297.9	6035.2	2282.7	3566	2526.6	3556.1	4713.9	639.7	1603.5	75.2	2334.8	3246.5	2606.1	3.00471	3.68432	3.39368	3.36152	3.78076	3.35864	3.5523	3.40271	3.5511	3.67347	2.80665	3.20534	1.88195	3.36844	3.51155	3.41616
[truncated: 6,704 more rows]
